# Supplementary material for: Integrated multi-omics mapping of mitochondrial dysfunction and substrate preference in Barth syndrome cardiac tissue
Source: EMBO Mol Med. 2025 Oct 13;17(11):3227–46. doi: 10.1038/s44321-025-00320-5 (PMC12603102; doi:10.1038/s44321-025-00320-5)
Supplement: Supplementary file 4 — Dataset EV2 [file 44321_2025_320_MOESM4_ESM.xlsx]

## Sheet: Content
Tab	Description
Internal standards	List with added internal standards, their concentration, internal name, and the species (classes) that were normalized to each standard. The species without internal standard are normalized to the default internal standard, which corresponds to the first one in the list.
Classes	List with identifiers of the annotated compound classes and their common name and category.
Primary list (normalized)	List with individual metabolite quantities per sample and normalized to the corresponding internal standard - if available - and otherwise to the default internal standard. Since mass spectrometric analysis typically yields multiple peaks for a single metabolite (in terms of column, ion mode, charge and adduct), the primary list only contains the quantities based on the most stable/reliable featu…
Class totals (normalized)	List with primary metabolite quantities per sample summed over each class and normalized to the corresponding internal standard - if available - and otherwise to the default internal standard. The adduct/ion mode and the column that was used (NP=normal phase, RP=reversed phase) are also listed. Importantly, the summed class totals are relative concentrations and cannot be compared between classes…

## Sheet: Internal standards
Name	Concentration	Name (internal)	Normalized species
PE(14:0)2	500	PE(28:0)	PE_x000D_ PE[O+P]_x000D_ PE[P]_x000D_ PE[O]_x000D_ LPI_x000D_ LPS_x000D_ AC_x000D_ AC-OH_x000D_ FA_x000D_ FA-OH_x000D_ Hex3Cer[d]_x000D_ GM3[d]_x000D_ GA1[d]
DAG(14:0)2	500	DG(28:0)	DG_x000D_ DG[O]_x000D_ DG[P]
TAG(14:0)3	500	TG(42:0)	TG_x000D_ TG[O]
CE(16:0)-D7	2000	CE(16:0)	CE
CL(14:0)4	100	CL(56:0)	CL_x000D_ MLCL_x000D_ DLCL
BMP(14:0)2	200	BMP(28:0)	BMP
PC(14:0)2	2000	PC(28:0)	PC_x000D_ PC[O+P]_x000D_ PC[O]_x000D_ PC[P]
PG(14:0)2	100	PG(28:0)	PG
PS(14:0)2	5000	PS(28:0)	PS
PA(14:0)2	500	PA(28:0)	PA
PI(8:0)2	500	PI(16:0)	PI
SM(12:0)	2129	SM(d30:1)	SM[d]_x000D_ SM[t]
ST(17:0)	1000	SM4(d35:1)	SM4[d]
LPG(14:0)	20	LPG(14:0)	LPG
LPE(14:0)	100	1-acyl LPE(14:0)	1-acyl LPE_x000D_ 2-acyl LPE_x000D_ LPE[P]_x000D_ LPE[O]
LPE(14:0)	100	LPE(14:0)	LPE_x000D_ LPE[O+P]
LPC(14:0)	500	1-acyl LPC(14:0)	1-acyl LPC_x000D_ 2-acyl LPC_x000D_ LPC[O]_x000D_ LPC[P]
LPC(14:0)	500	LPC(14:0)	LPC_x000D_ LPC[O+P]
LPA(14:0)	100	LPA(14:0)	LPA
SPH(d17:1)	124.5	SPH(d17:1)	SPH[d]
SPH(d17:0)	124.5	SPH(d17:0)	SPH[d]
S1P(d17:1)	124.5	S1P(d17:1)	S1P[d]
S1P(d17:0)	124	S1P(d17:0)	S1P[d]
LacCer(d18:1/12:0)	129	Hex2Cer(d30:1)	Hex2Cer[d]_x000D_ Hex2Cer[t]
GlcCer(d18:1/12:0)	126	HexCer(d30:1)	HexCer[d]
Cer(d18:1/12:0)	117.5	Cer(d30:1)	Cer[d]
C1P(d18:1/12:0)	127	C1P(d30:1)	C1P[d]
Cer(d18:1/25:0)	130	Cer(d43:1)	Cer[d]

## Sheet: Classes
class	common name	synonyms	category	main class	sub class
PC	Phosphatidylcholine		[GP]	Glycerophosphocholines [GP01]	Diacylglycerophosphocholines [GP0101]
PC[O+P]	Alkyl/alkenylphosphatidylcholine		[GP]	Glycerophosphocholines [GP01]	Monoalkylglycerophosphocholines [GP0106], 1Z-alkenylglycerophosphocholines [GP0107]
LPC	Lysophosphatidylcholine	LysoPC	[GP]	Glycerophosphocholines [GP01]	Monoacylglycerophosphocholines [GP0105]
LPC[O+P]	Alkyl/alkenyllysophosphatidylcholine	LysoPC(O+P)	[GP]	Glycerophosphocholines [GP01]	Monoalkylglycerophosphocholines [GP0106], 1Z-alkenylglycerophosphocholines [GP0107]
PE	Phosphatidylethanolamine		[GP]	Glycerophosphoethanolamines [GP02]	Monoacylglycerophosphoethanolamines [GP0205]
PE[O+P]	Alkyl/alkenylphosphatidylethanolamine		[GP]	Glycerophosphoethanolamines [GP02]	1Z-alkenylglycerophosphoethanolamines [GP0207], Monoalkylglycerophosphoethanolamines [GP0206]
LPE	Lysophosphatidylethanolamine	LysoPE	[GP]	Glycerophosphoethanolamines [GP02]	Monoacylglycerophosphoethanolamines [GP0205]
LPE[O+P]	Alkyl/alkenyllysophosphatidylethanolamine	LysoPE(O+P)	[GP]	Glycerophosphoethanolamines [GP02]	Monoalkylglycerophosphoethanolamines [GP0206], 1Z-alkenylglycerophosphoethanolamines [GP0207]
PI	Phosphatidylinositols		[GP]	Glycerophosphoinositols [GP06]	Diacylglycerophosphoinositols [GP0601]
BMP	Lysobisphosphatidic acid	LBPA; bismonoacylglycerophosphate	[GP]	Glycerophosphoglycerols [GP04]	Monoacylglycerophosphomonoradylglycerols [GP0410]
PG	Phosphatidylglycerols		[GP]	Glycerophosphoglycerols [GP04]	Diacylglycerophosphoglycerols [GP0401]
LPG	Lysophosphatidylglycerol	LysoPG	[GP]	Glycerophosphoglycerols [GP04]	Monoacylglycerophosphoglycerols [GP0405]
AC	Acylcarnitine		[FA]	Fatty esters [FA07]	Fatty acyl carnitines [FA0707]
AC-OH	Hydroxy acylcarnitine		[FA]	Fatty esters [FA07]	Fatty acyl carnitines [FA0707]
SM[d]	Sphingomyelin/Ceramide phosphocholines		[SP]	Phosphosphingolipids [SP03]	Ceramide phosphocholines (sphingomyelins) [SP0301]
SM[t]	Hydroxy Sphingomyelin/Ceramide phosphocholines		[SP]	Phosphosphingolipids [SP03]	Ceramide phosphocholines (sphingomyelins) [SP0301]
GM3[d]	GM3; monosialdihexosylganglioside		[SP]	Acidic glycosphingolipids [SP06]	Gangliosides [SP0601]
GA1[d]	GA1	asialo-GM1	[SP]	Neutral glycosphingolipids [SP05]	GalNAcbeta1-4Galbeta1-4Glc- (Ganglio series) [SP0503]
TG	Triacylglycerols	TAG	[GL]	Triradylglycerols [GL03]	Triacylglycerols [GL0301]
TG[O]	Alkyldiacylglycerol		[GL]	Triradylglycerols [GL03]	Alkyldiacylglycerols [GL0302]
DG	Diacylglycerol	DAG	[GL]	Diradylglycerols [GL02]	Diacylglycerols [GL0201]
DG[O]	Alkylacylglycerol		[GL]	Diradylglycerols [GL02]	1-alkyl,2-acylglycerols [GL0202]
DG[P]	Alkenylacylglycerol		[GL]	Diradylglycerols [GL02]	1Z-alkenylacylglycerols [GL0204]
CE	Cholesteryl ester		[ST]	Sterols [ST01]	Steryl esters [ST0102]
PC[O]	Alkylphosphatidylcholine		[GP]	Glycerophosphocholines [GP01]	Monoalkylglycerophosphocholines [GP0106]
PC[P]	Alkenylphosphatidylcholine		[GP]	Glycerophosphocholines [GP01]	1Z-alkenylglycerophosphocholines [GP0107]
1-acyl LPC	2-Lysophosphatidylcholine	LysoPC	[GP]	Glycerophosphocholines [GP01]	Monoacylglycerophosphocholines [GP0105]
2-acyl LPC	1-Lysophosphatidylcholine	LysoPC	[GP]	Glycerophosphocholines [GP01]	Monoacylglycerophosphocholines [GP0105]
LPC[O]	Alkyllysophosphatidylcholine	LysoPC(O)	[GP]	Glycerophosphocholines [GP01]	Monoalkylglycerophosphocholines [GP0106]
LPC[P]	Alkenyllysophosphatidylcholine	LysoPC(P)	[GP]	Glycerophosphocholines [GP01]	1Z-alkenylglycerophosphocholines [GP0107]
PE[P]	Alkenylphosphatidylethanolamine		[GP]	Glycerophosphoethanolamines [GP02]	1Z-alkenylglycerophosphoethanolamines [GP0207]
PE[O]	Alkylphosphatidylethanolamine		[GP]	Glycerophosphoethanolamines [GP02]	Monoalkylglycerophosphoethanolamines [GP0206]
1-acyl LPE	2-Lysophosphatidylethanolamine	LysoPE	[GP]	Glycerophosphoethanolamines [GP02]	Monoacylglycerophosphoethanolamines [GP0205]
2-acyl LPE	1-Lysophosphatidylethanolamine	LysoPE	[GP]	Glycerophosphoethanolamines [GP02]	Monoacylglycerophosphoethanolamines [GP0205]
LPE[P]	Alkenyllysophosphatidylethanolamine	LysoPE(P)	[GP]	Glycerophosphoethanolamines [GP02]	1Z-alkenylglycerophosphoethanolamines [GP0207]
LPE[O]	Alkyllysophosphatidylethanolamine	LysoPE(O)	[GP]	Glycerophosphoethanolamines [GP02]	Monoalkylglycerophosphoethanolamines [GP0206]
LPI	Lysophosphatidylinositol	LysoPI	[GP]	Glycerophosphoinositols [GP06]	Monoacylglycerophosphoinositols [GP0605]
PS	Phosphatidylserine		[GP]	Glycerophosphoserines [GP03]	Diacylglycerophosphoserines [GP0301]
LPS	Lysophosphatidylserine	LysoPS	[GP]	Glycerophosphoserines [GP03]	Monoacylglycerophosphoserines [GP0305]
FA	Fatty acid		[FA]	Fatty Acids and Conjugates [FA01]	Other Fatty Acyls [FA00]
FA-OH	Hydroxy fatty acid		[FA]	Fatty Acids and Conjugates [FA01]	Hydroxy fatty acids [FA0105]
CL	Cardiolipin		[GP]	Glycerophosphoglycerophosphoglycerols [GP12]	Diacylglycerophosphoglycerophosphodiradylglycerols [GP1201]
MLCL	Monolysocardiolipin		[GP]	Glycerophosphoglycerophosphoglycerols [GP12]	Diacylglycerophosphoglycerophosphomonoradylglycerols [GP1202]
DLCL	Dilysocardiolipin		[GP]	Glycerophosphoglycerophosphoglycerols [GP12]	Monoacylglycerophosphoglycerophosphomonoradylglycerols [GP1207]
Cer[d]	Ceramide		[SP]	Ceramides [SP02]	N-acylsphingosines (ceramides) [SP0201]; N-acylsphinganines (dihydroceramides) [SP0202]
HexCer[d]	Hexosylceramide	GlcCer; GalCer	[SP]	Neutral glycosphingolipids [SP05]	Simple Glc series [SP0501]
Hex2Cer[d]	Dihexosylceramide	Glc2Cer; Gal2Cer; LacCer	[SP]	Neutral glycosphingolipids [SP05]	Simple Glc series [SP0501]
Hex2Cer[t]	Hydroxy dihexosylceramide		[SP]	Neutral glycosphingolipids [SP05]
Hex3Cer[d]	Trihexosylceramide	Gb3	[SP]	Neutral glycosphingolipids [SP05]	(Globo series [SP0502]

## Sheet: Primary list (normalized)
name	class	chem formula	BTHS Transplanted 01	BTHS Transplanted 01	BTHS Transplanted 01	BTHS Transplanted 02	BTHS Transplanted 02	BTHS Transplanted 02	BTHS Transplanted 03	BTHS Transplanted 03	BTHS Transplanted 03	BTHS Autopsy 01	BTHS Autopsy 01	BTHS Autopsy 01	BTHS Autopsy 02	BTHS Autopsy 02	BTHS Autopsy 02	Non-Failing Donor 01	Non-Failing Donor 02	Non-Failing Donor 03	Non-Failing Donor 04	Non-Failing Donor 05	Non-Failing Donor 06	Non-Failing Donor 07	Non-Failing Donor 08	Non-Failing Donor 09	Non-Failing Donor 10	Non-Failing Donor 11	Non-Failing Donor 12	Non-Failing Donor 13	Non-Failing Donor 14	Non-Failing Donor 15	Non-Failing Donor 16	Non-Failing Donor 17	Non-Failing Donor 18	Non-Failing Donor 19	Non-Failing Donor 20	Non-Failing Donor 21	Non-Failing Donor 22	Non-Failing Donor 23	Non-Failing Donor 24	Pooled QC Sample 01	Pooled QC Sample 02	Pooled QC Sample 03	Pooled QC Sample 04	Pooled QC Sample 05	Pooled QC Sample 06
PC(28:1)	PC	C36H70NO8P	0.253314	0.243483	0.155836	0.196078	0.159847	0.178132	0.340992	0.395964	0.376651	0.393352	0.37368	0.40482	0.156466	0.155477	0.120349	0.23188	0.164362	0.299496	0.339368	0.13383	0.308866	0.360062	0.0620054	0.323209	0.12745	0.143095	0.122566	0.0694612	0.379861	0.181256	0.310228	0.240956	0.101625	0.106301	0.119828	0.193823	0.588829	0.260622	0.269506	0.267819	0.282835	0.280522	0.238281	0.289119	0.258418
PC(29:0)	PC	C37H74NO8P	0.306531	0.330678	0.282623	0.432923	0.49639	0.525743	0.766608	0.798115	0.784377	0.792651	0.967812	0.95249	0.287859	0.443486	0.313889	0.746663	0.564496	0.974086	0.932272	0.995461	0.994461	1.59408	0.443738	0.475495	0.57081	0.564081	0.527662	0.650267	0.516432	0.661452	0.580536	0.685148	0.545589	0.443185	0.751063	1.1525	0.914919	0.556693	0.837862	0.85154	0.814271	0.92492	0.819712	0.90677	0.868502
PC(30:0)	PC	C38H76NO8P	43.6829	54.2303	34.3939	29.775	32.5816	35.2234	66.6855	54.7651	61.8628	61.6009	67.8096	71.161	21.8899	27.3845	21.1045	40.6603	34.3343	79.6086	51.9744	73.5502	61.6498	97.0823	38.1119	35.2496	45.0064	34.3806	34.7753	42.3673	62.4554	44.9731	54.0311	50.5223	44	41.8267	49.0987	67.2908	61.8844	43.2879	51.739	55.8864	58.6059	58.4741	59.7578	59.8005	59.0145
PC(30:1)	PC	C38H74NO8P	2.64427	3.38251	2.0014	2.09618	2.11636	2.51719	5.60654	4.47841	5.41696	4.9431	5.66228	5.45921	0.991364	1.28773	0.877321	3.00925	5.84581	5.97876	4.59255	3.00711	4.80217	8.54012	1.66065	7.33986	3.40337	2.5296	2.12116	2.20693	5.46464	3.62573	5.22841	4.73029	2.48774	1.82798	2.41408	3.35209	7.96086	3.13852	4.20736	4.22996	4.45534	4.67951	4.57985	4.57621	4.33315
PC(30:2)	PC	C38H72NO8P	1.18151	1.33082	0.623063	0.626343	0.598426	0.60279	0.693514	0.52541	0.706612	0.85866	1.12406	1.05472	0.392176	0.558394	0.346945	0.454701	0.36688	0.543629	0.669916	0.256664	0.591942	0.528493	0.148029	0.596845	0.280731	0.215142	0.166903	0.164933	0.515543	0.325167	0.482592	0.513061	0.135504	0.261758	0.226432	0.379399	0.765571	0.409361	0.273273	0.538894	0.447695	0.516834	0.495035	0.536097	0.469585
PC(31:0)	PC	C39H78NO8P	2.80661	3.32182	2.36228	6.26195	7.09587	7.52283	9.87773	7.70919	8.69281	9.62405	11.0866	11.4294	6.25741	8.18755	6.77075	8.39649	5.29349	10.48	9.27369	11.6729	13.0593	18.0644	7.80245	4.15536	7.22711	7.78472	6.85577	9.56595	7.03905	8.70594	9.94785	7.99525	8.84124	7.10808	10.5375	14.2028	8.98196	8.37033	10.1957	10.2643	10.296	10.3928	11.049	10.8917	10.4268
PC(31:1)	PC	C39H76NO8P	0.164465	0.25005	0.124654	0.346768	0.397834	0.412172	0.894218	0.693848	0.721752	0.891853	0.787355	0.829744	0.244423	0.38621	0.348082	0.651107	0.996812	1.11316	0.867864	0.605447	0.877758	1.6963	0.61177	0.993175	0.518352	0.642883	0.312296	1.54346	0.655741	0.636559	0.851074	0.848308	0.645969	0.462904	0.817673	0.651148	1.11235	0.459791	0.833352	0.788286	0.831198	0.75896	0.854805	0.936767	0.744319
PC(32:0)	PC	C40H80NO8P	289.897	336.264	248.642	207.268	207.535	235.882	280.591	215.439	238.988	285.149	338.441	341.515	302.623	426.281	345.732	181.141	159.81	337.59	187.995	369.818	250.21	275.353	266.84	114.967	238.864	229.634	190.09	302.608	299.532	219.604	308.209	236.609	248.4	270.92	292.342	282.216	268.538	249.638	244.184	261.555	275.261	257.677	281.367	281.465	271.068
PC(32:1)	PC	C40H78NO8P	32.2591	34.3438	27.6035	27.0861	26.5815	29.5664	68.2436	50.6815	57.9917	51.3997	58.5579	57.1284	29.771	42.484	33.3205	38.9081	90.1546	83.5246	48.7944	46.4113	47.5243	94.298	36.5824	81.9543	46.8762	54.071	42.0947	52.6855	68.1221	54.0779	75.4615	57.7982	45.9208	32.1045	32.636	40.3919	89.6085	49.1027	56.849	56.2589	57.067	53.0243	57.9693	58.9032	55.568
PC(32:2)	PC	C40H76NO8P	14.4611	15.6495	10.604	16.1744	14.5761	16.2359	18.3639	13.6719	16.3624	13.1063	15.2768	14.3781	5.354	8.09867	5.46938	16.6451	17.7703	16.2155	27.9553	16.6522	20.0078	22.9126	11.04	8.93483	9.87499	9.35954	8.72575	8.74946	12.6121	11.839	11.4493	17.9998	11.9445	11.1817	9.01126	10.0846	15.0627	13.7195	16.8302	14.7515	15.276	13.827	15.2804	15.3979	14.4164
PC(32:3)	PC	C40H74NO8P	0.435541	0.436835	0.31456	0.463588	0.39065	0.365623	0.537661	0.464827	0.5504	0.587369	0.641003	0.673266	0.175121	0.24846	0.210325	0.3933	0.353238	0.580056	0.629694	0.49213	0.598422	0.793634	0.338796	0.376153	0.252687	0.345091	0.235756	0.621433	0.546449	0.416416	0.39244	0.525867	0.366308	0.369283	0.495612	0.413085	0.607947	0.328912	0.56691	0.518459	0.569386	0.435339	0.516959	0.555673	0.474211
PC(33:0)	PC	C41H82NO8P	1.46533	1.78578	1.31911	3.50283	3.30867	3.57107	5.64343	4.23467	4.59206	5.96214	6.62795	6.26144	3.31607	4.70407	3.80129	3.51395	1.63969	4.79755	4.51291	5.75032	4.47751	6.49852	4.26781	2.28409	3.3014	3.63907	2.53422	5.70065	3.39662	3.80589	4.75	3.19229	4.03589	3.20438	5.41822	5.30478	4.04015	3.67184	4.49272	4.59145	4.78535	4.29744	4.64178	5.02625	4.50463
PC(33:1)	PC	C41H80NO8P	1.22097	1.6447	1.28391	3.0047	2.71498	3.04329	6.04535	4.89179	5.30003	6.37028	6.84748	6.21259	2.65122	3.0888	2.72855	4.2047	4.07266	5.90773	5.08137	4.80399	5.24392	8.53594	4.24665	4.51879	4.33706	5.73881	3.53318	6.15413	3.68837	4.75871	6.73249	3.78425	4.57626	3.36932	4.23054	6.71708	6.56704	5.10125	6.69612	5.515	5.62905	5.45618	5.74913	6.19321	5.75201
PC(33:2)	PC	C41H78NO8P	1.0637	1.43598	0.983471	4.19853	3.55488	4.05428	3.75579	2.7123	3.05117	3.03304	3.48231	3.01114	2.78208	3.89148	2.86924	5.04549	2.8638	2.6958	5.57947	4.27673	5.14234	6.46276	2.8733	0.937324	2.34205	3.10025	2.97055	2.55905	1.76681	2.89834	2.88316	3.94703	3.41937	3.0385	2.58358	3.24024	3.04739	3.80634	4.43728	3.05795	3.61515	3.20005	3.42875	3.67438	3.5198
PC(34:0)	PC	C42H84NO8P	9.44064	10.359	8.81701	13.4232	10.9792	12.5894	18.4081	14.7611	15.5591	20.8607	22.8501	23.1417	20.9679	26.5153	23.6996	7.71212	3.2397	13.2701	7.8001	16.3988	9.30522	12.7076	8.76936	3.51919	6.00949	7.24952	6.23161	16.9302	10.237	7.31836	12.9509	6.00733	8.67252	9.19998	12.7315	16.0589	8.38188	8.85432	8.81978	11.3366	13.0254	12.1807	12.8916	13.2208	12.731
PC(34:1)	PC	C42H82NO8P	422.382	466.221	319.165	290.295	191.271	241.868	419.142	342.341	391.524	528.707	580.731	552.591	228.774	309.794	282.883	213.591	300.694	626.429	289.81	334.651	276.16	382.941	377.14	321.712	370.893	428.618	295.097	420.367	286.262	334.515	589.465	211.41	320.186	307.914	323.024	505.233	518.101	446.585	465.96	405.445	427.574	414.375	395.892	428.988	452.743
PC(34:2)	PC	C42H80NO8P	507.819	583.322	367.473	652.544	505.268	647.728	503.798	429.048	466.957	438.745	493.561	474.664	646.615	779.086	699.473	539.109	406.297	614.986	626.63	566.959	679.792	759.201	549.137	156.415	413.498	517.276	657.654	348.439	463.663	513.003	532.518	621.399	510.929	747.943	335.854	440.403	509.244	719.053	570.429	502.827	540.88	525.521	506.587	550.826	539.46
PC(34:3)	PC	C42H78NO8P	11.4681	12.5586	8.41967	11.9476	9.30147	12.1671	14.3334	11.6777	13.0508	13.3412	14.6885	14.9242	12.8104	15.8923	14.1816	10.903	15.5159	14.0722	12.9056	11.3659	12.397	22.0789	11.3593	6.13071	6.79762	12.3806	8.95604	13.5739	13.1104	13.0128	10.228	14.2233	12.866	9.51156	8.38528	8.87285	15.2606	11.2848	13.3127	12.0744	13.3953	13.0884	11.5232	12.8399	12.9315
PC(34:4)	PC	C42H76NO8P	1.42899	1.56871	1.25742	0.849393	0.812925	1.05596	1.63292	1.43576	1.70506	2.07386	2.45166	2.46837	0.417041	0.661272	0.471359	1.03355	2.29348	3.12636	2.3757	2.39378	2.42438	2.97066	1.31307	1.75923	0.88019	1.57019	0.890245	2.77991	2.08443	0.965092	1.56413	1.57964	1.48709	1.46256	3.06272	1.2188	1.94371	1.17822	1.804	1.72857	1.87132	1.81081	1.66434	1.9332	2.03857
PC(35:1)	PC	C43H84NO8P	1.72217	1.95387	1.52756	3.04528	2.23033	3.09543	4.29802	3.72643	4.46273	7.05628	7.72925	7.78413	2.17951	2.65225	2.2639	2.47025	1.94961	5.68354	4.16285	3.52865	3.92666	5.32043	3.21898	3.62991	3.37659	4.59223	2.75599	5.42747	2.47141	3.27459	5.63257	2.5295	3.3943	2.60899	4.93284	5.73933	5.51897	4.52096	5.20401	4.50378	4.58695	4.58528	4.29626	4.87255	4.95193
PC(35:2)	PC	C43H82NO8P	2.63815	3.40302	1.96729	8.73796	6.97524	8.33367	6.3271	5.90131	6.63497	7.23834	8.98035	8.75824	6.05053	8.08334	7.48748	6.87954	2.62851	6.4988	9.30558	6.84735	9.01413	10.1092	5.36552	2.2628	4.35062	6.39232	6.74287	5.78358	4.34297	6.61922	6.54497	7.64472	6.06181	7.0913	5.6321	5.90282	5.67849	8.21281	8.09406	6.30587	7.0815	6.7129	6.70324	7.19659	7.32403
PC(35:3)	PC	C43H80NO8P	0.169255	0.0676192	0.182362	0.285266	0.190717	0.213258	0.168351	0.458038	0.631753	0.511236	0.545762	0.758092	0.483887	0.440442	0.412596	0.556144	0.486751	0.602643	0.550429	0.400127	0.539275	0.88747	0.351	0.223931	0.356972	0.623391	0.414743	0.682374	0.394064	0.536552	0.542795	0.543127	0.30643	0.478845	0.663802	0.337249	0.619816	0.316863	0.754625	0.265829	0.706808	0.396595	0.439152	0.497398	0.605528
PC(36:1)	PC	C44H86NO8P	19.5755	25.9984	22.9335	23.4219	20.0625	25.0689	29.8238	27.355	34.9198	49.1646	56.9537	62.4386	25.7576	36.1159	31.9257	11.2002	11.5543	38.1639	16.8863	22.2483	21.3729	28.6015	15.3566	24.8946	12.3766	15.8184	15.037	28.8031	14.4645	20.914	38.284	13.4194	20.1579	13.6829	24.7442	38.3588	25.2673	26.1156	23.7153	29.284	28.7092	28.096	27.8951	33.297	31.7284
PC(36:2)	PC	C44H84NO8P	105.653	144.128	105.679	181.876	166.258	198.633	143.9	137.841	165.25	194.732	235.581	251.171	180.429	239.89	207.42	87.5984	54.5434	151.822	109.705	113.135	138.138	149.32	78.5601	67.3414	62.8795	81.4337	102.175	90.8581	80.5332	111.89	137.619	122.498	101.002	82.0965	93.4121	123.698	116.816	141.331	116.259	132.25	128.914	123.568	130.084	148.87	141.376
PC(36:3)	PC	C44H82NO8P	80.2386	109.719	75.5929	105.46	99.5844	116.309	89.0462	86.7232	98.2091	107.746	130.476	136.1	95.7324	126.612	111.324	74.4092	65.23	98.2476	77.2413	55.8206	79.7221	94.2217	51.1817	33.9322	43.45	79.4731	64.1618	51.1539	65.4124	74.6308	81.6334	73.4888	54.5928	81.7292	65.1721	57.3194	76.9617	77.1249	78.7704	78.0346	78.7489	75.9761	81.8731	94.6485	87.5797
PC(36:4)	PC	C44H80NO8P	144.851	191.617	143.387	111.264	115.635	127.213	124.881	108.584	134.895	161.992	188.188	203.327	129.708	181.508	153.96	108.361	176.321	312.649	186.905	234.304	266.391	251.692	247.591	117.292	118.103	198.861	129.28	269.136	181.532	167.032	192.488	200.897	232.723	247.288	236.803	162.9	177.115	168.356	197.433	177.231	176.087	175.282	202.362	218.138	209.304
PC(36:5)	PC	C44H78NO8P	2.62338	3.56742	2.73742	2.47328	2.89551	2.98152	4.41347	4.60899	5.37544	8.93168	10.0874	11.197	4.03066	5.66171	5.40533	2.83711	5.72961	10.6805	4.64839	6.31956	6.89657	8.54883	10.7554	4.90609	2.96621	5.35792	2.61437	42.7148	5.11703	5.6564	4.88182	5.55091	5.53958	7.51677	13.236	4.57358	4.95775	4.62735	5.87422	7.25861	6.35554	6.73786	7.97424	8.57599	7.82358
PC(36:6)	PC	C44H76NO8P	0.138161	0.253121	0.087366	0.0940049	0.0866194		0.06553	0.0834103	0.203233	0.275687	0.316614	0.417984	0.0189064	0.0445577	0.0436085	0.0677983	0.235178	0.292791	0.154113	0.18225	0.218174	0.247943	0.205062	0.102442	0.0253403	0.0387641		0.657377	0.235094	0.104791	0.106814	0.0542524	0.0988161	0.179209	0.376452	0.143261	0.158746		0.196952	0.199398	0.164234	0.300818	0.179524	0.278751	0.275037
PC(37:1)	PC	C45H88NO8P	0.0172244		0.0169828	0.0842609	0.096209	0.042666	0.0974735	0.198986	0.105451	0.381339	0.322304	0.32732	0.0797526	0.127883	0.0830575	0.0411459	0.0228559	0.161831	0.119534	0.0298136	0.0644965	0.108984	0.0528418	0.047382		0.100877		0.0978403		0.109393	0.144748	0.0297558	0.0788751	0.0836403	0.0445149	0.0790104	0.165558	0.0923004	0.0633857	0.126088	0.0717752	0.106545	0.0897714	0.0828415	0.224834
PC(37:2)	PC	C45H86NO8P	0.293804	0.434291	0.297603	0.526158	0.487392	0.610695	0.592207	0.63799	0.717506	0.888327	1.10747	1.0417	0.45354	0.510777	0.526757	0.405794	0.238938	0.702425	0.777427	0.331482	0.70669	0.535013	0.229073	0.482381	0.433085	0.511539	0.345359	0.504616	0.291614	0.572594	0.503612	0.48132	0.426079	0.327548	0.521937	0.504892	0.792102	0.547195	0.585161	0.530442	0.583214	0.414226	0.652121	0.796385	0.597016
PC(37:3)	PC	C45H84NO8P	0.310234	0.474668	0.271517	0.846826	0.745564	0.873885	0.893936	0.711273	0.926229	0.796096	0.877219	1.08566	0.566261	0.854809	0.736816	0.732505	0.361895	0.927354	1.19751	0.442635	0.680993	0.821306	0.554456	0.415566	0.48645	0.844217	0.510651	0.466628	0.525857	0.896083	0.753209	0.858788	0.768811	0.707196	0.67717	0.770225	0.717902	0.905133	0.728331	0.820204	0.745117	0.784796	0.860197	0.98135	0.827602
PC(37:4)	PC	C45H82NO8P	1.13087	1.76259	1.27168	2.43635	2.30112	2.3865	2.56048	1.90044	2.48481	3.51521	3.68093	4.442	1.53052	2.28136	2.08934	2.22829	1.73671	4.15336	3.66364	3.45751	4.30232	5.00894	3.42814	1.60028	1.61065	3.22631	1.86783	4.42132	2.00036	2.54543	2.70829	2.97688	3.56147	3.01879	3.82812	3.35882	2.44571	2.12282	3.66457	2.89269	2.92155	3.00021	3.27854	3.57126	3.60003
PC(38:1)	PC	C46H90NO8P	0.127289	0.248649	0.198463	0.305214	0.232461	0.354862	0.328633	0.315429	0.37827	0.708397	0.796335	0.769854	0.486116	0.655215	0.534121	0.112463	0.162075	0.279207	0.226928	0.144491	0.0733899	0.316381	0.079237	0.113047	0.0705392	0.211598		0.521702	0.0352019	0.136184	0.176564	0.0433173	0.0976676	0.194701	0.21037	0.380527	0.165997	0.199503	0.0610239	0.16123	0.28811	0.2304	0.310533	0.34689	0.232136
PC(38:2)	PC	C46H88NO8P	1.30738	1.6828	1.79754	2.03892	2.16933	2.04248	1.97186	1.89878	2.03502	3.43456	4.07272	4.49156	2.82344	4.33171	3.57939	0.877616	0.931984	1.94579	1.38221	1.11436	0.936293	1.46603	0.726487	0.929811	0.749489	1.33021	0.847001	1.28114	0.733602	1.18817	1.34619	0.979348	1.19591	0.965696	0.830725	1.81636	1.71901	1.29601	1.0235	1.46184	1.46778	1.40826	1.57725	1.9897	1.73754
PC(38:3)	PC	C46H86NO8P	4.63058	5.90175	7.20101	11.115	10.5131	11.9584	10.8401	9.37176	11.1685	11.9072	13.9584	15.8947	11.5877	17.5963	14.8079	6.02625	5.14464	10.9143	6.16338	6.18364	5.23107	7.34484	3.57064	4.06005	3.08376	6.79887	5.41261	5.46203	3.82412	8.31449	10.4222	4.82652	5.86597	5.1353	3.42006	8.20548	4.46418	6.73791	4.79485	6.54998	7.30624	7.4256	8.28976	8.54134	8.52931
PC(38:4)	PC	C46H84NO8P	69.114	77.2541	80.2198	79.6476	70.6021	78.9915	83.3479	62.7806	81.8871	99.4454	114.617	115.637	68.1625	104.361	91.8542	49.1555	60.6902	126.849	64.2702	77.7372	87.7457	112.746	61.3928	45.7213	36.3383	56.7016	51.4097	71.903	49.5652	70.2896	95.3551	67.6919	70.7718	60.0583	54.6954	94.4777	60.4974	59.5977	74.1934	70.7043	73.2716	75.8941	82.6436	79.5471	82.4492
PC(38:5)	PC	C46H82NO8P	38.1067	41.6514	34.5761	47.1116	40.6158	47.1844	53.8149	42.6119	53.1465	73.8363	85.323	81.5983	47.9436	74.2745	65.3972	41.2084	67.4326	92.3051	60.5146	39.9374	68.8144	97.9591	42.3843	37.3833	33.6836	60.3951	35.7529	55.4162	48.2199	54.3482	63.7919	45.6411	49.8445	65.9284	40.3494	48.4458	52.4155	40.6928	60.5132	49.7892	52.285	53.7431	59.3456	56.6793	56.4342
PC(38:6)	PC	C46H80NO8P	32.6875	36.9977	27.4086	18.2056	16.2921	18.1728	15.2203	11.922	14.254	30.8855	36.0892	34.7482	21.3993	33.5692	37.4982	14.4133	21.2936	42.8594	18.1351	30.3223	26.0217	30.4366	32.8692	12.4156	13.3267	18.0713	13.4722	57.4269	22.9227	23.6701	25.9542	12.6283	15.9781	28.8378	31.6071	24.3036	17.5587	21.6596	25.5644	34.5957	24.9567	25.1662	27.0195	26.8841	38.04
PC(38:7)	PC	C46H78NO8P	0.34276	0.492665	0.283444	0.316618	0.484344	0.479031	0.411802	0.245686	0.454521	0.921827	1.2558	1.15985	0.613295	0.960939	1.27121	0.262558	0.347755	0.677558	0.212252	0.36672	0.323396	0.553146	0.40941	0.36871	0.224941	0.184881	0.362286	0.963035	0.611135	0.333833	0.430942	0.310894	0.247425	0.385523	0.361071	0.167717	0.447398	0.279481	0.452787	0.42703	0.615253	0.461113	0.565183	0.570503	0.477735
PC(39:4)	PC	C47H86NO8P	0.334492	0.33304	0.253071	0.39968	0.367917	0.55285	0.429053	0.380482	0.462642	0.643984	0.741488	0.758342	0.31378	0.370759	0.294305	0.451104	0.452724	0.631008	0.650379	0.26345	0.609537	0.756003	0.363336	0.280579	0.350498	0.451085	0.476316	0.541937	0.229171	0.447255	0.456905	0.432663	0.457795	0.420711	0.340913	0.519164	0.808114	0.429889	0.499088	0.588774	0.549778	0.592968	0.495327	0.53296	0.511209
PC(39:5)	PC	C47H84NO8P	0.215932	0.234032	0.201772	0.48646	0.430099	0.46018	0.677469	0.48252	0.626722	0.755267	0.778843	0.780145	0.466865	0.679363	0.424315	0.748027	0.715524	1.54172	1.16239	0.641774	1.1906	1.66416	0.596148	0.652557	0.639069	0.910408	0.707651	1.12927	0.480917	1.04104	0.996422	0.686914	0.703002	0.915125	0.841406	0.667728	1.42447	0.876923	0.921184	0.808845	0.775809	0.860602	0.885903	0.848273	0.789234
PC(39:6)	PC	C47H82NO8P	0.248755	0.242661	0.164449	0.228607	0.224058	0.207495	0.20067	0.123454	0.118384	0.563156	0.493406	0.545995	0.116691	0.16251	0.158568	0.181658	0.257243	0.759338	0.350203	0.361355	0.54363	0.500736	0.49116	0.13647	0.182107	0.240577	0.152916	1.25075	0.195779	0.337297	0.30264	0.102029	0.250592	0.340703	0.701119	0.321272	0.162562	0.223943	0.364577	0.288089	0.425097	0.435871	0.413036	0.394575	0.422249
PC(40:2)	PC	C48H92NO8P	0.132613	0.113024	0.100929	0.237838	0.175847	0.143148	0.163871	0.116893	0.119018	0.455707	0.403211	0.331727	0.16976	0.302824	0.337122	0.0183456	0.0639448	0.121971	0.0171998	0.0238595	0.0597247	0.13925	0.0225998	0.0411699		0.0937197		0.0980401		0.0940539	0.0150062	0.0178774	0.0486399	0.0750638	0.0280029	0.105677	0.0900939	0.0341816	0.0633043	0.06891	0.0588462	0.0685206	0.028051	0.145949	0.0667645
PC(40:3)	PC	C48H90NO8P	0.218945	0.183065	0.167766	0.411396	0.399788	0.553846	0.375417	0.286463	0.395419	0.58041	0.77879	0.752291	0.496616	0.752763	0.616929	0.148582	0.22931	0.353568	0.287758	0.16579	0.186886	0.218274	0.112022	0.116682	0.0553809	0.23167	0.174992	0.31403	0.1283	0.160446	0.124428	0.0992064	0.200779	0.321082	0.0551396	0.263593	0.250735	0.354845	0.0953208	0.250734	0.272484	0.331844	0.299672	0.16046	0.294274
PC(40:4)	PC	C48H88NO8P	3.58071	4.05726	4.65679	3.88733	3.81548	4.43681	3.69095	3.01228	3.57611	4.80173	5.41922	5.16179	6.07875	9.82986	7.11854	3.21232	4.17804	5.2192	3.82492	2.4642	5.07435	7.39247	2.93378	1.94105	2.04991	2.95716	3.17351	2.47074	2.41415	3.91058	5.6353	2.41595	3.13007	3.32417	1.58675	5.80587	3.61989	3.67581	3.09626	3.50178	3.68447	3.6687	3.86582	3.30155	3.84412
PC(40:5)	PC	C48H86NO8P	5.36139	6.65155	5.81246	9.91319	10.1229	12.0935	12.2171	10.3469	11.9139	15.173	16.1714	16.3776	13.4527	22.161	16.4007	10.9569	14.5126	24.2531	14.1411	8.7521	21.1954	29.3799	8.97281	9.57024	7.90003	13.1145	8.84227	11.8067	9.26364	14.3796	21.4821	11.5953	11.5817	10.7982	6.93657	17.3845	11.4162	11.938	13.0153	12.3803	12.6578	13.3239	13.0267	10.7266	11.6301
PC(40:6)	PC	C48H84NO8P	16.4008	20.5762	15.0196	13.797	14.4153	17.5497	14.3071	12.0971	13.2605	24.0815	25.7995	25.5006	13.7473	24.235	16.3074	13.2008	18.8889	30.087	14.1119	13.7148	25.1068	30.5007	15.7189	9.99992	9.1222	13.6837	8.60813	26.2469	14.6917	16.8444	26.4531	10.511	10.1255	13.7919	15.5816	22.2323	12.1446	14.1607	15.4893	17.3776	18.4999	19.1772	18.062	14.8718	15.9268
PC(40:7)	PC	C48H82NO8P	10.0252	13.6076	6.77166	7.33494	7.7074	9.08784	6.01125	5.57882	5.74534	14.7114	14.9556	14.3389	5.75052	10.3384	6.59436	9.88002	10.9005	13.9579	6.14255	5.71916	8.29445	11.4187	6.70397	4.59583	4.22366	6.81586	3.63624	11.0127	7.93101	7.12619	10.5294	3.39571	3.1841	6.95138	7.3613	7.69674	4.97001	5.99095	5.63232	8.68744	8.67462	8.65239	8.65015	6.94025	6.89285
PC(40:8)	PC	C48H80NO8P	4.48861	6.3899	2.96238	4.01542	4.24619	5.51788	2.49909	2.32628	2.62447	5.60868	5.86094	5.98822	7.17968	14.5266	8.15727	2.88919	4.26021	4.41435	3.05257	6.36492	2.99841	3.29488	2.8769	1.25805	1.84987	2.77707	1.57724	3.0194	2.14351	2.45619	2.40721	1.57625	1.75444	3.0503	1.71961	3.3145	1.66926	2.67747	2.21774	3.55341	3.60189	3.84996	3.22042	2.59832	2.51868
PC(41:5)	PC	C49H88NO8P	0.0106489	0.0159022	0.0151064	0.0373074	0.0426665	0.0674342	0.0521774	0.0713272	0.0390119	0.105236	0.0605332	0.157813	0.0480088	0.0842954	0.0515133	0.186065	0.127682	0.192723	0.197539	0.0763356	0.141207	0.223624	0.0947681	0.0789743	0.0765372	0.188215	0.110405	0.15712	0.0736623	0.129145	0.0903543	0.0846792	0.0604994	0.135118	0.137748	0.110755	0.21862	0.10257	0.113897	0.136359	0.0945323	0.143187	0.0955099	0.053473	0.0668552
PC(41:6)	PC	C49H86NO8P		0.0779838	0.0214401	0.0515918	0.0913057	0.0640415	0.0666302	0.0474538	0.145376	0.169445	0.19332	0.109891	0.0875606	0.110198	0.0541952	0.388745	0.332292	0.356741	0.175681	0.124713	0.225216	0.228414	0.174413	0.195353	0.230659	0.319157	0.696724	0.343823	0.15541	0.302937	0.235885	0.16674	0.136946	0.410378	0.406868	0.289451	1.43007	0.574744	0.401111	0.445236	0.429227	0.394437	0.375338	0.311502	0.262392
PC(41:7)	PC	C49H84NO8P	0.0257597	0.0742991		0.0420289	0.0151317	0.0651443	0.0296709	0.0155356	0.0279155	0.0799734	0.111193	0.112657	0.020222	0.0874245		0.167199	0.163309	0.169389	0.0930214	0.0426197	0.0743281	0.117727	0.0932256	0.0805521	0.0871836	0.112177	0.268973	0.256449	0.0627151	0.0818696	0.0669164	0.0414522	0.0248811	0.146737	0.149297	0.0435471	0.264479	0.138442	0.134111	0.138486	0.195473	0.166836	0.146162	0.100027	0.0609435
PC(42:2)	PC	C50H96NO8P	0.120502	0.146229	0.0845548	0.183841	0.131552	0.232367	0.119891	0.0721206	0.129914	0.179981	0.209574	0.189793	0.204001	0.306585	0.279097	0.035978	0.102219	0.0688589	0.0568398		0.0346112	0.0981804	0.0578809	0.030378			0.00912767	0.0686141		0.0243624	0.0246273	0.0230559	0.0420681	0.0423114	0.0336655	0.055756	0.0812564	0.065421	0.0290795	0.0799521	0.0561928	0.116424	0.100522	0.0481007	0.0426277
PC(42:3)	PC	C50H94NO8P	0.126874	0.12331	0.126327	0.318381	0.308008	0.259865	0.126292	0.141919	0.145847	0.224792	0.338079	0.201157	0.346985	0.390669	0.334408	0.033429	0.0525995	0.0911984	0.127666	0.0178678	0.052798	0.0943145	0.0413916	0.0445744	0.0161861	0.0597551	0.0752796	0.159486	0.033059	0.0708532	0.0329914	0.0455268	0.0653256	0.150568		0.0998407	0.0647574	0.028586	0.0395105	0.0955473	0.153525	0.0941364	0.089463	0.0832516	0.0861722
PC(42:4)	PC	C50H92NO8P	0.32087	0.536928	0.378195	0.413503	0.463867	0.548007	0.303731	0.260934	0.211978	0.61171	0.506942	0.527439	0.744294	1.2532	0.78141	0.239342	0.380618	0.376551	0.320926	0.153126	0.312888	0.557636	0.255249	0.0998723	0.102208	0.289397	0.222189	0.284957	0.200961	0.203506	0.262594	0.187793	0.263002	0.299365	0.220212	0.439198	0.205293	0.286456	0.172103	0.336554	0.397752	0.426763	0.341765	0.234569	0.252427
PC(42:5)	PC	C50H90NO8P	0.895146	1.58937	0.975826	1.14993	1.59254	1.71288	1.30107	1.27896	1.18506	2.22937	2.22883	2.47663	1.55914	2.60818	1.47531	1.25638	2.17028	2.00696	1.60433	0.531079	1.61851	1.79056	1.09052	0.764921	0.76835	2.0707	0.706471	2.59078	0.927079	1.10952	1.4689	0.911816	1.00261	1.56147	0.929055	1.47534	0.942801	1.17538	0.626481	1.58611	1.56881	1.50307	1.27099	0.953692	1.09098
PC(42:6)	PC	C50H88NO8P	1.40666	2.27137	1.4262	1.58179	1.71182	1.96164	1.33446	1.4095	1.27604	1.96899	2.07224	2.14909	2.24575	3.93627	2.03122	1.76291	2.31577	2.29431	1.66148	0.698126	2.01493	2.33785	1.31556	0.883984	0.990274	2.21725	0.960398	2.06517	1.24925	1.39492	1.87518	1.0779	1.21938	1.6924	0.759351	1.8635	1.18637	1.20861	0.892805	2.06377	1.76546	1.69103	1.47719	1.17884	1.20853
PC(42:7)	PC	C50H86NO8P	1.06557	1.80147	1.01405	1.31763	1.66531	1.7439	1.30832	1.28757	1.312	2.14032	2.15963	2.55821	1.64906	3.21397	1.57629	1.93849	2.75801	2.02052	1.23704	0.657931	1.79289	2.18078	1.26845	0.784597	1.01294	2.24057	0.752174	2.25177	1.29864	1.4749	2.28545	0.92291	0.813113	1.31382	1.15602	1.734	1.12628	1.13318	0.791328	1.81253	1.93445	1.57218	1.38253	1.09008	1.15617
PC(42:8)	PC	C50H84NO8P	2.41417	4.74485	2.47726	1.8071	2.13451	2.11597	1.83563	1.83281	1.44988	2.18093	1.98023	2.8097	2.20422	3.88201	2.06898	2.94929	4.67861	1.74481	1.73815	1.25864	2.30597	3.38001	1.95563	0.700685	1.4154	3.12208	0.918977	1.47212	1.82554	1.5147	3.0897	1.03639	1.12905	2.22806	1.36276	2.36492	1.95252	1.34611	0.985969	2.68978	2.48633	2.00835	1.82733	1.50079	1.40926
PC(42:9)	PC	C50H82NO8P	0.482163	0.982093	0.499829	1.27289	1.41796	1.52921	1.359	1.49884	1.41096	1.9354	1.97236	2.85537	2.08202	3.67029	2.05016	3.07214	2.40652	2.08386	2.36146	1.91658	1.58926	1.95748	1.58808	0.651192	1.34589	2.151	0.864013	1.62811	1.89006	1.76335	1.93253	1.00541	0.988003	2.02321	1.07419	1.94941	1.15426	0.97077	1.15243	2.10455	1.96066	1.66087	1.38625	1.1296	1.12761
PC(42:10)	PC	C50H80NO8P	4.33464	8.04103	2.70151	2.08462	2.5817	2.27734	1.97735	1.8562	1.83649	4.51914	4.73386	5.80447	1.81422	3.11473	2.10852	2.49316	1.92268	2.22698	2.23021	3.90364	1.55921	1.2583	3.48924	0.889197	1.57465	1.91516	0.914106	3.18967	2.24372	1.47155	1.49861	0.769907	0.942923	2.57304	2.37278	2.05325	1.02533	1.35083	1.29822	3.01738	2.84977	2.2438	1.95182	1.63661	1.71902
PC(43:8)	PC	C51H86NO8P			0.00159614				0.00999572						0.00825939		0.00388968	0.0356377	0.03834	0.0185708	0.00656466	0.0211903				0.0418572	0.0195641	0.0192426	0.160751	0.087721	0.0138403	0.021889		0.00584423	0.00460588	0.0794334	0.022234		0.27009	0.0200824	0.0517344	0.0299749	0.0615147	0.0739565	0.0461113	0.0302128	0.0345054
PC(43:9)	PC	C51H84NO8P	0.00322133			0.0232172	0.020421	0.020159	0.0887163	0.135259	0.0963265	0.048072	0.0506744	0.0557474	0.131583	0.15932	0.0752919	1.78473	0.556289	0.544044	0.0822979	0.453206	0.00807227	0.0156422	0.30209	0.403335	0.325892	0.431554	3.17776	0.656544	0.483476	0.778063	0.34187	0.675419	0.211365	2.18478	2.30212	0.267181	8.13072	1.12493	1.48557	1.2076	1.13608	0.982666	0.889751	0.809775	0.78138
PC(43:10)	PC	C51H82NO8P							0.00783463			0.00974382					0.00453227	0.0836205	0.0230271	0.0116913		0.0336613			0.0139111	0.00647984	0.00840139	0.0175673	0.213942	0.0742076	0.0229568	0.0314056		0.02084	0.00396405	0.12784	0.126732	0.00669203	0.124714	0.0394861	0.0834795	0.0250438	0.0623665	0.0500282	0.0393666	0.0500903	0.0490622
PC(44:4)	PC	C52H96NO8P	0.246425	0.495792	0.266892	0.337405	0.400506	0.339305	0.244423	0.214523	0.290551	0.307232	0.33118	0.456825	0.375108	0.604264	0.341879	0.169504	0.304767	0.17668	0.289203	0.109346	0.182177	0.301533	0.245367	0.0896333	0.0686108	0.137347	0.0551617	0.225079	0.150342	0.154423	0.211792	0.141753	0.239302	0.252653	0.212822	0.269462	0.186647	0.131303	0.103033	0.334457	0.336546	0.239004	0.279868	0.199247	0.188459
PC(44:5)	PC	C52H94NO8P	0.395071	0.88558	0.42548	0.742769	0.917515	0.856486	0.675995	0.654909	0.577475	0.84874	0.938246	1.02877	0.470355	0.846593	0.486711	0.396	0.636231	0.675807	0.677485	0.1695	0.409842	0.509502	0.55085	0.334588	0.375446	0.895319	0.190543	1.39637	0.457934	0.479707	0.53918	0.381459	0.513358	0.977439	0.5303	0.516261	0.481902	0.353648	0.227226	0.678153	0.679283	0.623347	0.491178	0.446631	0.37452
PC(44:6)	PC	C52H92NO8P	0.375832	0.88064	0.412958	0.436307	0.618227	0.56025	0.444676	0.431318	0.471058	0.560678	0.547948	0.632695	0.595068	0.933644	0.559961	0.491818	0.506825	0.518348	0.509009	0.144209	0.425042	0.4809	0.470012	0.231202	0.2625	0.608421	0.213297	0.75079	0.377146	0.416479	0.501211	0.443164	0.358616	0.644217	0.348405	0.342721	0.306706	0.274121	0.234761	0.523236	0.494366	0.409831	0.389101	0.320672	0.310776
PC(44:7)	PC	C52H90NO8P	0.223239	0.569632	0.306874	0.326565	0.507969	0.512535	0.383629	0.457379	0.343756	0.618641	0.634065	0.713297	0.460727	0.689034	0.381243	0.446215	0.594619	0.43806	0.358603	0.112486	0.3097	0.456146	0.367059	0.245934	0.237416	0.674873	0.178927	0.85126	0.444766	0.459492	0.544756	0.205982	0.216078	0.497599	0.290144	0.321625	0.235499	0.249272	0.173949	0.504054	0.489453	0.415348	0.349223	0.315204	0.281232
PC(44:8)	PC	C52H88NO8P	2.201	4.17495	2.63063	0.971302	1.16408	0.978287	1.04017	1.14081	0.90042	1.6124	1.95475	2.16194	1.08744	1.65353	1.06408	1.63622	2.17608	0.784396	0.899019	0.648483	1.76412	2.05143	1.93426	0.548842	1.0172	2.69987	0.71036	1.33979	1.36452	1.11448	2.33524	0.814958	0.939481	2.10653	1.38576	1.03535	0.985076	0.727268	0.842686	1.71221	1.54376	1.14198	1.08661	1.02477	1.04258
PC(44:9)	PC	C52H86NO8P	0.289583	0.620916	0.358545	0.366964	0.393795	0.377299	0.443348	0.470206	0.410887	0.85708	0.983354	1.17434	0.50782	0.800244	0.522683	0.991979	0.648781	0.522704	0.463271	0.322718	0.663113	0.745209	1.00032	0.250606	0.411761	0.641958	0.317082	1.43966	0.620062	0.607404	0.961472	0.247809	0.388919	0.922442	0.618532	0.502472	0.425478	0.273363	0.374543	0.68225	0.636584	0.483432	0.460463	0.428854	0.382329
PC(44:10)	PC	C52H84NO8P	0.396609	0.759064	0.412628	0.299262	0.320729	0.335876	0.278757	0.307365	0.257563	0.572965	0.641444	0.738102	0.351679	0.530259	0.372468	0.845512	0.492863	0.561161	0.588862	0.399097	0.413037	0.500385	0.617225	0.196711	0.375613	0.535568	0.278899	1.13147	0.847059	0.567948	0.560729	0.192891	0.335307	0.770406	0.464528	0.360138	0.598881	0.358183	0.359114	0.63475	0.475249	0.408001	0.35484	0.405663	0.352123
PC(44:11)	PC	C52H82NO8P	0.141872	0.242556	0.103675	0.297754	0.317276	0.289468	0.357181	0.443625	0.336663	0.614173	0.794859	0.832091	0.36492	0.439899	0.313916	1.20399	0.514977	1.11406	0.927833	0.808336	0.629942	0.573642	1.16034	0.384388	0.619429	1.12223	0.391443	2.09196	1.49022	1.04209	0.913095	0.332964	0.608862	1.09647	0.771431	0.64599	0.641005	0.535212	0.859604	0.618241	0.743175	0.593681	0.720344	0.522762	0.560298
PC(44:12)	PC	C52H80NO8P	1.51168	2.31897	1.049	0.277981	0.259791	0.2548	0.209729	0.186938	0.191377	0.646546	0.802606	0.869449	0.100035	0.119727	0.11467	0.358242	0.195757	0.610083	0.248057	0.673291	0.217646	0.13148	0.91533	0.152206	0.186344	0.252102	0.17166	2.13754	0.713495	0.325651	0.291399	0.096091	0.140526	0.475472	1.25864	0.35219	0.348048	0.275638	0.317536	0.422482	0.406313	0.44903	0.411939	0.424238	0.398874
PC(45:10)	PC	C53H86NO8P							0.0059462	0.00514494	0.00485997		0.0030321		0.0076835		0.00357141	0.20424	0.0556378	0.0401592	0.0178807	0.0274709		0.00298166	0.024801	0.0392248	0.031963	0.0446066	0.265803	0.0931872	0.0282344	0.0688898	0.00595638	0.0370348	0.0109498	0.203549	0.119933	0.00348786	0.846809	0.0934869	0.184071	0.0740773	0.0791075	0.0648155	0.0684993	0.0510302	0.0698211
PC(45:11)	PC	C53H84NO8P			0.00328941				0.0059662	0.0182102	0.00914236	0.00940828	0.0265495	0.0156045	0.0358276	0.0245272	0.01348	0.263976	0.0861536	0.110628	0.0093024	0.0982691		0.0116447	0.0966951	0.0781039	0.0600276	0.0621325	0.469604	0.326928	0.110746	0.185467	0.0572344	0.0495142	0.0175899	0.301732	0.795487	0.0373416	1.69176	0.226601	0.298944	0.208075	0.195388	0.224061	0.214336	0.197989	0.207225
PC(46:4)	PC	C54H100NO8P	0.0414301	0.0942133	0.101166	0.0973883	0.107026	0.0782053	0.0616712	0.062584	0.0541978	0.0678213	0.110577	0.138868	0.11459	0.146925	0.0990547	0.0298217	0.0947382	0.0571332	0.100055	0.0224934	0.0536049	0.0895208	0.0858456	0.0257053	0.0241178	0.0723005	0.0100642	0.112621	0.0548141	0.0530413	0.0437817	0.0263259	0.075215	0.0608619	0.102712	0.0832021	0.049545	0.031888	0.0330384	0.0777665	0.0862946	0.069741	0.0675678	0.0653463	0.0716764
PC(46:5)	PC	C54H98NO8P	0.0541371	0.128843	0.100708	0.119829	0.158239	0.13068	0.108238	0.110337	0.0832039	0.172995	0.212689	0.253236	0.148261	0.19213	0.125781	0.0802675	0.192287	0.0936822	0.158972	0.0450947	0.0713327	0.134727	0.155243	0.0560892	0.0689185	0.136181	0.0225855	0.253487	0.143658	0.110359	0.115073	0.0790818	0.113203	0.119623	0.158418	0.118733	0.157231	0.0676	0.0564797	0.11618	0.105669	0.103954	0.0909088	0.0898744	0.0921116
PC(46:6)	PC	C54H96NO8P	0.142298	0.242864	0.204591	0.154955	0.196932	0.197098	0.173585	0.151911	0.169913	0.213814	0.242983	0.261787	0.217847	0.282	0.191456	0.11251	0.141233	0.129809	0.193797	0.0596932	0.124789	0.146614	0.188144	0.0953529	0.102634	0.203747	0.0454254	0.315197	0.135696	0.169732	0.142061	0.0898709	0.140203	0.210883	0.147544	0.113299	0.125682	0.0658784	0.0799229	0.189312	0.143762	0.126679	0.103979	0.125682	0.112839
PC(46:7)	PC	C54H94NO8P	0.113801	0.25216	0.110088	0.175811	0.224501	0.198833	0.176898	0.181496	0.18182	0.201372	0.254634	0.28216	0.170573	0.256504	0.155897	0.123458	0.0933778	0.160532	0.164439	0.0306838	0.126713	0.111595	0.164144	0.097366	0.0735172	0.186951	0.0470464	0.413935	0.149888	0.125377	0.158711	0.0695665	0.096598	0.219084	0.121611	0.092862	0.104389	0.0817337	0.0505658	0.151191	0.163804	0.132279	0.0942367	0.0892422	0.0969343
PC(46:8)	PC	C54H92NO8P	0.29139	0.539869	0.427248	0.18858	0.202739	0.137661	0.160527	0.167639	0.132579	0.253579	0.316774	0.394735	0.244723	0.335111	0.266396	0.260936	0.223513	0.154986	0.163033	0.0678126	0.243556	0.289231	0.393216	0.114654	0.147883	0.369721	0.115166	0.372862	0.291061	0.243724	0.267564	0.183052	0.179749	0.388636	0.290093	0.102953	0.179783	0.104351	0.135017	0.229686	0.207653	0.206085	0.169471	0.157822	0.15963
PC(46:9)	PC	C54H90NO8P	0.257378	0.406674	0.249055	0.13762	0.125604	0.116176	0.160918	0.158003	0.121649	0.22746	0.290477	0.334284	0.154329	0.210566	0.140437	0.237806	0.179267	0.15749	0.124964	0.0469016	0.176004	0.150537	0.297127	0.0935919	0.101291	0.226965	0.105119	0.459952	0.231004	0.273884	0.273014	0.0902763	0.135168	0.306825	0.216935	0.0822832	0.065862	0.0994182	0.0952559	0.164902	0.172409	0.151037	0.116115	0.144116	0.132055
PC(46:10)	PC	C54H88NO8P	0.444963	0.723396	0.343919	0.107755	0.0785625	0.0935549	0.0619056	0.0695567	0.0718405	0.283638	0.344636	0.360656	0.0854053	0.102335	0.0841196	0.121457	0.0605163	0.111954	0.0571122	0.0457611	0.092404	0.0751899	0.262254	0.042952	0.0405143	0.102138	0.0399994	0.505177	0.163906	0.144076	0.197082	0.0300995	0.0587965	0.296929	0.221269	0.0559841	0.056318	0.0518888	0.0577135	0.164635	0.114264	0.149279	0.122641	0.118155	0.102161
PC(48:9)	PC	C56H94NO8P	0.03433	0.0632919	0.0433984	0.0683107	0.0518076	0.0616097	0.0958717	0.0615907	0.0502749	0.0536486	0.0767744	0.0608937	0.0612679	0.0728286	0.0639871	0.0389827	0.0564293	0.0583868	0.0501611	0.00511781	0.044226	0.028363	0.105611	0.0342868	0.015564	0.0598981	0.0139234	0.189295	0.104479	0.0766976	0.0686656	0.0270573	0.0416377	0.0934414	0.0632835	0.00774621	0.0246457	0.0404368	0.0159013	0.0370173	0.0428744	0.0460197	0.0314844	0.0348185	0.0409024
PC(48:10)	PC	C56H92NO8P	0.0284284	0.056438	0.0377284	0.0245864	0.0290939	0.0254262	0.0407553	0.0392612	0.0562016	0.0682987	0.0966584	0.071781	0.0450033	0.0391254	0.0486108	0.0311946	0.0109924	0.0499029	0.028947	0.0182551	0.0369054	0.0230053	0.0964434	0.023762	0.012215	0.0349305	0.0240437	0.179532	0.0727643	0.050993	0.0527592	0.0110784	0.0205621	0.0842925	0.0779412		0.00870162	0.0550412	0.00756686	0.0303392	0.0231828	0.0316307	0.018101	0.0309255	0.0289301
PC(O+P-28:1)	PC[O+P]	C36H72NO7P	0.273585	0.253448	0.142709	0.012797	0.0237585	0.0155514	0.176647	0.276759	0.219146	0.266208	0.223148	0.244404				0.142137	0.0442693	0.162015	0.245936	0.255627	0.160672	0.339815	0.0242243	0.082958	0.189446	0.0535808	0.217147	0.0211119	0.281113	0.192038	0.0855779	0.173687	0.0501687	0.077095	0.0929792	0.215827	0.654596	0.346454	0.257986	0.236573	0.197333	0.18719	0.196748	0.217229	0.164908
PC(O+P-30:0)	PC[O+P]	C38H78NO7P	0.500274	0.515065	0.409348	0.322364	0.34833	0.264005	0.720889	0.558723	0.724787	0.912641	1.06963	1.12071	0.253297	0.365714	0.262884	0.249369	0.157818	0.456211	0.283791	0.347117	0.273946	0.357692	0.218025	0.214627	0.3072	0.22468	0.247276	0.212389	0.259575	0.148025	0.254485	0.310445	0.198372	0.150955	0.253718	0.390356	0.2469	0.260164	0.163123	0.376894	0.340735	0.349578	0.376646	0.419802	0.318165
PC(O+P-30:1)	PC[O+P]	C38H76NO7P	3.57407	4.37165	2.6018	1.13643	1.44265	1.6947	5.7514	5.73334	5.00793	4.50852	5.01336	4.99608	1.14073	1.3592	0.816357	6.74645	5.26766	8.40589	5.30937	9.2229	7.41675	9.65601	3.98145	6.50459	12.9347	4.70974	9.32312	2.9572	10.4664	6.71703	4.38249	7.67257	4.08925	5.41086	5.42189	7.85248	10.508	8.37876	7.10302	6.59677	6.73162	6.85749	6.45168	7.07963	6.49445
PC(O+P-30:2)	PC[O+P]	C38H74NO7P	0.330886	0.343668	0.180284	0.100401	0.127822	0.149108	0.577317	0.457085	0.461406	0.29969	0.275918	0.388655	0.0442375	0.0215525	0.0251392	0.527728	0.327116	0.383685	0.608127	0.462631	0.550992	0.538868	0.188113	0.56842	1.01766	0.3247	0.523157	0.0784486	0.745281	0.609556	0.260955	0.845501	0.160512	0.281255	0.382528	0.392601	0.854066	0.649682	0.51094	0.538802	0.575378	0.480105	0.475608	0.414528	0.447552
PC(O+P-31:1)	PC[O+P]	C39H78NO7P	0.168534	0.178294	0.162633	0.231843	0.245915	0.373599	0.769655	0.610209	0.726272	0.657786	0.588821	0.68875	0.26714	0.310257	0.174093	1.24507	0.721161	0.851874	0.891994	0.997077	1.2823	1.37504	0.631872	0.713227	1.6119	0.816446	1.45803	0.58249	0.883548	0.993078	0.585279	0.806097	0.568742	0.723701	0.983032	1.24128	1.24054	1.13443	1.22727	1.06489	0.864663	0.934222	1.07166	1.14256	0.927433
PC(O+P-31:2)	PC[O+P]	C39H76NO7P			0.0278536	0.0231595	0.0566922	0.0367871	0.0843518	0.0106071	0.0823606	0.0361189	0.020237	0.0833615				0.0667403	0.0459244	0.0576445	0.0898744	0.0825921	0.131651	0.136534	0.189038	0.128482	0.261791	0.0556692	0.123511	0.450998	0.138978	0.0956973	0.0210284	0.164002	0.0589198	0.132943	0.310891	0.124565	0.187631	0.0753384	0.154554	0.106826	0.116372	0.0902381	0.143629	0.109749	0.144017
PC(O+P-32:0)	PC[O+P]	C40H82NO7P	4.16594	4.60401	4.02364	3.11298	2.54796	2.90621	5.03267	3.48907	4.02471	7.49589	8.54621	8.2094	5.57354	7.13521	6.31638	1.85959	1.53262	4.07558	1.8939	3.2193	1.81509	2.97329	1.49998	1.24833	2.47998	2.26382	2.39884	2.03613	2.31712	1.61336	2.93334	2.14201	1.6765	1.66855	2.64135	3.5915	2.44497	2.25314	2.16895	3.16529	3.02754	3.17651	2.93234	3.20941	3.32038
PC(O+P-32:1)	PC[O+P]	C40H80NO7P	20.0939	21.6173	17.2048	7.70649	8.2921	9.60992	23.8122	22.3662	19.7631	18.9596	22.2687	21.4934	16.852	21.1123	14.3288	28.8235	18.84	32.9978	20.7206	35.9587	27.1504	31.7814	26.348	18.599	61.358	24.8517	53.29	18.0674	47.2193	29.2608	25.7393	26.5713	17.7364	37.0097	25.1904	31.0064	37.2542	41.5486	31.1494	26.9678	28.835	26.1694	28.2988	28.6283	26.958
PC(O+P-32:2)	PC[O+P]	C40H78NO7P	1.47673	1.54196	1.31851	0.832911	0.896432	1.17428	3.7566	3.64132	3.42301	2.38461	2.38341	2.40105	1.61439	2.00426	1.07286	3.88912	8.17137	4.87611	3.21172	3.78555	3.70018	6.45677	2.70236	7.92171	8.63793	5.71951	7.72649	3.34798	7.93639	5.17198	4.05774	5.79951	3.04348	3.09358	2.34757	2.88794	10.4918	5.48096	5.54859	4.25554	4.32338	4.00478	4.38479	4.47086	4.28926
PC(O+P-32:3)	PC[O+P]	C40H76NO7P	0.0169805	0.0261028	0.0231511	0.0487975		0.0318101	0.107987	0.109569	0.108724	0.0486401	0.0421446	0.0582223				0.23587	0.205824	0.0555363	0.176844	0.256849	0.164246	0.193001	0.15759	0.192342	0.334287	0.136388	0.287852	0.127581	0.294545	0.208746	0.109302	0.386475	0.0645147	0.144963	0.120953	0.125444	0.335696	0.182845	0.289623	0.105	0.129525	0.0678463	0.220741	0.159823	0.140702
PC(O+P-33:1)	PC[O+P]	C41H82NO7P	0.0837607	0.0477545	0.0186497	0.45938	0.379531	0.348748	0.846963	0.884526	0.799466	0.799445	1.04063	0.854656	0.49284	0.659631	0.556432	0.552132		0.368243	0.578632	0.719159	0.564464	0.440685	0.557725	0.165387	1.12218	0.501881	0.912152	0.330975	0.589822	0.495017	0.172838	0.387404	0.295966	0.51471	0.836525	0.764256	0.791007	0.95412	0.609777	0.511504	0.762585	0.557453	0.730609	0.522278	0.792359
PC(O+P-33:2)	PC[O+P]	C41H80NO7P		0.0290622	0.0375554	0.101704	0.0445566	0.0656192	0.43264	0.337422	0.379473	0.222594	0.353202	0.341092	0.0943979	0.106215	0.138632	0.356578	0.363364	0.313095	0.323882	0.203203	0.463013	0.704347	0.335902	0.551906	0.75834	0.647192	0.652161	0.382069	0.477983	0.482552	0.290674	0.343822	0.272238	0.276617	0.2138	0.414547	0.853681	0.683045	0.761307	0.447001	0.49701	0.35188	0.400829	0.385854	0.402971
PC(O+P-33:3)	PC[O+P]	C41H78NO7P		0.0291298	0.0180801		0.0302455		0.0806829	0.0344065	0.0186838		0.0194991	0.0199555	0.0997643	0.11042	0.0155903	0.234778	0.220017	0.148688	0.406825	0.120957	0.484702	0.356441	0.198508	0.160497	0.307564	0.233069	0.44355	0.150098	0.138996	0.479051	0.0560463	0.425159	0.187066	0.166292	0.0607847	0.0756403	0.459666	0.270801	0.796321	0.196246	0.181855	0.12909	0.183257	0.278691	0.207611
PC(O+P-34:0)	PC[O+P]	C42H86NO7P	0.407405	0.527841	0.554214	0.532627	0.395011	0.479323	0.850194	0.768702	0.930233	1.45421	2.03779	2.09703	1.21617	1.73558	1.63664	0.181755	0.311119	0.879485	0.256845	0.465414	0.166941	0.370952	0.18457	0.14547	0.251966	0.2168	0.320283	0.257714	0.2975	0.276084	0.535503	0.277204	0.179979	0.300041	0.505454	0.562544	0.250325	0.428854	0.244294	0.503215	0.531114	0.606419	0.542998	0.582559	0.509267
PC(O+P-34:1)	PC[O+P]	C42H84NO7P	5.58459	7.71138	6.34621	5.32652	4.91986	5.74742	7.74818	7.30094	8.21302	14.1408	16.3743	17.9352	8.2049	11.8477	9.38978	3.03849	3.38834	7.45772	3.45385	4.55784	2.54285	4.88169	2.39642	6.47928	3.24118	4.74491	4.25699	4.16182	4.53573	3.13102	5.00082	4.2857	3.1987	3.5831	5.31474	5.32986	6.24229	6.01042	3.35221	5.65148	5.40742	5.48352	5.10746	6.06486	5.86853
PC(O+P-34:2)	PC[O+P]	C42H82NO7P	38.946	43.6238	29.9776	20.3489	16.3276	21.3056	40.256	41.8262	40.0479	44.9336	51.0663	48.6993	34.7825	45.5462	37.3532	30.5007	41.3232	48.7496	39.4701	43.1167	37.9237	44.9081	35.7713	60.3124	72.6506	65.1094	70.2065	42.3254	51.5731	48.4526	45.3593	28.3092	30.6647	42.7681	37.9611	54.2098	84.1507	85.9438	69.1191	47.5712	49.4569	48.0588	47.1222	50.3224	53.312
PC(O+P-34:3)	PC[O+P]	C42H80NO7P	101.728	112.939	71.3887	77.7646	71.0766	95.6446	108.712	115.826	103.503	65.99	71.098	70.3091	118.53	134.456	95.8152	145.238	128.903	102.602	167.533	144.194	187.759	188.863	112.242	55.5539	140.394	142.46	255.622	79.9651	155.702	144.938	91.5613	147.293	106.491	183.555	83.8521	88.3153	160.371	227.789	190.5	121.088	129.045	125.757	118.747	132.079	136.911
PC(O+P-34:4)	PC[O+P]	C42H78NO7P	1.37877	1.58008	0.937135	1.07911	0.953174	1.20139	2.13501	1.95063	1.85654	1.18584	1.37941	1.55936	2.07168	2.05717	1.38837	2.53724	2.83587	2.49296	3.04635	3.12885	3.9876	4.3505	2.52081	1.22988	2.82593	2.67935	3.78726	2.0002	3.3425	4.00738	1.84984	3.5579	2.70001	2.31347	1.5704	1.99284	3.3605	4.05632	5.26944	2.8229	2.86242	2.71203	2.69336	2.7065	3.13538
PC(O+P-35:2)	PC[O+P]	C43H84NO7P	0.137125	0.12655	0.223123	0.525974	0.515702	0.726756	1.38096	1.25307	1.16776	1.00846	1.60338	1.91417	0.458184	0.899002	0.605626	0.282265	0.076179	0.423553	0.463613	0.595072	0.293967	0.4795	0.251142	1.51518	1.01086	0.545088	0.586263	0.515112	0.47444	0.247292	0.451132	0.132212	0.199036	0.430936	0.728722	0.688574	1.59007	1.14171	1.30723	0.616735	0.658616	0.518919	0.524471	0.995511	0.644945
PC(O+P-35:3)	PC[O+P]	C43H82NO7P	2.36872	2.7357	1.92487	8.37375	6.84818	9.46943	8.05118	7.7438	8.43697	4.76351	5.03664	5.24986	7.3276	9.21996	6.88141	5.7652	2.75115	3.70329	7.70549	4.19936	7.54319	6.793	4.10614	2.15774	4.27043	5.25274	8.25192	3.12296	4.43407	4.6327	2.61003	4.55834	4.45339	5.91649	4.38367	3.19572	5.36054	9.12245	6.47361	5.48222	5.51336	5.56126	5.27639	6.14549	5.98794
PC(O+P-35:4)	PC[O+P]	C43H80NO7P	0.0390822	0.158499	0.0304289	0.374501	0.253521	0.205456	0.26347	0.348204	0.329858	0.270923	0.368941	0.342354	0.175868	0.345472	0.200563	0.206705	0.121533	0.201615	0.325424	0.23138	0.316953	0.373463	0.310988	0.153595	0.185307	0.283842	0.404515	0.12004	0.267171	0.251784	0.0815934	0.36148	0.321578	0.194601	0.372751	0.113272	0.448213	0.575186	0.43125	0.32521	0.295927	0.162921	0.299842	0.252461	0.243142
PC(O+P-36:1)	PC[O+P]	C44H88NO7P	0.342202	0.262088	0.307129	0.525693	0.406355	0.285564	0.797076	0.711313	0.738185	1.20047	1.35902	1.24366	0.76648	1.29844	1.31015	0.140876	0.0503646	0.316073	0.262435	0.408336	0.17709	0.142571	0.0819809	0.165455	0.105147	0.120406	0.198276	0.221636	0.111996	0.0258144	0.291171	0.157087	0.101692	0.133277	0.166813	0.381955	0.260904	0.347657	0.247901	0.359173	0.327786	0.260042	0.469913	0.359699	0.278796
PC(O+P-36:2)	PC[O+P]	C44H86NO7P	8.32156	9.74995	7.21388	10.2662	8.87417	9.93748	14.1762	13.4266	15.8059	13.8503	15.9643	15.7256	13.1075	20.3432	17.1386	3.58833	1.77209	6.13832	5.77476	5.45031	3.63468	4.11039	4.78263	3.6063	3.99226	5.29012	5.03013	5.79714	4.7895	4.81185	3.95438	3.59164	4.23107	6.17825	6.25197	6.01787	5.75185	11.6958	6.16253	7.34599	7.35161	7.5317	7.83396	9.02249	8.15329
PC(O+P-36:3)	PC[O+P]	C44H84NO7P	43.8041	58.2168	37.3003	77.3477	64.6399	79.3843	75.4961	74.1045	84.8459	46.7018	55.8877	56.6297	70.368	100.128	82.7431	28.9948	9.93868	26.3472	40.5005	30.8944	28.5538	21.6953	32.0438	12.6134	18.7556	29.3779	33.8537	26.0307	29.6551	29.8242	17.5368	30.7322	29.293	47.2269	31.3282	23.6206	29.4954	67.3129	29.0721	40.7142	40.1898	38.9769	42.7102	48.099	44.7654
PC(O+P-36:4)	PC[O+P]	C44H82NO7P	57.6674	74.8498	49.9254	76.8882	69.5076	82.1695	86.6244	84.4231	94.4083	59.8551	69.9624	71.5919	71.134	96.0602	73.155	48.7656	28.4733	53.0126	60.7	58.5145	55.9477	49.9885	47.1855	27.6286	39.5545	53.4124	66.8438	33.5062	50.5557	54.2346	46.3548	65.2318	45.8375	60.5955	45.2055	38.9803	61.9172	90.6161	50.0321	57.2274	57.8272	56.8677	62.394	65.5851	62.312
PC(O+P-36:5)	PC[O+P]	C44H80NO7P	149.004	188.301	130.505	57.6075	69.3013	76.5932	139.026	142.56	144.577	140.806	160.753	162.638	76.5564	97.8192	60.9367	213.919	194.521	254.086	292.553	344.899	312.998	247.3	304.581	231.335	351.676	319.048	357.321	237.562	401.822	280.818	221.023	328.987	233.36	294.013	317.399	259.795	489.821	388.096	376.428	248.176	254.384	249.465	291.21	305.541	294.074
PC(O+P-36:6)	PC[O+P]	C44H78NO7P	1.48441	1.74167	1.1864	0.861583	1.26184	1.35744	3.49775	3.83177	3.47327	5.63223	6.88509	6.37629	2.32993	2.82822	1.75919	4.28222	4.15369	7.48835	5.63614	9.33106	8.47255	6.49385	12.2565	6.28789	7.56732	5.91132	7.40044	33.4475	7.47336	8.6042	5.02294	9.14738	5.48959	8.05274	15.949	5.67692	7.01436	7.04314	10.1958	7.25833	7.11673	7.56501	8.62605	9.59572	8.75161
PC(O+P-37:5)	PC[O+P]	C45H82NO7P	4.94301	5.55794	3.73748	8.89233	8.53756	9.57478	14.2411	12.4541	14.6664	11.2279	12.8654	12.9838	6.21731	8.38762	5.72101	12.6548	5.28601	12.4773	17.0513	13.0618	15.5833	13.1439	15.2782	10.456	14.8666	16.6578	16.0868	10.1417	13.5979	12.9292	9.68883	13.5001	12.2032	12.8498	18.8136	13.1214	20.8957	19.1718	16.3912	12.9948	13.8414	13.3968	15.7566	15.1992	14.6163
PC(O+P-37:6)	PC[O+P]	C45H80NO7P	0.258754	0.152711	0.147423	0.377489	0.261415	0.469179	0.717167	0.566298	0.790296	0.773834	0.927976	0.994102	0.312982	0.468731	0.245555	0.497947	0.381952	0.994683	0.864109	0.659126	0.947165	0.824512	1.0128	0.696514	0.74753	0.810752	0.981249	1.73894	0.63819	0.84878	0.535042	1.06645	0.604852	0.903098	1.43931	0.640505	1.30759	1.0212	1.27011	0.820467	0.796705	0.752516	0.913291	0.949431	0.870943
PC(O+P-38:2)	PC[O+P]	C46H90NO7P	0.170848	0.247553	0.130176	0.408289	0.392375	0.448949	0.745669	0.608684	0.629489	0.510379	0.561505	0.440941	0.464917	0.903952	0.544619	0.103941	0.0443689	0.342841	0.256112	0.193397	0.262988	0.202244	0.0196559	0.119512	0.0182366	0.160838	0.167505	0.210056	0.0963523	0.157484	0.157993	0.131877	0.166844	0.173914	0.147288	0.282406	0.257882	0.334074	0.0952738	0.304758	0.140464	0.329083	0.183995	0.317539	0.252759
PC(O+P-38:3)	PC[O+P]	C46H88NO7P	0.59414	0.66104	0.568493	1.75722	1.46674	1.70222	2.42152	2.08715	2.41287	1.28744	1.65259	1.6225	1.99525	3.35713	2.41598	0.558056	0.268039	0.944969	0.925355	0.790165	0.575736	0.720377	0.491271	0.461915	0.497547	0.660963	0.77249	0.436816	0.442248	0.867619	0.908627	0.626835	0.605647	0.676358	0.410424	0.831745	0.792618	1.23446	0.701047	0.883368	0.999598	0.980111	1.11459	1.08433	1.07095
PC(O+P-38:4)	PC[O+P]	C46H86NO7P	11.3961	15.9497	9.07939	17.6014	16.9817	20.188	28.8065	25.3656	28.2268	25.9278	26.1664	26.0586	28.1912	48.5362	28.0539	14.1445	8.07475	25.0637	18.0415	12.7584	18.9618	21.3925	13.5268	6.89932	10.421	13.3016	15.5274	10.3076	14.1551	13.3119	20.139	16.6512	9.32143	15.0266	16.1117	20.7209	12.2284	25.4946	14.0337	18.1594	19.1715	18.6834	19.0235	14.8664	13.8331
PC(O+P-38:5)	PC[O+P]	C46H84NO7P	144.709	192.043	102.213	165.285	163.517	193.217	243.331	212.759	230.418	197.16	201.733	202.738	147.597	239.215	135.241	134.059	80.1339	183.07	169.72	129.213	146.897	136.209	196.068	70.8272	132.514	174.096	140.127	127.374	192.663	123.102	143.028	189.273	126.86	185.251	210.569	159.67	159.435	234.794	124.214	175.439	176.675	181.006	172.979	152.549	150.896
PC(O+P-38:6)	PC[O+P]	C46H82NO7P	156.271	180.164	107.435	118.157	108.612	127.842	214.385	179.988	204.499	128.735	148.521	137.378	84.1458	122.752	76.3796	154.568	104.145	175.146	187.157	175.87	193.422	162.544	215.986	112.38	202.98	198.352	191.651	117.938	206.129	180.757	163.833	249.255	153.851	184.617	184.989	161.889	268.015	245.94	186.951	177.135	187.692	190.103	194.111	176.68	179.948
PC(O+P-38:7)	PC[O+P]	C46H80NO7P	47.5255	52.1909	33.037	12.5042	13.4292	15.1103	23.7885	22.0376	22.2136	26.4899	31.894	28.289	13.2114	18.2985	11.8597	33.8931	30.411	48.3121	32.8446	53.2432	46.6929	40.1992	64.2911	29.8067	51.7329	36.3531	50.4712	68.0239	65.5416	51.9956	41.6856	38.895	24.5105	44.2013	66.8548	46.2653	65.2716	67.2701	59.9968	45.1225	47.5086	47.2297	48.9467	46.8931	48.2409
PC(O+P-38:8)	PC[O+P]	C46H78NO7P	0.688064	0.621964	0.454905	0.213582	0.261612	0.296412	0.460034	0.406199	0.466256	0.598238	0.582209	0.452422	0.286203	0.457863	0.317307	0.77271	0.763032	1.06767	1.07598	0.995978	0.907392	1.01047	1.37957	0.62719	1.28829	0.753349	1.11107	1.01838	0.868701	1.06928	0.935389	1.62246	0.761833	0.854621	1.36486	0.901223	1.44225	1.30434	1.8112	1.05702	0.942806	0.878294	1.12667	0.917043	1.00527
PC(O+P-39:5)	PC[O+P]	C47H86NO7P	0.323178	0.332829	0.124452	0.718991	0.774794	0.821467	1.521	1.21666	1.17152	1.09347	0.831248	0.924699	0.855629	1.30072	0.514222	1.4344	0.28676	0.78633	1.93551	0.633274	1.64888	1.5891	0.92235	0.877233	1.16536	1.3663	1.4211	0.633087	1.21096	1.0916	1.04508	1.3099	0.809494	1.39678	1.17533	0.94438	2.07411	2.09361	1.26616	1.16967	1.05058	1.15971	1.07355	0.904946	1.09509
PC(O+P-39:6)	PC[O+P]	C47H84NO7P	0.38553	0.602033	0.324857	1.43096	1.40193	1.84239	2.91771	2.48232	2.61255	1.96105	2.10421	1.78916	1.7672	2.49246	1.66751	3.71103	1.47095	3.40354	5.22424	2.18405	4.60784	4.56349	2.85236	2.44762	4.23255	3.73872	4.01162	2.18214	3.19912	3.69179	2.78777	3.3423	2.59848	3.24131	3.08068	3.04432	4.78988	5.4647	3.99128	3.18956	3.23037	3.08402	3.5173	2.81381	2.9834
PC(O+P-39:7)	PC[O+P]	C47H82NO7P	1.2272	1.62539	0.856722	1.1953	1.0652	1.56834	1.70463	1.42812	1.56615	1.81245	2.42334	1.97924	0.949535	1.33595	0.773062	1.92777	1.03675	2.44669	1.96867	2.11746	2.96944	2.59702	3.48659	1.55448	2.49175	2.04717	2.57441	3.63923	2.5381	2.45974	2.12256	1.38122	1.21337	2.0616	4.55241	2.708	3.12002	4.17771	2.63505	2.56892	2.54047	2.75459	2.63894	2.31957	2.35667
PC(O+P-40:2)	PC[O+P]	C48H94NO7P	0.101048	0.153737	0.0976532	0.489428	0.411715	0.477017	0.666695	0.468784	0.465661	0.480048	0.356408	0.426604	0.346573	0.569066	0.439604	0.0397628	0.139018	0.254383	0.0992627	0.269767	0.199668	0.210432	0.0503833	0.108623	0.119563	0.0921001	0.0764799	0.115791	0.0382214	0.165854	0.240667	0.0938304	0.099761	0.158115	0.0165726	0.410519	0.135967	0.233541	0.179443	0.181088	0.232069	0.28312	0.173482	0.116989	0.163421
PC(O+P-40:3)	PC[O+P]	C48H92NO7P	0.201552	0.202377	0.165943	1.06882	0.974526	1.3714	1.52182	1.27226	1.35904	0.652266	0.609435	0.6457	0.592524	1.02624	0.649379	0.206991	0.255651	0.42624	0.297586	0.410191	0.392008	0.488706	0.183885	0.247397	0.260561	0.368155	0.303513	0.13587	0.0874716	0.323459	0.520549	0.342683	0.22955	0.254765	0.0809043	0.598881	0.309211	0.499627	0.43251	0.390614	0.536509	0.441856	0.507709	0.359459	0.297217
PC(O+P-40:4)	PC[O+P]	C48H90NO7P	1.58413	2.29322	1.42815	3.14573	3.54648	4.02667	5.72018	5.38615	5.33073	4.13506	3.75871	4.64787	4.15076	7.1259	3.82827	1.81072	2.31459	3.05114	2.90049	2.08768	3.11623	3.2396	1.58177	1.17635	2.18083	1.84809	2.12676	1.11282	1.71744	2.26417	4.40511	2.2566	1.3725	2.28966	1.67559	5.28075	2.27241	3.95166	2.65074	3.28641	3.27722	3.06705	2.67359	2.19579	2.01403
PC(O+P-40:5)	PC[O+P]	C48H88NO7P	6.44826	10.7593	5.45175	13.223	14.929	16.6689	22.5925	22.521	21.6133	15.5399	14.2541	16.511	16.6406	29.6792	14.7742	13.8678	8.09312	14.0346	17.2586	7.96346	16.1756	15.9656	10.551	6.21798	14.7816	12.7799	12.1893	7.36599	13.612	12.516	19.5289	13.5625	8.12384	15.2775	9.67417	17.7072	16.2955	22.9831	11.8696	15.6145	15.5259	14.5539	13.6468	10.7777	9.80478
PC(O+P-40:6)	PC[O+P]	C48H86NO7P	12.8948	20.6722	9.22773	26.1716	28.781	32.8492	53.5474	51.4745	52.5087	32.8619	31.8128	34.8364	39.4323	66.0271	34.5166	48.6207	19.4464	40.5426	55.0675	24.3457	49.9604	43.6978	39.9133	20.6258	47.3802	44.122	38.0114	29.295	50.5928	43.2059	50.7391	47.4073	28.2212	48.3392	37.7124	43.053	47.3786	69.7625	36.3453	44.3117	45.5283	43.1248	39.54	32.3671	29.8476
PC(O+P-40:7)	PC[O+P]	C48H84NO7P	53.0904	84.548	33.8597	39.7971	44.952	51.6067	70.4808	67.3103	67.0449	59.6021	59.8675	64.0938	40.238	65.0793	32.1123	70.2439	33.5565	64.8151	70.4765	47.7347	75.4103	55.3464	95.1329	31.6737	75.0633	66.5526	54.8605	76.4998	91.3784	69.2863	76.2214	72.6598	40.5519	70.781	99.1712	73.6571	74.0928	115.683	54.1788	63.0736	79.0394	75.7087	70.2207	55.8313	52.3582
PC(O+P-40:8)	PC[O+P]	C48H82NO7P	54.6799	80.6038	31.5134	21.3667	24.095	28.6444	34.201	33.6589	33.1957	28.8053	28.901	29.3719	13.6397	22.496	9.84677	33.8047	21.594	36.3088	27.4623	33.8639	39.6785	25.246	67.5577	17.0242	42.1148	34.3012	26.9239	43.3287	50.64	38.3231	47.3014	33.188	18.418	33.3302	66.3902	44.9144	39.6858	63.6816	28.4798	49.4457	49.6576	48.4332	43.6757	34.3831	30.4895
PC(O+P-40:9)	PC[O+P]	C48H80NO7P	4.65792	6.92603	2.67343	1.03331	1.30769	1.57596	1.61901	1.51743	1.60533	1.22095	1.2654	1.33772	0.911973	1.37656	0.574184	2.35501	1.53247	1.8188	1.85312	2.16252	2.98549	1.26202	4.15762	0.688136	2.26351	1.72118	1.5754	1.82368	2.43065	2.44571	2.42949	2.41637	0.932939	1.72535	3.24754	2.40991	1.98945	2.88249	2.20864	2.75752	2.69307	2.71514	2.3909	1.54814	1.75603
PC(O+P-41:5)	PC[O+P]	C49H90NO7P	0.0236954	0.0311843	0.0237907	0.0723398	0.0740146	0.0747219	0.223282	0.210428	0.198887	0.111436	0.0920153	0.0961124	0.0376322	0.104524	0.0520303	0.0955026	0.0323127	0.0870904	0.152319	0.0630083	0.138165	0.0867917	0.108013	0.0655235	0.133307	0.117396	0.110028	0.0456747	0.0858769	0.136553	0.143748	0.157888	0.0621437	0.0792304	0.0752731	0.205915	0.164553	0.130835	0.120261	0.157605	0.15484	0.119609	0.115076	0.0844333	0.0686664
PC(O+P-41:6)	PC[O+P]	C49H88NO7P	0.0431797	0.0097262	0.016919	0.0685986	0.0692914	0.0686351	0.229514	0.221383	0.263777	0.172968	0.141949	0.11157	0.0858115	0.0833066	0.0576368	0.263029	0.0388262	0.150826	0.31786	0.0613527	0.247018	0.214943	0.200859	0.118061	0.403446	0.199814	0.212865	0.062765	0.278815	0.202838	0.173648	0.314613	0.153965	0.147791	0.151218	0.160796	0.26434	0.439306	0.21616	0.235801	0.21081	0.165432	0.0733754	0.130379	0.125564
PC(O+P-41:7)	PC[O+P]	C49H86NO7P	0.0964943	0.1113	0.0541586	0.129445	0.161792	0.192836	0.287549	0.283584	0.348683	0.17048	0.186272	0.228721	0.152694	0.185618	0.0331014	0.341241	0.0811495	0.323969	0.514438	0.135296	0.41123	0.299861	0.325711	0.192715	0.429847	0.286919	0.327289	0.310705	0.368927	0.346046	0.440526	0.317002	0.150058	0.292728	0.45173	0.362275	0.387997	0.534953	0.257691	0.421268	0.351557	0.352682	0.32283	0.264038	0.243583
PC(O+P-41:8)	PC[O+P]	C49H84NO7P	0.0821381	0.1167	0.0469602	0.128175	0.17808	0.183837	0.195846	0.249183	0.208631	0.159119	0.12749	0.14371	0.0293283	0.0907774	0.00644165	0.182296	0.0423764	0.191701	0.184759	0.111558	0.300125	0.137448	0.330332	0.131595	0.275617	0.16032	0.202338	0.256501	0.26941	0.285883	0.280237	0.0847001	0.111941	0.140017	0.441054	0.281421	0.340835	0.368895	0.215315	0.319942	0.269495	0.289335	0.26832	0.191524	0.167469
PC(O+P-42:1)	PC[O+P]	C50H100NO7P			0.00618963	0.0821825	0.128326	0.0824836	0.115499	0.143839	0.0971048	0.0860929	0.0606852	0.12672	0.0467962	0.12125	0.0613103	0.0124714	0.0298715	0.021331	0.0186516	0.0368182	0.00819252	0.0628888		0.0384248	0.0255807	0.0206513	0.00817405	0.0230079	0.0126964	0.00860722	0.032651	0.00409214	0.0232005	0.0207088	0.00687939	0.162653	0.0300824		0.0102356	0.0206929	0.0261647	0.0137108	0.0344294	0.0285601	0.026092
PC(O+P-42:2)	PC[O+P]	C50H98NO7P	0.0671387	0.167555	0.0948525	0.759165	0.73468	0.757965	1.04584	0.912249	0.82648	0.588436	0.442142	0.568072	0.334169	0.631177	0.419253	0.13483	0.329581	0.285982	0.281216	0.42593	0.319595	0.337063	0.0968926	0.177291	0.247982	0.199038	0.134278	0.139102	0.0846681	0.264156	0.528762	0.184345	0.183773	0.127082	0.10822	0.942031	0.163029	0.305187	0.268342	0.379447	0.333011	0.317824	0.31329	0.205399	0.227487
PC(O+P-42:3)	PC[O+P]	C50H96NO7P	0.241652	0.521722	0.216989	2.69917	2.79932	3.22277	3.05269	2.69656	2.50651	0.882776	0.813681	1.07838	1.06508	1.88852	1.03871	0.307426	0.548181	0.65595	0.633556	0.842249	0.980344	0.735598	0.290912	0.347888	0.767035	0.499735	0.434985	0.218739	0.222362	0.615838	1.11776	0.811309	0.43794	0.333228	0.145153	1.8371	0.48072	0.699084	0.736529	0.929271	1.1322	0.976403	0.828729	0.571077	0.589594
PC(O+P-42:4)	PC[O+P]	C50H94NO7P	0.939374	1.90284	0.908358	3.78426	4.114	4.39261	4.77088	4.72735	4.41772	2.92977	3.09523	3.27959	2.26495	3.82779	2.40937	1.15575	1.3606	1.89549	2.02558	1.78992	2.4505	2.06987	1.44542	1.01536	1.68559	1.19112	1.22789	0.759794	1.11186	1.89961	3.42606	2.03472	1.36882	1.28451	1.52298	3.51366	1.89914	1.9858	2.24557	2.40236	2.46858	2.05044	1.93738	1.60931	1.62008
PC(O+P-42:5)	PC[O+P]	C50H92NO7P	1.52357	3.06713	1.47738	6.15389	7.18531	6.78008	12.1011	12.7767	11.3223	6.58061	7.05817	8.23635	2.173	3.31774	2.14674	2.63187	2.59278	4.41859	3.70477	3.33571	4.61692	3.54148	3.45688	2.81176	5.89798	3.06406	2.5832	1.84189	2.88907	4.05261	7.67321	4.98702	2.87808	3.02001	2.71915	5.78394	5.16711	3.59549	4.3124	5.22296	5.22553	4.33035	3.96449	3.42228	3.34842
PC(O+P-42:6)	PC[O+P]	C50H90NO7P	2.46394	4.5392	2.00757	5.58771	6.6372	6.53346	12.015	12.2333	10.9633	4.74309	4.67214	5.49219	2.7095	4.25915	2.46393	4.52121	2.36672	5.54196	5.71565	3.33924	8.18458	5.04228	5.59156	5.06191	10.8736	4.76318	5.20162	2.66628	5.02788	7.72444	11.5896	8.84836	3.95947	4.79762	3.24617	7.63613	8.51042	6.18481	6.79049	7.4149	7.19073	6.06669	5.45557	4.50334	4.1643
PC(O+P-42:7)	PC[O+P]	C50H88NO7P	2.03533	4.11961	1.5738	2.81645	3.65813	3.61396	7.12745	7.52488	6.75398	2.61563	2.79132	3.20341	1.97712	2.92286	1.55918	4.69385	1.27187	4.02549	5.36983	2.32037	7.75891	4.20157	5.67124	3.48341	10.0868	3.84924	4.5278	2.67397	4.66976	7.76325	9.18095	7.2968	3.24511	4.49713	2.82983	5.91836	6.91956	6.09939	6.42632	5.96885	6.0999	5.05734	4.36253	3.47331	3.19898
PC(O+P-42:8)	PC[O+P]	C50H86NO7P	1.51105	2.77425	1.06046	1.48808	1.98394	1.97997	4.32242	4.48586	4.06342	1.48758	1.50028	1.69847	1.2467	1.95063	0.957693	4.6931	1.09727	2.73826	4.3317	1.65207	4.77759	2.81417	4.11681	2.20276	7.25069	2.6453	3.52185	2.14013	4.09686	6.05893	6.8929	4.56499	2.11083	3.10835	2.57179	3.98687	5.1082	4.83393	3.97198	4.16029	3.90418	3.47851	3.16935	2.62979	2.29327
PC(O+P-42:9)	PC[O+P]	C50H84NO7P	1.93175	3.63131	1.32167	0.690761	0.871894	0.984984	1.75939	1.73149	1.43842	0.75821	0.692738	0.873384	0.610502	0.973676	0.408886	2.64315	0.658941	1.44146	2.01517	1.08624	2.28323	1.34096	3.22314	0.894883	3.4373	1.43279	1.56259	1.5163	2.5287	3.02568	3.1088	2.07271	0.987565	1.74354	2.05509	2.47043	2.71066	2.68919	2.32219	2.30467	2.37861	2.08372	1.68999	1.38998	1.22381
PC(O+P-42:10)	PC[O+P]	C50H82NO7P	0.878052	1.58081	0.63561	0.447226	0.43595	0.479657	0.720402	0.775946	0.732742	0.87674	1.03106	1.05546	0.317931	0.480858	0.343245	1.13873	0.385296	0.65288	0.568583	0.463158	0.610088	0.517502	1.18527	0.327669	0.969743	0.787989	0.69698	0.904487	0.922705	1.06228	1.29314	0.850311	0.466516	1.20306	1.90684	1.01001	1.49615	1.24356	1.03206	1.08273	1.07412	1.03127	0.920792	0.787145	0.859391
PC(O+P-42:11)	PC[O+P]	C50H80NO7P	0.342593	0.626296	0.250467	0.107856	0.153934	0.125683	0.102336	0.118497	0.118744	0.179273	0.202449	0.247258	0.0430551	0.075376	0.0359006	0.243676	0.154384	0.176995	0.0470557	0.0674397	0.222706	0.185179	0.187934	0.0928378	0.219585	0.136714	0.187722	0.154551	0.157738	0.246016	0.33303	0.17227	0.0783746	0.13676	0.350601	0.466453	0.355333	0.225418	0.375726	0.292747	0.240626	0.265758	0.203446	0.156941	0.176032
PC(O+P-43:4)	PC[O+P]	C51H96NO7P	0.0389494	0.0764775	0.052326	0.098236	0.104761	0.119091	0.0800563	0.11593	0.105177	0.134581	0.128672	0.142316	0.0661347	0.0706485	0.083885	0.0454004	0.0486404	0.0620817	0.0935318	0.0556394	0.0677573	0.0714069	0.0704269	0.0453349	0.0341983	0.0538893	0.0336096	0.0450862	0.0378651	0.0825696	0.0692026	0.0781268	0.0694561	0.0306413	0.0891897	0.0875532	0.130836	0.0844036	0.0817295	0.0631984	0.0771433	0.058382	0.0748031	0.05058	0.0719028
PC(O+P-43:5)	PC[O+P]	C51H94NO7P	0.0197978	0.0564254	0.028305	0.0803139	0.10743	0.0715764	0.206022	0.202892	0.181339	0.133169	0.180732	0.192674	0.0252027	0.0375741	0.0193954	0.0593973	0.0322618	0.0949672	0.0781561	0.0690643	0.097974	0.0579691	0.0654199	0.0673453	0.124037	0.0708168	0.0559186	0.0374919	0.0608727	0.106302	0.102904	0.120881	0.0651028	0.0564284	0.0694008	0.1394	0.138606	0.0672871	0.102658	0.109072	0.0829665	0.0812765	0.0821757	0.072287	0.0643899
PC(O+P-43:6)	PC[O+P]	C51H92NO7P	0.025621	0.0355703	0.0119906	0.0465382	0.0554725	0.0646461	0.102322	0.14781	0.118536	0.0762482	0.0700532	0.11121	0.0223324	0.00666022	0.0100871	0.0594293	0.0267811	0.0658994	0.0978204	0.0202101	0.143087	0.058835	0.0835967	0.0781788	0.139048	0.065779	0.0573262	0.0269502	0.0509075	0.108981	0.137792	0.132832	0.0479248	0.047845	0.0442193	0.123927	0.133979	0.0291988	0.0978747	0.0900499	0.109392	0.0602311	0.0879299	0.0410851	0.0542257
PC(O+P-44:3)	PC[O+P]	C52H100NO7P	0.0119465	0.0206633	0.0156654	0.466194	0.519153	0.506943	0.558621	0.575684	0.541286	0.113563	0.0921734	0.12537	0.0982351	0.216991	0.177342	0.0762112	0.0501166	0.0835437	0.131161	0.12529	0.119798	0.10127	0.0183084	0.0609484	0.0839327	0.0629721	0.0676684	0.0616513	0.0382963	0.115609	0.175656	0.125014	0.08352	0.0300162	0.0329512	0.281592	0.0516098	0.062378	0.102851	0.163662	0.136045	0.136323	0.161523	0.131791	0.0931238
PC(O+P-44:4)	PC[O+P]	C52H98NO7P	0.307146	0.55053	0.347064	1.88907	1.99847	1.75455	3.17522	2.98701	2.68486	1.17982	1.45248	1.52637	0.873937	1.2211	0.928646	0.557353	0.602553	1.10788	1.3657	1.11432	0.991129	0.856151	0.559952	0.782965	1.1669	0.558866	0.76091	0.478883	0.758191	0.965531	1.59786	1.06188	0.826627	0.621925	0.846493	2.24678	1.40965	0.809165	1.19187	1.04684	1.05159	0.918959	0.972105	0.877534	0.853606
PC(O+P-44:5)	PC[O+P]	C52H96NO7P	1.28887	2.19901	1.38388	8.6072	8.46452	8.24572	15.2097	14.7629	13.4019	7.07911	8.8447	9.25842	1.9414	2.5304	2.23148	2.36143	2.86256	4.61859	4.02583	4.07927	4.24639	3.40342	2.96419	3.66582	6.82766	2.99568	2.48248	1.96049	2.97147	4.28683	7.51057	6.52262	3.40051	2.3346	2.65669	7.24899	6.92572	3.00148	4.86168	4.76491	4.69949	4.18483	3.96523	4.11883	4.04355
PC(O+P-44:6)	PC[O+P]	C52H94NO7P	2.38049	4.71642	2.7267	7.67764	8.32069	7.79234	12.1064	12.5054	11.051	5.08036	5.83565	6.15821	2.7591	3.59732	2.9136	3.84766	2.12205	6.26904	5.37709	3.99084	6.70094	4.10086	5.41333	3.77683	7.97626	3.69028	3.1915	2.56652	4.62595	6.71696	9.00852	10.4804	4.65966	3.65059	3.29098	7.62473	8.88867	3.62815	6.97134	5.93646	5.7679	4.96738	4.7081	4.61589	4.36775
PC(O+P-44:7)	PC[O+P]	C52H92NO7P	1.29383	2.71019	1.21828	2.79175	3.02929	2.88858	5.7935	5.93425	5.16763	1.90715	2.32402	2.41398	1.13264	1.60454	1.11007	2.742	0.702984	2.87605	3.2428	1.50507	4.80583	2.42397	4.09389	2.38545	5.73612	2.22758	2.31681	1.40696	2.75073	5.3395	6.17684	5.88059	2.42953	2.4443	1.67316	3.73941	5.2142	2.2453	4.45385	3.46574	3.27751	2.89924	2.55703	2.32694	2.31564
PC(O+P-44:8)	PC[O+P]	C52H90NO7P	0.676724	1.36876	0.646761	1.1173	1.22353	1.04757	2.65897	2.64847	2.29904	0.933455	1.14482	1.22412	0.474805	0.631592	0.386457	1.84239	0.352396	1.3569	1.45733	0.761447	2.2123	1.41809	1.7613	1.57422	3.55218	0.991867	1.5211	0.970198	1.68448	3.15462	3.51288	2.29834	1.12223	1.43332	0.992029	1.82086	3.21565	1.4293	2.41055	1.7698	1.67832	1.46599	1.36979	1.23289	1.28182
PC(O+P-44:9)	PC[O+P]	C52H88NO7P	0.444071	0.901783	0.353695	0.358088	0.45461	0.416924	0.924106	0.978563	0.863795	0.259915	0.3216	0.311553	0.162666	0.258129	0.109996	0.949944	0.131066	0.541772	0.656718	0.310197	1.2166	0.932415	1.16364	0.730475	1.90066	0.4881	0.792019	0.617795	0.959806	1.74521	1.9409	1.0986	0.569946	0.802212	0.529292	0.903116	1.84081	0.738148	1.7015	0.939829	0.932672	0.821006	0.65992	0.570904	0.595966
PC(O+P-44:10)	PC[O+P]	C52H86NO7P	0.0765117	0.157926	0.0560385	0.0501231	0.0483082	0.0238924	0.176681	0.200219	0.153521	0.0335722	0.0679436	0.0727268	0.0289691	0.0272157	0.0225283	0.21138	0.028001	0.120733	0.144729	0.0434418	0.180476	0.161393	0.198084	0.166384	0.310951	0.0632579	0.168547	0.131002	0.197317	0.478264	0.45713	0.144763	0.0819986	0.101985	0.10556	0.205034	0.296425	0.145757	0.296703	0.149693	0.151129	0.124461	0.0845583	0.120519	0.128953
PC(O+P-44:11)	PC[O+P]	C52H84NO7P	0.0154724	0.0358826	0.0219142	0.012379	0.0123774	0.0165246	0.0370173	0.0537449	0.045055	0.0348099	0.0662157	0.0481175	0.0223691	0.0223968	0.00397725	0.0677179	0.0164239	0.0861232	0.0198511	0.01073	0.0584786	0.0551678	0.0633547	0.046918	0.105436	0.0458917	0.0704325	0.0908003	0.0539427	0.103118	0.0796843	0.0423158	0.0364979	0.0612715	0.120716	0.0801651	0.167596	0.114448	0.131609	0.0451049	0.0629941	0.0704232	0.066211	0.0547271	0.0476524
PC(O+P-46:4)	PC[O+P]	C54H102NO7P	0.00343608	0.0186533	0.00815317	0.0897027	0.0939413	0.0889876	0.182399	0.170046	0.154128	0.0398715	0.0373855	0.0473998	0.0380844	0.053303	0.0525203	0.0144361	0.0115078	0.0374632	0.0374068	0.033117	0.0255822	0.0255807	0.0110411	0.0220005	0.0331158	0.0143718	0.0210191	0.0149235	0.0225465	0.0221998	0.0671749	0.0221871	0.0151916	0.0139028	0.0157633	0.0914813	0.0423636	0.032607	0.034345	0.0159377	0.0278267	0.0182051	0.0276837	0.0199375	0.0219181
PC(O+P-46:5)	PC[O+P]	C54H100NO7P	0.0645329	0.109206	0.103199	1.30812	1.10677	1.13197	2.27572	2.14435	1.95627	0.566203	0.723052	0.722729	0.258974	0.313916	0.353312	0.27904	0.237886	0.442887	0.589602	0.482076	0.440267	0.353889	0.223386	0.501051	0.784567	0.300104	0.287377	0.204828	0.385404	0.414287	0.761584	0.710762	0.356953	0.219075	0.238629	1.0104	0.861736	0.259121	0.522525	0.467709	0.441923	0.434436	0.445083	0.425638	0.475511
PC(O+P-46:6)	PC[O+P]	C54H98NO7P	0.223182	0.409617	0.305227	1.88852	1.64378	1.72693	3.22982	2.96101	2.74915	0.977843	1.17774	1.19602	0.607971	0.683153	0.726318	0.610661	0.317116	1.1254	1.04568	0.894868	0.982755	0.720418	0.588771	0.686314	1.27164	0.508991	0.509065	0.506957	0.69019	0.94878	1.33348	1.70076	0.786248	0.465029	0.52607	1.55114	1.73632	0.566591	1.19349	0.746853	0.86095	0.789745	0.755815	0.794021	0.79606
PC(O+P-46:7)	PC[O+P]	C54H96NO7P	0.250894	0.412651	0.331713	1.43211	1.22553	1.18516	2.53232	2.45451	2.24519	1.34248	1.64641	1.71627	0.463501	0.545233	0.538579	0.657535	0.278338	0.958406	0.918572	0.726475	1.13399	0.674187	0.803609	0.707768	1.31788	0.523968	0.518916	0.667311	0.839271	1.21895	1.55707	1.42318	0.65195	0.619208	0.628909	1.33889	1.61835	0.611252	1.39992	0.91561	0.882336	0.799981	0.748654	0.817535	0.768548
PC(O+P-46:8)	PC[O+P]	C54H94NO7P	0.360644	0.651892	0.459207	0.812026	0.784284	0.672151	1.37997	1.3379	1.24266	0.639645	0.746168	0.871437	0.292152	0.342371	0.33195	0.582823	0.134248	0.741014	0.638239	0.523232	0.948698	0.493314	0.854712	0.556687	1.04166	0.381476	0.459472	0.563986	0.764541	1.20537	1.19222	1.03221	0.479069	0.526496	0.523377	0.924458	1.38369	0.41793	1.13328	0.623798	0.639841	0.62739	0.585917	0.587918	0.610098
PC(O+P-46:9)	PC[O+P]	C54H92NO7P	0.194092	0.324211	0.190153	0.201294	0.207243	0.166169	0.487393	0.508086	0.416439	0.153584	0.188724	0.186285	0.0660999	0.0708135	0.0634496	0.298718	0.0348294	0.258865	0.288214	0.131757	0.412044	0.260282	0.416301	0.28206	0.556789	0.178257	0.237907	0.255109	0.396998	0.696517	0.604941	0.439867	0.223172	0.304765	0.269663	0.348849	0.799901	0.157224	0.545956	0.256222	0.289561	0.295545	0.217893	0.223821	0.264556
PC(O+P-48:7)	PC[O+P]	C56H100NO7P	0.00829804	0.0125031	0.00935794	0.152719	0.112557	0.111795	0.241126	0.221288	0.215599	0.0533672	0.0626736	0.0607086	0.0324203	0.0419093	0.0418181	0.027237	0.00501967	0.0598771	0.0574668	0.0334312	0.0609408	0.0249228	0.0336112	0.0459109	0.0766627	0.0226861	0.00980182	0.046783	0.051006	0.0474881	0.079757	0.0767645	0.0453653	0.0134212	0.0251852	0.0906617	0.0970038	0.0186494	0.0676926	0.0366336	0.0446244	0.0408361	0.0469509	0.038186	0.037511
LPC(14:1)	LPC	C22H44NO7P	0.00656074	0.0034206	0.00383487	0.0132607	0.00180497	0.012155	0.0252683	0.0245347	0.00940678	0.0965421	0.111375	0.109778	0.0629859	0.0725798	0.0742203	0.00817451	0.00776559	0.00428065	0.0100135	0.00995518	0.0110376	0.0200401	0.00225482	0.0118597	0.00739332	0.00494328	0.00478778	0.00669023	0.00373254	0.00305064	0.00759325	0.0052963	0.0030021		0.00121048	0.00269615	0.0174723	0.00726035	0.00868153	0.0301591	0.0224101	0.0222426	0.0214908	0.0254339	0.0321006
LPC(15:0)	LPC	C23H48NO7P	0.294214	0.329009	0.263205	0.456245	0.424374	0.447595	0.554821	0.547777	0.58146	2.13725	2.50994	2.06218	2.33138	2.92027	2.53068	0.205354	0.203398	0.242622	0.229249	0.308325	0.360618	0.314578	0.225927	0.243081	0.187647	0.467898	0.126204	0.410772	0.178101	0.325584	0.17797	0.144176	0.230464	0.237489	0.27885	0.417815	0.178674	0.199834	0.326445	0.590564	0.641483	0.647713	0.652941	0.649802	0.675707
LPC(16:0)	LPC	C24H50NO7P	101.945	113.372	80.1985	105.515	92.2191	100.572	112.981	107.73	109.757	318.369	352.141	328.21	526.721	641.013	574.14	33.1621	52.6872	74.6798	46.7789	61.1	69.2873	47.6178	59.2626	59.0198	44.6402	94.8068	27.77	83.9601	61.3971	84.3395	45.9644	33.3673	52.5418	73.5228	58.5076	64.3134	33.2113	51.4152	65.6286	124.476	126.18	126.337	125.67	128.45	134.144
LPC(16:1)	LPC	C24H48NO7P	1.1397	1.3204	0.973625	1.13306	1.01127	1.11457	2.3697	2.3764	2.27791	7.15281	8.30598	7.28694	6.53322	8.20415	7.50198	0.673678	1.41496	1.05176	0.663384	0.744188	0.734655	1.57108	0.560121	1.42043	0.661361	1.50491	0.483624	1.29473	1.08407	1.07444	0.790332	0.586008	0.739192	0.581854	0.545174	0.652956	1.246	0.560727	0.880889	2.22406	2.25456	2.27117	2.18623	2.31014	2.27779
LPC(16:2)	LPC	C24H46NO7P	0.00300421	0.0101213	0.0045773	0.00518188	0.0177614	0.0112541	0.0227489	0.0112985	0.0107628	0.114492	0.141003	0.102285	0.129179	0.172849	0.15276	0.00854641	0.00636543	0.00468963	0.00859978	0.00842135	0.00649376	0.0202759	0.00604592	0.00613405	0.005103	0.00382846	0.00548897	0.0137509	0.00898586	0.00929256	0.00534883	0.00536297	0.00393798	0.00475671	0.00521935		0.017267	0.00186761	0.00679968	0.0321449	0.0308112	0.0301273	0.0259964	0.0264401	0.0184117
LPC(17:0)	LPC	C25H52NO7P	0.976122	1.20285	0.876002	1.84995	1.6014	1.7536	1.93707	1.83029	1.86227	5.44645	3.34378	5.86308	5.32058	6.60318	3.1454	0.55041	0.561867	1.04586	0.889467	0.980745	1.07257	0.893477	0.927357	0.833291	0.618548	1.41321	0.380754	1.86188	0.641318	1.33825	0.72458	0.580341	0.88286	0.913871	1.07446	1.50296	0.482415	0.739897	1.15852	1.98031	1.92478	1.92046	1.91966	1.8828	1.7884
LPC(17:1)	LPC	C25H50NO7P	0.0822107	0.0737285	0.0564048	0.117145	0.0925679	0.10629	0.200241	0.198372	0.209108	0.494787	0.590809	0.533637	0.411781	0.507473	0.550943	0.0592118	0.0652325	0.078513	0.0761664	0.0937669	0.0685751	0.122742	0.0648538	0.0869296	0.0563347	0.104381	0.0378404	0.161563	0.0717521	0.0935778	0.0809846	0.0299077	0.0778862	0.0617475	0.0659124	0.088089	0.0799618	0.0455816	0.092384	0.189812	0.195669	0.178748	0.164419	0.169893	0.190999
LPC(18:0)	LPC	C26H54NO7P	45.9399	52.7723	44.0867	59.5319	52.2752	58.6057	48.0501	46.586	47.544	87.6043	108.513	101.449	113.707	131.394	114.794	8.28334	14.2679	30.0804	16.7659	25.4308	23.976	16.3495	18.7765	14.3271	9.66987	19.0975	11.7567	47.2186	24.125	27.2236	22.9581	14.393	21.5548	21.88	21.7616	30.5936	9.329	16.8797	22.4776	38.7481	40.1089	39.8852	38.1428	40.3159	42.2314
LPC(18:1)	LPC	C26H52NO7P	19.2798	20.9293	15.8278	21.9174	19.3012	21.2821	26.5128	25.2463	25.6433	123.206	157.417	132.337	125.218	159.826	148.654	8.28833	11.2892	16.8113	11.68	12.7005	10.6247	16.4492	8.29036	12.3869	10.1587	16.9024	7.92091	12.1539	10.2002	14.6811	12.9187	5.9174	9.24205	11.7693	10.1252	16.4836	14.6558	12.6987	15.2099	37.6108	37.6268	37.399	35.6671	37.7016	38.7249
LPC(18:2)	LPC	C26H50NO7P	25.6984	27.8268	17.2067	35.1041	32.7271	34.2972	33.5757	32.6182	30.5799	82.4505	107.2	90.154	244	312.039	295.097	14.738	16.1941	14.9832	19.711	20.4791	26.7517	46.328	15.0358	4.67306	10.911	11.8523	16.535	12.6058	14.9588	18.586	11.4555	14.5286	13.8649	20.5737	10.5892	12.1087	15.3824	20.0685	18.87	53.786	54.4187	54.1524	50.6134	52.9188	54.7338
LPC(18:3)	LPC	C26H48NO7P	0.109513	0.118425	0.0575381	0.173647	0.124671	0.161247	0.150225	0.112614	0.195168	0.532413	1.01495	0.885696	2.16932	2.41785	2.17262	0.0800523	0.103704	0.0717233	0.0949016	0.201099	0.12779	0.554799	0.0742483	0.0369716	0.0461562	0.208475	0.0874156	0.117989	0.0953634	0.227248	0.044165	0.0915904	0.135935	0.141019	0.0654928	0.0558449	0.10355	0.108429	0.153479	0.396802	0.252639	0.392025	0.30092	0.472298	0.465478
LPC(19:0)	LPC	C27H56NO7P	0.152842	0.185276	0.159345	0.23688	0.201481	0.211262	0.170678	0.152742	0.159041	0.376615	0.409763	0.397946	0.224496	0.276475	0.218493	0.0276769	0.0453287	0.0738508	0.0694142	0.0694015	0.0602004	0.0635123	0.0455657	0.0514576	0.0425172	0.0788708	0.0286419	0.198024	0.0488403	0.0891995	0.0512913	0.0509576	0.0674589	0.0514112	0.0653591	0.106564	0.0568792	0.0450074	0.0686809	0.125919	0.118343	0.13318	0.133087	0.125872	0.136912
LPC(19:1)	LPC	C27H54NO7P	0.0353867	0.0501919	0.0418619	0.0782361	0.0665801	0.0680414	0.100201	0.10323	0.118165	0.36665	0.582624	0.449388	0.362623	0.426038	0.32128	0.0328396	0.0294631	0.0789565	0.0773719	0.0551824	0.0425029	0.0884802	0.0359492	0.0992528	0.0540584	0.119293	0.0353847	0.0789627	0.0365665	0.101674	0.0593206	0.0336841	0.0545199	0.0521542	0.072743	0.108199	0.0771978	0.0507564	0.0733682	0.118602	0.107461	0.112138	0.11566	0.117145	0.121822
LPC(20:0)	LPC	C28H58NO7P	0.53475	0.597565	0.547243	0.514718	0.477239	0.504787	0.20619	0.219643	0.231344	0.502799	0.737595	0.552451	0.633908	0.634549	0.594344	0.0193123	0.0624096	0.116787	0.076513	0.102139	0.0785291	0.108659	0.0695344	0.0257045	0.0264578	0.074022	0.0417142	0.277287	0.0717787	0.103369	0.0593735	0.0507876	0.133054	0.0823478	0.0894088	0.1634	0.0828364	0.0576741	0.080899	0.226454	0.197372	0.189149	0.223603	0.210798	0.239181
LPC(20:1)	LPC	C28H56NO7P	0.372858	0.378814	0.448014	0.53997	0.487922	0.536253	0.480639	0.510881	0.509989	2.21322	3.03576	2.35686	3.31446	3.80174	3.74074	0.0983011	0.140293	0.258931	0.163832	0.171191	0.169024	0.238002	0.104925	0.302406	0.157879	0.460858	0.0977779	0.376821	0.156061	0.287085	0.223266	0.0952564	0.171471	0.202653	0.192246	0.33865	0.200872	0.211691	0.224206	0.559701	0.525561	0.549641	0.511129	0.605705	0.641353
LPC(20:2)	LPC	C28H54NO7P	0.50525	0.526427	0.626584	0.595725	0.594894	0.612191	0.477409	0.508459	0.478306	1.3203	1.83431	1.49738	5.43037	6.77241	6.59045	0.1462	0.172925	0.228971	0.191373	0.270666	0.228289	0.360628	0.173519	0.142507	0.152365	0.306972	0.118183	0.270271	0.216499	0.258465	0.182055	0.104051	0.143934	0.213748	0.17687	0.284965	0.225597	0.201255	0.272966	0.685493	0.706063	0.685047	0.666142	0.741979	0.738611
LPC(20:3)	LPC	C28H52NO7P	0.825244	0.964023	0.82907	1.93851	1.86057	1.90439	2.9417	3.22604	2.91322	4.6795	6.45564	5.1614	9.60056	12.6734	12.4065	0.937233	1.41398	1.22524	0.756061	1.69747	1.3932	2.97045	0.928739	0.607645	0.648257	1.12392	1.0508	1.11227	1.21982	1.55026	1.39543	0.649372	0.798476	1.16417	1.32154	1.11378	0.836105	1.07922	0.963528	3.01177	2.69322	2.84969	2.6666	2.7394	3.02429
LPC(20:4)	LPC	C28H50NO7P	19.5955	18.6044	11.7093	12.5122	12.277	11.6669	23.0577	22.6594	19.6467	55.6324	77.2023	58.085	68.0712	86.2611	84.6504	11.4716	13.0627	16.054	15.4499	25.1527	26.609	53.4669	21.2897	11.3153	18.5577	17.0531	16.6899	17.8814	24.3665	16.1875	11.4737	16.1823	13.1937	18.3327	30.1488	18.2508	27.5979	21.5956	21.5626	37.7145	36.7909	37.7452	36.4155	39.6815	39.7651
LPC(20:5)	LPC	C28H48NO7P	0.136046	0.0428422	0.0442981	0.107245	0.071438	0.0814982	0.358555	0.394545	0.281557	1.36757	2.07523	1.39227	0.59961	0.540775	0.607859	0.0733646	0.120566	0.306592	0.107089	0.403762	0.358489	0.769948	0.803311	0.209217	0.130061	0.157197	0.166378	3.35452	0.269685	0.27834	0.129331	0.204356	0.140809	0.393144	1.46435	0.180771	0.143347	0.11167	0.239416	0.61861	0.544073	0.547527	0.708447	0.736907	0.578145
LPC(22:0)	LPC	C30H62NO7P	0.182379	0.18961	0.181866	0.147225	0.123029	0.130894	0.0649987	0.082671	0.0833469	0.196477	0.322694	0.248044	0.186554	0.175742	0.194299	0.00281036	0.0175424	0.0338346	0.0240612	0.0461966	0.0290799	0.0653319	0.03622	0.0086769	0.00608541	0.0250231	0.0060513	0.0853098	0.0282074	0.0391666	0.0198706	0.0219328	0.0390745	0.025403	0.0405629	0.0344708	0.0443736	0.0219117	0.0333162	0.0541792	0.0583807	0.0624556	0.0704946	0.064294	0.075596
LPC(22:1)	LPC	C30H60NO7P	0.0529022	0.0479041	0.0584403	0.0680862	0.054036	0.0639594	0.0787849	0.0884121	0.0656324	0.392946	0.615825	0.433927	0.356338	0.385071	0.387552	0.0128576	0.0210921	0.0396252	0.0300571	0.0354874	0.0294814	0.0471003	0.0169466	0.0362462	0.0246253	0.0572591	0.0197473	0.110253	0.0178158	0.0463381	0.0369024	0.0124748	0.0301208	0.0317303	0.0429905	0.0413833	0.0344484	0.0316109	0.0394302	0.0567804	0.0611494	0.0718903	0.0689956	0.0919166	0.0957242
LPC(22:2)	LPC	C30H58NO7P	0.016884	0.0242355	0.029722	0.0284457	0.0197304	0.0281156	0.0227345	0.0184344	0.0200908	0.132812	0.183215	0.119583	0.321404	0.397384	0.329767		0.00907874	0.00937901	0.00665529	0.0122635	0.00223435	0.0154932	0.00933228	0.00890128	0.00895124	0.0146586	0.00632727	0.0167223	0.00775754	0.0160939	0.00797441	0.00240136	0.00153654	0.00710266	0.0143365	0.0182971	0.00869573	0.00992373	0.0165743	0.0151262	0.0249149	0.0274813	0.0327583	0.0364256	0.0263973
LPC(22:3)	LPC	C30H56NO7P	0.0139327	0.00645704	0.0205693	0.0220553	0.0193562	0.0177939	0.0277656	0.0293403	0.0260926	0.129398	0.193151	0.151775	0.343525	0.370666	0.358124	0.00460807	0.00703827	0.0131482	0.00675653	0.00783766	0.00467743	0.0320485	0.00442043	0.00763557	0.00986703	0.013334	0.00998809	0.00951575	0.00842713	0.0148402	0.0191132		0.00445452		0.01013	0.0214864	0.00861889	0.0186193	0.0158904	0.0311186	0.0243134	0.0347049	0.0295979	0.0326892	0.0302498
LPC(22:4)	LPC	C30H54NO7P	0.430774	0.394811	0.395935	0.353825	0.336226	0.335759	0.607745	0.64413	0.537814	1.73803	2.65901	1.94921	6.34471	7.93716	7.64538	0.391983	0.45876	0.311009	0.474696	0.572468	0.654991	2.19151	0.318703	0.34676	0.607085	0.481841	0.557802	0.343834	0.483252	0.51664	0.377735	0.259365	0.303076	0.571879	0.365794	0.541587	1.18219	0.756667	0.601987	0.947116	0.911123	1.01885	0.984336	1.11643	1.12424
LPC(22:5)	LPC	C30H52NO7P	0.388635	0.363476	0.26149	0.718204	0.701089	0.695692	1.93613	1.95229	1.74034	4.0842	6.22263	4.39361	11.8758	14.9454	14.2577	1.55374	1.26319	1.41633	2.07127	2.25263	2.8551	8.24144	1.61898	1.55411	2.28828	1.69268	1.89633	1.80639	2.32073	2.40834	1.18498	1.29033	1.292	1.97633	1.87312	1.7025	3.17269	2.5297	2.72403	3.45159	3.47184	3.7629	3.69592	4.04743	4.13515
LPC(22:6)	LPC	C30H50NO7P	6.10252	6.13628	4.05257	1.16482	1.18011	1.18528	2.0332	2.1136	1.916	7.80457	11.8404	8.82782	6.3021	8.08229	7.85504	0.901788	1.04744	1.43762	1.01819	3.15054	2.06202	3.82738	2.87897	0.973887	1.45496	1.09792	1.33301	5.27534	2.63274	1.67639	1.1373	0.624594	0.91316	1.8068	4.24782	1.80865	2.25339	2.38273	1.81688	4.06653	3.94442	4.26915	4.25556	4.62964	4.59039
LPC(23:0)	LPC	C31H64NO7P	0.0433231	0.0469373	0.0474481	0.0258263	0.0223314	0.0260305	0.0089581	0.0112519	0.0130963	0.0245457	0.0304038	0.0247408	0.0326354	0.0249847	0.0297094	0.00676463	0.00446497	0.00334192	0.00379007	0.0153253	0.00285972	0.0124619	0.0154197	0.00247979	0.00619972	0.0101089		0.0228557		0.0113857	0.00155513		0.00717583		0.00731582	0.00815725	0.0107784	0.00445309	0.00932793	0.00664249	0.00448458	0.0114614	0.0141776	0.0119074	0.0152027
LPC(24:0)	LPC	C32H66NO7P	0.39431	0.459969	0.425182	0.345705	0.27367	0.278717	0.164186	0.185927	0.17799	0.277428	0.435305	0.373631	0.419207	0.435634	0.434921	0.0168506	0.0955654	0.0876023	0.061622	0.143985	0.11304	0.281004	0.16729	0.0381307	0.0295201	0.106408	0.0327692	0.288957	0.0856224	0.124431	0.0768381	0.0585203	0.178758	0.103063	0.133635	0.094876	0.158147	0.0600529	0.143687	0.150938	0.155716	0.146159	0.169348	0.166915	0.197539
LPC(24:1)	LPC	C32H64NO7P	0.08273	0.0834922	0.0967708	0.0967333	0.0877897	0.0935944	0.0850186	0.0917929	0.0881252	0.178336	0.299667	0.21994	0.235421	0.263279	0.259652	0.00569687	0.0430626	0.0391628	0.0243262	0.0433872	0.0239005	0.0580244	0.0255337	0.0321618	0.0282214	0.0558212	0.0215156	0.150604	0.0264738	0.0475363	0.034004	0.0195356	0.0460431	0.056705	0.0405282	0.0354639	0.0484488	0.0316288	0.0366785	0.0625013	0.0562245	0.0719257	0.0593809	0.0609072	0.0780899
LPC(24:4)	LPC	C32H58NO7P	0.0443894	0.0363204	0.0637251	0.0173055	0.0184893	0.0170783	0.0195888	0.0169451	0.0174906	0.106503	0.159241	0.125865	0.294116	0.347781	0.279983	0.00524603	0.00843488	0.0115975	0.00249046	0.0133162	0.0120702	0.0214706	0.00613258	0.00618909	0.00786503	0.0142551	0.0140459	0.0171847	0.0174324	0.0066919	0.0141672	0.00645092	0.00642123	0.0050098	0.00421121	0.0123314	0.0051478	0.0184898	0.0162615	0.0190319	0.015063	0.0192193	0.0224009	0.0281429	0.0263882
LPC(24:5)	LPC	C32H56NO7P	0.0137404	0.00456724	0.00880363	0.0185359	0.0159059	0.0131173	0.0195802	0.0228503	0.0211398	0.0815196	0.132319	0.105563	0.234674	0.276165	0.260871	0.00508557	0.00479573	0.00727759	0.0117205	0.00892321	0.0175295	0.0214166	0.0191764	0.00385158	0.00445745	0.00933053	0.00982172	0.0411918	0.00551437	0.0085607	0.0100744	0.00206158	0.00109038	0.0154655	0.00390902	0.00441131	0.0111299	0.00842722	0.00940774	0.0289634	0.029137	0.026016	0.0299401	0.0312063	0.0288296
LPC(25:0)	LPC	C33H68NO7P	0.0193098	0.0250932	0.0257138	0.0218784	0.0159516	0.0218359	0.0111772	0.0134962	0.0120404	0.0122234	0.017604	0.0181293	0.0250421	0.0236132	0.0259027		0.00380997			0.00673201		0.0114816	0.0131827	0.00352178	0.0015258	0.0079732		0.0228437		0.00781273	0.00343962	0.00257268	0.0106014	0.00290591	0.00586684	0.00580125	0.00680059		0.00510505	0.0105304	0.00609212	0.00649642	0.0102401	0.0122006	0.00791254
LPC(26:0)	LPC	C34H70NO7P	0.0603415	0.06372	0.0773516	0.0576219	0.056504	0.0516672	0.0460361	0.0391735	0.0473587	0.0552774	0.0721766	0.0775388	0.0890479	0.0825873	0.0907294		0.0197436	0.0220675	0.0130727	0.0286141	0.0214765	0.0691521	0.0464745	0.0191734	0.00411185	0.0364005	0.0108938	0.0753314	0.035326	0.0316103	0.0281905	0.014482	0.0563116	0.0344032	0.0433162	0.0315711	0.0459524	0.0142052	0.0358587	0.0375264	0.0351263	0.0425611	0.0401937	0.0339308	0.0363777
LPC(26:1)	LPC	C34H68NO7P	0.0243377	0.0370414	0.047166	0.0377256	0.0380193	0.0364079	0.0335911	0.0224359	0.0299585	0.0508333	0.0679067	0.0586207	0.0491704	0.0524965	0.0612631		0.0197562	0.010387	0.0107652	0.0171731	0.00436024	0.0333546	0.0273379	0.00883234	0.00679441	0.0328397		0.0649079	0.0131831	0.026203	0.0216385	0.0178172	0.0171368	0.0140117	0.0276532	0.00667367	0.0355752	0.00651317	0.0152886	0.0135088	0.0193296	0.0202918	0.0243867	0.0222159	0.0221924
LPC(O+P-15:1)	LPC[O+P]	C23H48NO6P	0.0018811			0.00173404	0.00161492	0.00411029	0.00249203	0.00634521		0.0571053	0.0669188	0.0524423	0.0868124	0.111522	0.0366429	0.0148092	0.002707	0.00976114	0.0225326	0.00144406	0.0215734	0.0155816	0.00285089	0.114149	0.0747913	0.0540914	0.0151764	0.00699807	0.00925374	0.0676516	0.0037016	0.0145492	0.0181274	0.0104251	0.00957365	0.0131382	0.0368254	0.0313472	0.0868741	0.0439467	0.0483297	0.0305821	0.0333837	0.0308666	0.0263528
LPC(O+P-16:0)	LPC[O+P]	C24H52NO6P	1.90574	2.10153	1.44482	2.28482	1.96805	2.097	2.88347	2.57657	2.81438	8.93027	10.1125	9.63574	12.8578	15.3436	12.7801	0.806714	0.390261	1.06125	1.10434	1.20333	0.696241	0.73289	0.676575	1.78338	1.28866	1.92818	0.704595	1.31799	1.02113	1.15234	1.01648	0.701837	0.716748	1.04803	1.28998	1.70997	0.98357	1.84089	1.68588	2.82164	2.82988	2.82287	2.85127	2.87565	3.08241
LPC(O+P-16:1)	LPC[O+P]	C24H50NO6P	13.5374	16.5874	8.86761	8.99656	8.62781	9.56673	16.4278	15.2232	14.97	73.3554	86.8177	78.8721	134.995	149.008	105.57	20.3742	8.52447	11.2714	14.6622	16.4893	10.5243	12.6074	11.2236	54.8157	44.2716	54.2903	12.982	15.3264	17.7265	41.8592	13.2698	7.7991	13.0386	20.8202	13.1083	18.7867	20.4207	36.9497	31.3466	32.2056	32.6422	32.2493	30.4323	32.3825	33.99
LPC(O+P-16:2)	LPC[O+P]	C24H48NO6P	0.107574	0.108022	0.0731807	0.0506258	0.0933362	0.0876513	0.15324	0.135659	0.139248	0.416924	0.54316	0.52115	0.664346	0.747221	0.566228	0.173276	0.10452	0.114793	0.102496	0.119918	0.0873969	0.131616	0.0772173	0.407423	0.496826	0.407108	0.105749	0.107031	0.120047	0.366386	0.0980316	0.0930999	0.127028	0.126356	0.0771455	0.12273	0.114119	0.220945	0.391221	0.197786	0.250534	0.253197	0.248437	0.192031	0.249782
LPC(O+P-17:1)	LPC[O+P]	C25H52NO6P	0.392817	0.430634	0.264295	1.15717	0.955881	1.11046	1.59061	1.32843	1.52493	5.53814	7.42028	6.51839	10.6114	11.1486	8.57645	1.03034	0.213545	0.50312	0.880779	0.744508	0.528421	0.646417	0.563793	2.57277	1.88403	2.75874	0.532326	0.768864	0.58416	1.80127	0.578786	0.31643	0.746536	0.843424	0.831698	1.04853	0.908096	1.80935	1.35867	1.93131	2.06534	1.95862	1.92961	1.94358	2.12074
LPC(O+P-17:2)	LPC[O+P]	C25H50NO6P	0.0111249	0.0110443	0.00650418	0.0236928	0.0174643	0.0225499	0.0265146	0.0259612	0.041981	0.116051	0.11115	0.120915	0.174355	0.196071	0.147543	0.0251892	0.00769171	0.0159499	0.0119507	0.0181966	0.0281885	0.0113963	0.00613606	0.0745902	0.0432979	0.0908925	0.00989558	0.0148051	0.0150609	0.0530409	0.0142331	0.0050992	0.0168548	0.0157278	0.01755	0.0152483	0.0307449	0.0540503	0.0522613	0.0500856	0.0502786	0.0334531	0.0409771	0.0508995	0.0352855
LPC(O+P-18:0)	LPC[O+P]	C26H56NO6P	0.543649	0.558827	0.43992	0.971657	0.859297	0.919173	1.37432	1.18729	1.31531	2.35587	2.78053	2.83147	2.95915	3.04857	2.75373	0.178544	0.144987	0.464262	0.34742	0.620015	0.231994	0.296122	0.246985	0.373086	0.263199	0.375702	0.204668	0.386751	0.255089	0.380989	0.393338	0.192618	0.239513	0.322918	0.430861	0.906409	0.273334	0.637552	0.62125	0.823271	0.80787	0.816457	0.773457	0.858051	0.871204
LPC(O+P-18:1)	LPC[O+P]	C26H54NO6P	7.29243	7.76627	4.9931	10.7213	8.47421	9.48357	14.9364	13.0368	14.8912	39.1608	54.3639	45.1103	64.4584	71.449	60.2252	4.15607	0.78372	2.96672	3.9005	4.84971	1.72816	2.07456	4.1715	7.42107	5.53134	11.8695	2.4667	6.51319	4.42397	8.11716	3.057	1.74479	3.96069	5.45817	5.7044	7.02063	3.18523	10.1473	5.57034	11.1201	11.047	11.2407	10.9762	11.6497	10.8546
LPC(O+P-18:2)	LPC[O+P]	C26H52NO6P	7.19968	7.75346	4.72572	7.48401	5.73557	6.45515	11.559	10.0622	10.9195	34.6037	48.7605	38.6646	48.5608	51.6107	40.2668	5.07642	1.24773	2.66323	2.73817	4.27431	2.15574	1.77381	2.72953	10.77	8.44021	15.2412	2.03486	3.93685	3.63671	9.31919	2.7323	1.69667	4.50222	5.14027	4.07026	3.86542	4.15265	10.0239	5.78203	9.56158	9.23206	9.46439	9.20095	9.92716	9.93051
LPC(O+P-18:3)	LPC[O+P]	C26H50NO6P	0.541322	0.651272	0.397193	0.337506	0.249755	0.290657	0.456876	0.407799	0.420291	1.18659	1.68959	1.41828	2.76102	3.02474	2.2154	0.426432	0.079827	0.140588	0.167341	0.212822	0.137995	0.0784517	0.147805	0.363461	0.449068	0.654496	0.096656	0.118163	0.153043	0.509457	0.148156	0.12351	0.250745	0.26394	0.208099	0.173526	0.208159	0.453935	0.417268	0.453416	0.446269	0.447454	0.398748	0.455383	0.512185
LPC(O+P-19:1)	LPC[O+P]	C27H56NO6P	0.00601333	0.00867127	0.00335752	0.019882	0.0274207	0.0176139	0.0351399	0.032455	0.0359672	0.119688	0.177483	0.150606	0.141034	0.166534	0.133903	0.00547377		0.00956654	0.0135331	0.0109188	0.0027072	0.00215327	0.00316097	0.0346688	0.0169079	0.0394164		0.0158462	0.0112396	0.0250037	0.00620921	0.00287154	0.00996504	0.0134238	0.0107295	0.0169955	0.00536542	0.0313235	0.0104499	0.0265836	0.0152827	0.0247543	0.0168417	0.0204363	0.0202735
LPC(O+P-19:2)	LPC[O+P]	C27H54NO6P	0.0166281	0.0181174	0.0256776	0.0382386	0.0285894	0.0312442	0.0397007	0.0330894	0.0415813	0.134935	0.213244	0.143007	0.184902	0.175928	0.148253	0.0156249	0.00770964	0.026191	0.0196981	0.0277523	0.0102604	0.0171845	0.0139299	0.0416752	0.0499723	0.0576785	0.0156777	0.021648	0.0111358	0.0462315	0.0135616	0.00525038	0.0318584	0.022889	0.0282506	0.0353542	0.0231243	0.0552433	0.0498286	0.0213961	0.0285751	0.0228227	0.0274869	0.0378509	0.0454687
LPC(O+P-20:0)	LPC[O+P]	C28H60NO6P	0.0909571	0.0890506	0.0965874	0.15461	0.140739	0.141028	0.247471	0.271755	0.306738	0.174501	0.243827	0.221878	0.132437	0.10232	0.190131	0.0025286	0.0395717	0.041725	0.026186	0.0988563	0.0312644	0.0573204	0.0337967	0.021093	0.0268275	0.0201528	0.0211644	0.0594369	0.021784	0.0400357	0.0434513	0.0225229	0.0260968	0.0315273	0.0372448	0.114326	0.0380866	0.0533461	0.0684088	0.0696849	0.0597625	0.0707056	0.0664438	0.0658437	0.0735229
LPC(O+P-20:1)	LPC[O+P]	C28H58NO6P	0.0813392	0.0986129	0.0778093	0.145119	0.114969	0.130752	0.292414	0.283562	0.30373	0.454871	0.629622	0.546546	0.39381	0.371726	0.353904	0.0140027	0.0129353	0.0303053	0.036709	0.0830903	0.0143293	0.0183208	0.0419766	0.0894403	0.0584367	0.055468	0.0273592	0.0528107	0.0317835	0.110433	0.0626043	0.00964605	0.0335411	0.034139	0.0315303	0.116891	0.0644382	0.0758675	0.0805313	0.0904793	0.0874599	0.0991224	0.102258	0.103999	0.102383
LPC(O+P-20:2)	LPC[O+P]	C28H56NO6P	0.111231	0.10993	0.0898363	0.139551	0.122051	0.135955	0.251004	0.246154	0.278487	0.407526	0.628454	0.527375	0.673946	0.675007	0.553379	0.0467754	0.0404338	0.0827029	0.0568064	0.122068	0.0440594	0.0868852	0.0326753	0.257655	0.182585	0.159936	0.0753309	0.073101	0.0729719	0.224563	0.0979468	0.0580661	0.100298	0.0866893	0.0770144	0.128628	0.131605	0.161534	0.183863	0.162588	0.120974	0.140457	0.145994	0.161545	0.133016
LPC(O+P-20:3)	LPC[O+P]	C28H54NO6P	0.127908	0.129471	0.103826	0.0800565	0.0677958	0.0647344	0.144845	0.126868	0.147684	0.275198	0.429501	0.324368	0.741585	0.97736	0.687893	0.0651605	0.0341038	0.035119	0.0488024	0.0521206	0.0350875	0.0452352	0.0352659	0.180982	0.17881	0.164511	0.0324998	0.0489046	0.0411824	0.195929	0.0374171	0.0179699	0.0638419	0.049706	0.0328162	0.052607	0.0559797	0.137129	0.158594	0.0772096	0.0926081	0.0950158	0.111216	0.129757	0.11495
LPC(O+P-22:0)	LPC[O+P]	C30H64NO6P	0.180719	0.188506	0.181022	0.299385	0.259474	0.311575	0.580681	0.626504	0.624955	0.336626	0.508629	0.416612	0.262193	0.279746	0.36819		0.143051	0.0771307	0.0646863	0.234478	0.111353	0.218742	0.112266	0.0515957	0.0479409	0.0750017	0.0380809	0.133159	0.0759068	0.107033	0.150229	0.032106	0.0796376	0.0750796	0.110464	0.169742	0.144304	0.109879	0.216354	0.130802	0.14069	0.138342	0.160581	0.175734	0.18018
LPC(O+P-22:1)	LPC[O+P]	C30H62NO6P	0.071503	0.0750142	0.0728118	0.201453	0.174998	0.202087	0.387939	0.388952	0.371895	0.342485	0.48384	0.359651	0.184535	0.169837	0.244612		0.0525431	0.0498538	0.0291452	0.116114	0.0204794	0.0490811	0.0373515	0.0475034	0.0415963	0.034363	0.0207988	0.043983	0.0262986	0.0566121	0.0561038	0.0191938	0.0301387	0.0201868	0.0396102	0.10104	0.0444414	0.0342819	0.0767812	0.0827005	0.071718	0.0831831	0.0824295	0.108556	0.098851
LPC(O+P-22:3)	LPC[O+P]	C30H58NO6P	0.013097	0.0144387	0.0122641	0.0163121	0.013166	0.0116207	0.0389285	0.0327695	0.0334156	0.0439221	0.0633517	0.051509	0.162139	0.164395	0.141395		0.00167152	0.00289446		0.0102955	0.00316622	0.00871161		0.0520344	0.0397354	0.0168899	0.00429148	0.00409261		0.0394828	0.0083898	0.00312996	0.0106079	0.00330683	0.00264973	0.0201544	0.017931	0.018366	0.0390987	0.0156663	0.0119207	0.0109073	0.0158645	0.0218819	0.0159401
LPC(O+P-23:0)	LPC[O+P]	C31H66NO6P	0.0275704	0.0334974	0.0354224	0.0400915	0.0341001	0.0354499	0.0444507	0.0544259	0.0470508	0.0355645	0.0667719	0.0549049	0.0456737	0.0527725	0.0566193		0.0106912	0.00769257	0.00488598	0.023134	0.0177061	0.0303766	0.0166282	0.00671976	0.00226239	0.0122995	0.00205894	0.0204824	0.00974596	0.0200707	0.0186534	0.00760835	0.0169911	0.00500717	0.0167453	0.0171704	0.0237088	0.0160313	0.0321809	0.0127005	0.0147325	0.0175987	0.0164386	0.024689	0.0182908
LPC(O+P-24:0)	LPC[O+P]	C32H68NO6P	0.398898	0.478392	0.475038	1.1745	0.957715	1.0971	2.4288	2.48963	2.36419	0.736539	1.16865	0.961	0.993087	1.01276	1.0673	0.0647132	0.391536	0.343796	0.265252	0.745291	0.466767	0.88928	0.421389	0.326487	0.300315	0.352998	0.217468	0.589536	0.340707	0.610958	0.784324	0.240581	0.377756	0.28494	0.425942	0.805924	0.794963	0.513105	1.12136	0.511762	0.512279	0.555	0.574199	0.611447	0.687162
LPC(O+P-24:1)	LPC[O+P]	C32H66NO6P	0.167855	0.191938	0.216856	0.931857	0.773881	0.876771	1.80586	1.92168	1.76566	0.650764	0.988311	0.830219	0.308846	0.324852	0.501699	0.0265842	0.216266	0.174531	0.0760089	0.447239	0.191175	0.330531	0.176032	0.145586	0.177843	0.171075	0.0711396	0.245963	0.101071	0.242828	0.264396	0.155679	0.11662	0.0803915	0.135886	0.345281	0.196425	0.116856	0.334383	0.288875	0.274394	0.329681	0.332257	0.344728	0.365786
LPC(O+P-24:2)	LPC[O+P]	C32H64NO6P	0.0860861	0.0885482	0.108799	0.242449	0.212593	0.246477	0.279317	0.34484	0.275724	0.185849	0.259627	0.210496	0.345771	0.338994	0.521306	0.00182837	0.0463205	0.0715045	0.0152605	0.136799	0.0478311	0.0570464	0.0560423	0.0501922	0.0573991	0.0417039	0.0205317	0.0500843	0.0353087	0.0824343	0.0576803	0.0597497	0.0465916	0.021205	0.0380656	0.110471	0.0618841	0.0356935	0.0933793	0.0837568	0.077949	0.0841396	0.0917397	0.0981582	0.0969008
LPC(O+P-24:3)	LPC[O+P]	C32H62NO6P	0.0179002	0.0131758	0.0153998	0.0245739	0.0160954	0.0246005	0.0340458	0.039014	0.0408682	0.0237133	0.0431123	0.0305778	0.13693	0.141508	0.137583		0.00306711	0.00606052		0.00875901	0.00480949	0.00598624	0.00609188	0.0234676	0.0140602	0.00742578	0.00542631	0.00377455	0.00188411	0.0216315	0.0104855	0.00965875	0.0098786	0.00204878		0.0128232	0.00465005	0.00531799	0.0176948	0.0112119	0.00956565	0.020307	0.0121232	0.0135941	0.0111124
LPC(O+P-26:1)	LPC[O+P]	C34H70NO6P	0.0263226	0.03401	0.0263756	0.358788	0.300429	0.324054	0.789468	0.793087	0.826311	0.0825133	0.10841	0.102786	0.0755226	0.0953082	0.104839	0.00962217	0.0411242	0.0537182	0.0359294	0.0964567	0.0647938	0.103169	0.0439893	0.0722114	0.0651298	0.0675234	0.0133946	0.0927091	0.0442807	0.091147	0.113855	0.0733249	0.0617971	0.0195007	0.0384636	0.102016	0.12084	0.0384428	0.129768	0.100594	0.0968167	0.1057	0.107774	0.117265	0.114577
LPC(O+P-26:2)	LPC[O+P]	C34H68NO6P	0.0287502	0.0350785	0.0297866	0.210192	0.169873	0.186655	0.302281	0.294452	0.30447	0.0236292	0.0386401	0.034518	0.0892062	0.100761	0.118317	0.00224921	0.0222275	0.0417062	0.0170961	0.0782812	0.0385831	0.0628002	0.0371071	0.0174017	0.0308697	0.0288132	0.00932148	0.0501436	0.020992	0.0528786	0.0459334	0.0685473	0.0390609	0.0113318	0.0172982	0.055379	0.0414333	0.0143058	0.0732308	0.0491643	0.0480732	0.0514995	0.0544983	0.0567523	0.0596752
PE(30:0)	PE	C35H70NO8P	2.3297	3.05731	1.73882	1.67785	1.86519	1.3375	2.65992	2.7977	2.6343	5.16904	5.59963	4.96952	1.02057	1.15176	1.01999	1.50696	2.33574	2.47945	2.24916	4.09888	3.34405	7.10985	0.966952	1.4351	1.77786	1.30465	1.28788	1.58193	2.74521	2.04693	1.97839	1.54806	3.01143	1.5855	1.34365	2.07586	4.19921	1.91761	2.33571	2.84366	2.68974	2.84414	2.64294	2.49766	2.60775
PE(32:0)	PE	C37H74NO8P	32.343	50.4948	23.3619	23.4402	23.9051	21.6153	20.6987	24.7205	21.4668	41.2199	42.0249	35.752	45.6887	52.9881	36.7897	14.6414	16.6627	27.0902	14.7318	41.2901	23.3252	34.8361	13.6676	8.62253	20.5326	18.8649	17.2362	18.7708	31.7172	22.1769	23.0768	18.5207	29.7976	23.3085	15.4769	28.2501	34.9664	21.2797	18.6277	22.2202	25.501	27.0765	21.3503	24.905	25.7803
PE(32:1)	PE	C37H72NO8P	4.09247	6.9654	3.17495	5.05178	5.92526	4.61512	8.78666	8.69879	8.50395	13.1919	14.3736	13.0466	5.7217	7.24126	4.87031	4.63132	19.8496	10.8777	5.55239	6.12925	7.28824	22.5214	2.85981	17.4837	5.65019	6.99903	4.55091	6.94298	8.16323	8.24109	9.47273	6.51703	10.1002	3.70785	3.03369	6.79217	14.5772	4.69323	5.96176	8.26229	8.5576	9.11078	6.78547	7.91803	8.20681
PE(32:2)	PE	C37H70NO8P	1.56145	2.275	0.957026	1.62235	1.92444	1.31324	1.97235	1.80806	2.12722	1.98447	2.26585	1.91331	0.959468	1.34323	0.749664	1.72753	5.40747	2.16515	2.36947	1.90225	3.00068	5.79083	0.676207	2.39709	1.45946	1.3842	0.717061	1.65523	1.80604	2.11596	1.54643	1.91641	2.58347	1.57673	0.848219	1.98923	2.72624	1.22997	1.88047	1.96744	2.28007	2.02033	1.94812	1.92521	2.39116
PE(34:0)	PE	C39H78NO8P	26.9725	42.692	15.4792	38.9978	36.9321	37.7425	32.4446	36.5668	30.1257	41.0855	46.4914	37.3288	51.8564	72.0863	37.5487	16.9498	4.74639	19.0124	13.0887	28.5683	18.7123	19.2067	17.1488	6.35693	14.1913	9.68407	10.3494	13.2724	16.8455	15.8211	18.5818	11.2913	16.0035	16.8506	11.7474	30.4024	22.7736	14.1481	16.0529	21.5341	23.8534	24.4567	19.9741	20.9502	22.3312
PE(34:1)	PE	C39H76NO8P	192.578	270.372	114.257	130.791	122.441	131.459	152.004	150.117	142.1	356.651	425.136	324.415	145.361	211.327	133.006	83.6728	138	142.792	80.3027	93.0542	91.2741	165.878	65.3138	95.9518	108.889	90.5962	71.1022	79.1631	79.4501	110.098	135.432	70.9363	102.504	77.8095	54.0301	147.874	179.068	100.652	93.9708	123.942	135.323	147.502	107.635	119.351	129.356
PE(34:2)	PE	C39H74NO8P	359.775	514.511	191.111	229.253	223.004	240.323	187.798	189.765	169.251	219.723	276.941	201.466	378.451	499.399	285.704	314.43	411.811	231.171	274.653	140.461	193.384	323.469	133.65	77.4353	243.492	169.242	294.022	98.8531	194.121	205.888	118.035	136.652	189.583	276.281	69.8513	144.524	220.798	362.137	190.299	194.327	215.672	233.184	173.746	193	202.953
PE(34:3)	PE	C39H72NO8P	4.63517	5.87287	2.80269	3.54371	3.86842	4.39734	4.02436	3.18034	4.03082	6.00205	8.50689	5.62832	8.80085	12.3605	7.57829	3.98403	14.5888	5.83791	5.30947	5.09427	5.70978	15.3048	3.1564	3.55411	3.24025	3.85148	2.8583	4.30881	4.13948	5.92695	3.67886	4.28967	6.65675	4.14124	1.83347	5.0354	6.10198	4.06798	5.4713	5.59979	5.7158	6.22751	4.70488	5.48103	5.6328
PE(34:4)	PE	C39H70NO8P	1.7402	1.6137	0.780195	0.941131	1.30874	1.03266	2.51735	2.09056	2.10432	1.41374	2.36586	1.17379	0.381436	0.315679	0.383469	0.709048	4.31684	1.89396	1.19985	1.99656	1.6005	3.43575	0.398508	0.138841	0.92209	0.820714	0.188553	0.175981			0.453362	0.909439	1.34047	1.38603	1.17649	1.33063	0.0777377	0.857817	0.601009	1.50434	1.43097	1.28036	0.987624	1.31295	2.12948
PE(35:1)	PE	C40H78NO8P	3.56206	4.86664	1.84856	4.3241	3.52498	4.23428	5.16192	5.3857	4.71408	14.4539	17.9783	13.1472	4.43495	6.08814	3.92714	3.1154	2.29174	3.81634	3.49763	3.05335	2.85517	6.0628	2.42088	2.49026	3.20209	2.8581	2.19402	3.05841	1.82336	2.90497	4.31092	2.41686	3.11484	2.06019	1.98379	6.13015	5.10111	2.67322	2.88085	4.08287	4.3418	4.84092	3.29941	3.70211	4.37727
PE(35:2)	PE	C40H76NO8P	10.4845	13.9381	5.0166	18.6732	17.4557	20.8708	14.3549	14.0808	13.6276	14.2383	18.5979	12.9133	19.6429	26.0512	15.3622	24.6269	8.94243	10.8717	20.1609	7.52382	13.1924	16.9777	10.8388	3.57652	12.3845	7.56367	14.8943	5.68345	7.62877	13.5783	7.91945	7.76903	8.6675	13.3076	5.62479	10.9984	11.1378	19.2085	14.0054	11.0105	13.5086	13.0244	9.77691	11.4139	12.6553
PE(36:0)	PE	C41H82NO8P	1.62666	2.81847	0.732615	2.31794	2.18169	2.50463	1.83126	1.63037	1.44094	1.14096	0.730905	1.04532	3.89871	6.44202	3.41522	1.0801	0.0542086	1.01598	1.25703	0.62576	0.837917	0.59764	1.09144	0.279492	0.617139	0.35114	0.666504	0.51267	0.766049	0.828238	0.676618	1.16144	0.387852	0.622572	0.709826	1.44721	0.609354	0.604164	0.593304	1.31175	1.68742	1.60832	1.12973	1.13661	1.1707
PE(36:1)	PE	C41H80NO8P	122.057	160.274	93.9912	116.68	111.762	137.565	132.659	125.215	121.644	365.026	454.385	316.954	131.804	208.419	131.073	60.2805	69.3501	98.4724	61.4617	85.3485	64.439	119.403	54.5105	49.3818	64.9571	59.7195	47.3745	78.1392	45.2467	70.2371	107.449	56.9338	72.0233	46.9286	49.6193	148.125	110.556	73.1674	69.5471	101.343	127.728	132.799	94.3079	106.473	117.851
PE(36:2)	PE	C41H78NO8P	873.521	1162.87	466.697	1220.39	1111.25	1395.15	796.358	793.66	758.754	961.642	1236.55	861.94	1263.71	1805.59	1085.26	816.193	396.668	695.025	825.434	456.834	648.398	687.544	549.849	232.605	596.349	339.483	689.39	294.752	408.216	656.51	566.208	458.803	436.522	536.603	280.808	654.637	557.988	860.826	657.123	617.924	775.364	810.954	578.339	662.373	748.033
PE(36:3)	PE	C41H76NO8P	126.225	153.107	64.3112	184.936	178.934	220.855	179.281	166.874	173.269	184.658	242.942	163.815	178.731	260.148	179.633	135.487	161.687	155.338	143.849	107.195	164.173	220.269	87.9972	53.295	103.502	91.8497	96.1385	68.1504	89.0706	143.698	146.258	143.269	121.542	122.874	51.9935	148.454	125.298	120.997	149.768	123.41	156.403	168.274	115.583	135.038	156.207
PE(36:4)	PE	C41H74NO8P	692.314	779.831	348.109	203.202	242.53	289.07	390.907	351.438	366.752	232.075	302.276	199.756	280.302	401.506	256.917	427.9	1034.1	660.789	450.786	409.335	424.952	728.565	360.171	242.708	622.405	703.652	593.442	473.084	632.665	381.945	358.757	392.872	508.484	670.035	329.734	372.954	443.142	803.658	459.327	406.735	535.61	560.258	373.505	432.78	519.555
PE(36:5)	PE	C41H72NO8P	8.04979	8.49224	4.04755	3.5569	3.94585	5.34593	10.9143	9.4893	9.57224	13.2257	16.1289	9.02366	10.9926	17.1418	12.4805	5.4554	23.028	16.6616	8.81001	8.2844	8.74752	40.1171	9.72124	6.51151	8.2062	10.791	8.11068	38.8229	11.3425	7.30782	10.5596	7.5779	7.5549	12.8976	9.76222	9.36508	7.199	9.90866	7.90159	11.8498	16.0487	16.7045	9.99851	11.0727	14.7757
PE(38:1)	PE	C43H84NO8P	1.12859	2.0922	1.59169	1.70531	1.82631	1.85386	2.50648	2.37653	2.51283	5.68845	7.89116	5.68358	4.05968	6.50924	4.60132	1.05543	1.0661	1.89747	1.14324	1.727	1.08551	2.33131	1.10389	0.528923	0.582051	1.28068	0.966397	1.93934	0.655708	0.706512	1.48262	0.749759	0.987131	0.713295	0.897222	4.28316	2.15594	1.65729	0.78629	1.73956	2.63855	2.60424	1.86955	2.23033	2.6424
PE(38:2)	PE	C43H82NO8P	5.83389	6.01396	5.00873	5.9138	6.26336	8.37343	8.5001	6.56216	7.44431	12.2587	17.1599	11.3998	11.225	20.0909	13.6332	3.98033	3.85789	4.96155	3.96305	5.7893	4.29852	6.21265	2.32295	2.17359	3.16586	4.57493	2.05764	4.22917	2.80474	3.37938	6.02978	3.5379	3.50466	2.47109	2.18984	9.36591	6.46594	4.41522	3.23056	5.10612	6.89237	7.28247	4.56779	5.32511	6.40592
PE(38:3)	PE	C43H80NO8P	25.7757	29.8955	19.9256	37.4208	38.6381	51.2026	78.4817	71.4605	247.238	61.7107	127.446	60.5886	58.5671	98.9139	63.9386	24.4042	14.2829	37.4032	18.4488	19.3463	15.8121	29.6266	13.5675	13.2552	16.357	14.8007	16.535	14.3979	10.156	25.0217	44.8201	332.122	11.4393	167.529	7.88262	34.9057	19.0822	19.2562	14.0936	26.5638	35.9141	37.0907	24.0771	29.6376	35.1882
PE(38:4)	PE	C43H78NO8P	3035.33	3138.73	1679.21	2408.76	2769.77	3850.96	2944.01	2776.26	3048.87	1082.45	1640.06	1019.85	1730.27	2857.85	1686.57	2926.87	2293.98	3384.26	2536.75	2932.01	2654.71	3211.22	2764.98	1533.2	2844.06	2847.58	3447.31	2412.96	2448.08	2462.09	2943.38	2920.54	2527.2	2473.09	2026.29	3448.43	1805.07	3985.19	2774.53	2499.8	3313.79	3339.64	2178.31	2599.35	3016.18
PE(38:5)	PE	C43H76NO8P	246.62	261.459	128.264	204.446	224.769	310.651	366.203	339.964	380.22	207.269	326.292	187.995	152.45	277.525	178.892	206.265	359.344	305.695	236.511	214.338	219.225	430.305	206.154	139.152	223.018	257.42	216.11	264.079	183.091	182.669	237.726	184.423	189.989	237.818	136.847	257.733	178.486	220.892	216.43	226.258	302.873	305.728	202.172	241.765	279.973
PE(38:6)	PE	C43H74NO8P	147.008	162.169	81.8879	22.8369	25.7199	33.5953	34.9937	31.2207	34.2794	64.2223	95.985	53.2317	50.2621	94.8822	63.7734	27.2417	77.3854	71.4583	26.6088	60.9289	38.7497	75.5675	41.4479	24.4914	46.8552	39.1276	32.7112	107.213	47.3588	37.3901	55.0151	19.3602	33.6292	37.4119	46.2838	67.6131	41.8839	57.7118	50.2567	51.6978	71.7569	67.2163	47.5583	54.4456	64.9825
PE(39:4)	PE	C44H80NO8P	7.47114	12.7728	5.53972	13.8834	9.74368	14.2365	11.795	8.7067	12.7327	5.02073	10.8142	3.05607	6.18129	6.96813	4.12796	8.51321	7.26614	12.972	8.12205	8.50265	15.6865	15.4541	6.70363	13.1192	7.06852	14.2736	11.1456	12.1296	13.2438	12.5905	5.62075	12.2689	10.1989	11.6414	8.12033	8.35094	7.31085	14.1809	14.2937	7.93692	10.3959	13.8831	9.27783	9.34976	10.6538
PE(39:5)	PE	C44H78NO8P	0.792178	1.46479	0.667626	1.32314	2.64353	2.96414	3.67836	3.89049	4.66944	2.27388	3.73612	2.03232	3.08031	4.47786	2.53126	4.74708	3.76252	4.86582	4.97711	2.60542	4.60668	6.85515	2.83741	2.29231	5.19679	3.6366	2.71124	3.03036	2.47828	3.2676	3.53541	3.31232	3.60808	3.0778	1.94551	5.59528	3.93866	4.28084	5.31627	3.77899	5.58938	4.92161	3.51587	3.74198	4.17829
PE(39:6)	PE	C44H76NO8P	7.62562	7.60059	4.1008	2.31102	2.61911	3.48245	2.97641	2.81158	2.90423	3.71014	6.91685	3.44851	1.88955	3.86073	2.20391	3.20969	3.12686	4.60009	2.5092	5.72946	2.36569	5.95239	2.66616	2.43094	3.55677	2.28276	3.00131	8.29113	2.17306	2.78833	2.90165	0.932127	2.01158	2.07565	3.45025	6.57335	2.92527	4.98042	4.76716	3.78823	5.97599	6.11848	3.5675	3.93593	5.27066
PE(40:4)	PE	C45H82NO8P	56.8952	64.2224	42.8013	43.5265	41.412	57.4513	55.8928	55.6179	63.8612	33.8451	56.3273	35.0863	60.7567	122.75	73.7406	26.1464	28.8964	32.0866	29.5114	29.5289	27.628	49.2462	19.3007	16.6215	37.1178	23.7194	22.294	18.5058	17.2977	25.4706	38.0393	14.6927	25.7415	20.0185	12.0886	46.4071	53.6458	31.0273	33.2018	31.9568	41.7557	43.4068	27.3322	33.6657	38.8453
PE(40:5)	PE	C45H80NO8P	51.5721	55.5697	34.397	127.28	120.74	180.713	210.986	200.195	246.745	93.6478	148.069	87.2417	168.976	304.069	176.504	152.575	107.337	178.163	165.126	128.836	122.497	254.706	104.585	107.147	181.384	88.8917	108.281	84.4483	90.7957	150.832	184.906	81.7648	106.526	75.8944	46.7113	214.205	227.148	157.57	204.772	114.198	167.316	169.511	113.613	135.755	164.133
PE(40:6)	PE	C45H78NO8P	822.929	906.104	503.416	396.639	380.739	561.421	317.531	291.103	347.169	249.311	388.186	231.601	245.647	416.701	242.161	268.494	217.818	493.895	236.731	447.249	266.398	472.54	330.09	256.707	370.412	172.226	311.914	415.202	264.25	363.867	458.565	139.753	242.598	178.489	212.361	709.384	325.416	436.148	469.615	304.912	445.09	466.253	323.259	379.302	452.193
PE(40:7)	PE	C45H76NO8P	102.824	108.964	57.5034	42.6829	35.1624	48.6306	48.7784	39.7701	52.3747	74.8571	113.182	67.823	23.5796	35.8898	28.9929	33.3056	54.574	86.0057	31.6173	54.3214	49.4753	67.7026	36.595	34.6862	36.4466	45.4476	27.4921	92.7564	54.9388	46.6339	54.2416	23.1885	27.1442	41.8148	48.0081	56.5226	53.4127	46.8282	47.48	41.1359	57.8776	65.0426	46.1202	53.8452	61.067
PE(40:8)	PE	C45H74NO8P	7.5643	7.1748	3.62411	2.0252	1.05384	1.46591	1.37358	0.911111	0.958478	5.18141	6.49801	3.8424	9.90822	20.6193	16.9853	2.06013	3.30753	3.13991	2.21903	2.49908	2.62775	2.67562	2.97421	1.64726	1.39539	1.15526	1.59025	4.16953	2.98297	1.61752	0.908014	0.835058	1.00881	2.03337	2.03294	1.63886	1.88648	1.39723	2.95398	2.35499	3.10244	3.60285	2.92148	3.13195	3.85506
PE(42:4)	PE	C47H86NO8P	21.6756	26.4933	15.0795	16.2256	8.63809	12.5005	12.4455	7.25722	14.7749	10.4893	13.8447	9.47128	4.6211	5.88172	5.75127	1.46025	0.501882	4.37849	1.51197	1.8045	2.01421	1.73419	2.74495	0.624277	0.3118	3.09881	2.14911	1.71772	2.12762	1.32489	1.29751	2.80852	4.15178	3.52989	5.19075	3.17025	1.2436	2.99267	1.35884	3.61782	5.06081	6.27109	5.26453	5.7769	6.9637
PE(42:5)	PE	C47H84NO8P	5.59649	6.3398	4.71599	5.59523	3.07784	4.22634	7.07263	4.87234	8.04658	7.8824	10.4197	6.50345	2.73502	3.88196	3.25414	1.29145	1.67242	4.56669	1.41281	1.34776	1.21131	1.90585	1.46223	1.66128	0.672828	3.23567	1.2796	3.51334	1.40685	1.49125	1.13635	1.979	2.21962	2.63826	1.42199	2.12629	1.98959	1.38515	1.5922	1.86184	2.37843	3.57162	2.26926	3.56394	3.84058
PE(42:6)	PE	C47H82NO8P	3.18796	3.55933	2.22778	2.53681	1.54677	2.1457	2.21415	1.77304	2.52349	1.98618	2.8805	1.99964	2.17651	2.67445	2.33317	0.882343	0.773689	1.35316	0.966974	0.652837	0.726029	1.89579	0.602097	1.15117	0.435243	0.80813	0.67177	1.12564	0.874519	1.15774	0.566463	0.979825	1.25717	0.711627	0.568626	1.3595	1.94234	1.17899	0.76689	1.00802	1.22641	1.65235	1.41182	1.80872	1.93413
PE(42:7)	PE	C47H80NO8P	2.50285	3.82808	2.60399	2.60739	1.67242	1.63185	1.64507	1.15238	1.88218	2.74118	3.5443	3.06539	1.66316	1.90262	1.39447	1.09981	0.982455	2.14362	1.54746	1.14465	1.39075	1.74603	0.846512	1.40355	0.680689	1.07621	0.956942	2.2673	1.20871	1.40848	0.986075	0.863054	1.45754	0.814824	0.677562	1.36072	2.16996	0.853394	1.33667	0.974879	1.61752	1.72482	1.64184	1.73644	1.63451
PE(42:10)	PE	C47H74NO8P	1.70735	2.01704	1.36203	1.0517	0.510981	0.63271	0.542555	0.665747	1.09242	2.16953	3.61992	2.56699	3.76699	6.35979	5.94237	0.142687	0.309617	0.818296	0.367318	1.21972	0.450925	0.574503	0.541657	0.730987	0.0793867	0.249037	0.233488	0.621599	0.628127	0.596579		0.0544674	0.398049	0.726509	0.748426	0.30738	0.301894	0.164961	0.641409	0.0839808	0.720594	0.758851	0.658721	0.761008	0.776261
PE(44:4)	PE	C49H90NO8P	14.591	15.6959	12.9831	14.3786	5.51122	7.81226	8.82795	6.27409	10.871	4.66173	6.48922	4.94256	3.57667	3.20313	3.31388	0.314748	0.291686	2.10585	0.799901	0.756828	0.799962	0.903428	1.36482	0.726987	0.0527516	0.98494	1.0428	1.30833	1.26859	0.975981	0.394551	1.17626	2.37119	2.10266	2.26784	1.3366	0.820315	1.17227	0.99776	1.72899	1.9091	3.79809	3.61073	3.4534	3.78894
PE(44:5)	PE	C49H88NO8P	8.86371	8.8375	7.50287	12.9374	6.12234	7.44172	8.82801	6.71414	12.0779	6.50522	9.61048	6.10929	2.76811	2.91184	3.25775	0.787038	0.356965	2.20391	1.05963	0.655299	0.531361	0.696346	1.16322	1.29249	0.403175	1.80508	1.07914	1.65977	0.828266	1.18194	0.347354	1.33331	1.59596	2.1992	0.652659	0.906426	1.32345	0.657117	0.89954	1.98116	1.99063	3.03011	2.90804	2.97254	3.18699
PE(44:6)	PE	C49H86NO8P	4.76001	4.89264	4.13628	3.5404	1.7132	2.43795	2.34374	1.49884	2.79791	2.35035	3.03126	2.13301	1.12688	1.53226	1.24132	0.235342		0.946371	0.30128	0.318213	0.215919	0.449922	0.430524	0.388266	0.0617025	0.398099	0.287177	0.505351	0.270372	0.342936		0.3004	0.709769	0.789254	0.355701	0.286515	0.501783	0.242115	0.516269	0.542766	0.58221	1.16397	1.11338	1.02333	1.05187
PE(O+P-32:1)	PE[O+P]	C37H74NO7P	39.4148	59.4062	27.6757	32.6944	34.78	34.1888	51.2432	61.7995	47.4505	43.9599	48.3845	40.2448	76.6052	102.668	55.0678	46.6963	17.556	34.8354	31.9536	55.5212	49.5035	65.3446	34.9562	15.713	44.1089	24.7962	59.6085	14.8655	38.386	42.1064	51.4801	41.7298	24.8841	41.1845	14.5906	60.5578	44.1997	30.963	31.7008	41.3281	41.9909	43.1303	33.9526	35.5515	39.1095
PE(O+P-32:2)	PE[O+P]	C37H72NO7P	4.19516	6.44703	3.35852	3.77728	4.70712	4.388	10.3066	10.0648	9.82572	7.01306	7.71757	6.77681	4.77218	6.45973	3.58097	6.85968	13.9172	9.0258	6.50981	6.5665	6.76451	14.6435	4.0463	14.8632	7.63885	6.11973	10.036	4.4873	7.1877	8.78703	10.8471	8.87945	4.57578	3.51506	2.37447	7.06807	11.9804	5.61395	5.43192	7.5685	8.16331	7.90781	5.69254	7.2176	6.4388
PE(O+P-33:1)	PE[O+P]	C38H76NO7P	1.5923	2.21248	0.859884	4.2454	4.31716	4.5487	5.35333	6.56723	5.07867	4.25169	5.16364	4.2069	6.43616	10.3997	5.37437	3.53672	0.695857	1.5784	2.76536	2.99577	2.54283	3.42722	2.32927	0.744897	1.71945	1.66389	2.67818	0.860884	1.63057	1.93147	2.36565	1.98971	1.46878	2.25415	1.4858	3.90714	2.34626	1.99893	1.5957	2.41977	2.99034	3.09614	2.10885	2.61659	2.52482
PE(O+P-34:0)	PE[O+P]	C39H80NO7P	1.39909	1.84046	0.772049	1.54763	1.50063	2.09442	2.44397	2.42361	2.05818	7.94412	10.5301	6.65962	6.8287	10.2815	6.76456	0.751845	0.433915	2.25016	0.790002	1.05586	0.858512	1.25817	0.504796	0.165125	0.289104	0.382895	0.655589	0.894818	0.54395	0.502137	0.869828	1.15847	0.584979	0.439815	0.605156	2.0049	0.376667	1.27991	0.711518	0.751902	2.55679	1.5454	1.61038	1.77769	1.79286
PE(O+P-34:1)	PE[O+P]	C39H78NO7P	64.4027	91.9701	35.5834	85.702	81.8173	95.4633	132.627	149.015	122.198	87.3915	111.336	79.0964	116.571	173.055	104.784	45.6148	10.8839	34.5241	33.2349	47.5766	28.5513	32.4384	48.5924	7.9163	18.9617	17.6841	31.6522	19.3464	31.7015	24.7876	39.2422	34.533	21.9045	41.8957	23.3326	57.4198	27.6017	38.9908	17.406	47.6474	54.1151	60.1915	44.0363	47.948	52.1418
PE(O+P-34:2)	PE[O+P]	C39H76NO7P	274.434	346.161	199.804	170.109	168.615	198.383	276.59	283.422	257.717	277.385	340.662	268.752	199.194	295.769	183.967	166.4	139.549	181.74	136.333	167.975	135.106	190.028	145.691	113.046	154.615	116.121	160.401	128.634	128.705	161.896	212.403	147.925	122.53	133.069	88.5552	213.332	193.613	166.494	114.814	164.128	199.933	212.929	151.303	172.962	191.24
PE(O+P-34:3)	PE[O+P]	C39H74NO7P	284.05	361.878	157.967	242.343	263.153	331.976	226.235	236.791	208.966	139.122	169.585	120.394	469.682	642.416	365.204	318.509	383.476	277.535	323.278	267.573	422.612	549.261	197.64	105.646	236.369	152.906	442.052	106.077	179.274	326.272	333.751	310.303	196.136	327.415	71.5832	258.961	226.587	397.732	353.595	226.047	283.54	298.03	222.212	250.049	278.331
PE(O+P-34:4)	PE[O+P]	C39H72NO7P	3.97318	5.1874	2.40854	3.66029	3.80521	4.9633	4.80958	4.5889	4.39764	3.82934	3.82963	3.31364	7.85091	10.2554	6.40214	6.79802	9.46748	6.43603	7.18808	7.30176	8.84471	13.6049	4.85488	3.2891	5.59723	2.86341	8.59858	2.72594	4.3131	10.8665	6.55671	6.73429	5.17736	4.74961	1.34961	6.60438	6.1128	8.56929	10.1754	5.75535	7.50754	7.07329	4.86496	5.80216	6.66755
PE(O+P-35:2)	PE[O+P]	C40H78NO7P	3.59401	4.63769	2.92524	6.03114	5.35078	7.07693	8.5936	7.39183	8.2882	13.7336	17.0303	13.6304	5.69916	10.9543	6.53476	4.4511	3.72712	4.23329	4.32786	3.29783	3.97782	6.10117	3.73354	3.62326	3.6892	3.29323	3.97963	5.06857	2.3242	4.56222	5.6388	3.49736	3.16098	1.968	3.09432	8.17293	4.62749	4.69508	3.40885	5.57436	6.3409	7.00258	4.75644	5.53013	6.48837
PE(O+P-35:3)	PE[O+P]	C40H76NO7P	12.8782	15.7498	6.87129	34.5685	35.3778	42.4222	24.1754	24.5047	24.1229	14.7784	18.4768	12.7095	42.5887	59.1991	37.1684	18.9656	10.461	13.3759	21.4764	12.7741	22.0201	25.2739	11.8879	4.74868	9.10223	8.14836	18.8696	5.96089	5.9747	14.5239	14.1922	14.983	11.4171	14.6632	5.08568	14.2172	9.71261	21.5243	17.1271	14.3529	19.7289	20.2944	14.7247	16.3209	19.7465
PE(O+P-35:5)	PE[O+P]	C40H72NO7P	1.45982	1.52752	0.792862	0.462664	0.710162	0.741168	1.34388	1.0587	1.28566	1.357	2.75011	1.23615	0.795643	1.13571	0.343732	2.61331	4.10032	3.02396	2.38089	2.14142	4.38345	5.81303	2.08088	2.25383	3.17458	2.33342	3.90921	1.97865	1.57726	2.73061	3.53031	3.13899	1.96637	1.16853	1.82893	4.50909	4.43844	3.29358	6.13364	2.06002	2.75462	3.30602	2.26691	2.22835	3.34573
PE(O+P-36:1)	PE[O+P]	C41H82NO7P	2.46107	2.86638	1.41007	2.30473	2.30044	2.66731	5.24364	5.41571	4.98404	4.1995	6.96737	4.24624	4.92426	10.3763	6.96117	1.71864	0.315749	1.58345	1.64955	1.93704	1.24918	1.73054	2.07042	0.531494	1.17631	0.683648	0.993509	1.11764	1.69042	1.47957	1.90243	1.33008	0.920013	1.3853	1.53653	3.99853	1.68451	2.11635	1.40713	2.46511	2.18546	2.97694	2.00868	2.07241	2.35167
PE(O+P-36:2)	PE[O+P]	C41H80NO7P	64.7988	75.4881	43.6962	45.4896	42.2902	54.162	81.4547	79.2731	81.0176	113.064	148.041	103.689	65.0286	115.833	78.3154	25.6084	30.528	26.569	26.782	22.9735	16.457	26.0006	25.6053	16.3774	18.0874	17.2754	22.8613	33.547	18.3851	21.1691	34.2534	19.7646	19.2987	17.4508	18.4165	58.2305	25.9502	33.4508	18.9563	36.0812	49.8904	51.056	32.4548	39.0985	45.9442
PE(O+P-36:3)	PE[O+P]	C41H78NO7P	401.563	469.444	208.578	550.562	515.224	663.974	494.658	482.691	487.757	260.659	346.224	239.907	594.53	985.996	660.502	197.505	83.3839	164.364	207.401	163.216	145.307	167.943	186.419	48.4983	74.9079	85.0992	158.195	114.754	96.4664	147.438	135.73	157.058	124.678	179.389	73.0683	187.433	97.1355	253.743	147.405	216.271	284.876	299.639	192.617	231.306	277.776
PE(O+P-36:4)	PE[O+P]	C41H76NO7P	260.881	286.986	138.691	283.643	285.46	364.364	289.616	275.721	307.54	162.149	245.107	154.958	306.036	513.235	316.888	146.712	109.536	158.306	132.799	174.104	140.927	187.655	123.52	63.622	95.1663	84.9444	149.572	69.1064	81.677	129.675	187.172	161.968	92.7528	106.229	55.0026	169.445	127.446	193.631	132.346	151.996	204.243	209.827	136.394	164.507	190.419
PE(O+P-36:5)	PE[O+P]	C41H74NO7P	1574.44	1698.12	949.991	426.623	564.64	718.751	980.629	1003.53	1004.48	930.568	1405.57	885.059	981.076	1572.17	910.24	1369.15	1996.23	1998.87	1209.13	2210.75	1732.71	2408.48	1416.45	982.399	2259.3	1445.93	2075.64	1298.64	1469.66	1419.2	2426.56	1328.3	1133.51	1433.45	918.812	2369.5	1913.29	2415.5	1827.74	1373.28	1791.62	1792.19	1182.36	1416.06	1652.61
PE(O+P-36:6)	PE[O+P]	C41H72NO7P	11.8257	15.3324	8.05829	6.27501	8.90444	11.3037	23.3427	26.1216	25.0904	44.7181	67.9458	40.1283	31.4928	45.1939	29.16	24.8542	36.4106	60.085	20.4086	53.206	43.3197	61.507	47.6918	24.4399	39.6893	25.2513	38.828	154.252	25.4914	40.478	52.7921	28.2103	21.6521	32.241	38.0471	46.2431	21.7916	36.1441	44.217	35.6285	48.0142	43.6811	31.0436	36.5214	43.8584
PE(O+P-37:4)	PE[O+P]	C42H78NO7P	6.12768	6.34023	3.00074	2.07458	6.43464	7.39497	4.20385	8.44521	9.83517	4.43047	5.66985	4.28776	3.91134	7.53927	4.49703	7.68489	4.28879	1.8542	6.69817	10.5555	2.19523	2.97403	8.02181	1.19817	6.35666	7.1351	9.10254	6.15212	4.7645	5.55564	4.02015	1.77094	6.30958	1.14069	0.948646	10.7411	1.67619	3.25368	1.31776	6.56053	7.8905	9.7865	1.78479	3.3688	1.41163
PE(O+P-37:5)	PE[O+P]	C42H76NO7P	63.5385	67.1817	39.5755	60.1128	70.2757	95.0847	98.5716	90.6854	101.803	88.8149	142.53	88.0075	87.0304	144.492	84.2455	89.123	63.6535	104.316	78.9602	121.945	98.8708	120.489	91.8231	45.4912	89.8946	91.9467	97.3555	78.2917	57.819	72.1307	105.945	76.5844	77.3658	68.4249	71.2874	143.136	83.3052	137.274	97.1965	81.5491	113.029	111.716	72.1996	87.5295	102.09
PE(O+P-37:6)	PE[O+P]	C42H74NO7P	1.89805	1.34917	1.13362	1.52354	1.64065	2.24949	4.49938	3.94966	4.44085	5.39278	9.30588	5.81715	3.42846	6.80664	3.47582	3.0647	3.11642	5.3179	2.65866	5.5781	4.85163	6.40782	4.20253	2.49274	3.89575	2.76546	4.49629	10.2053	2.41365	3.85329	4.89699	3.48913	3.53005	2.94671	3.50954	5.26881	3.61411	4.09397	5.19488	4.02316	5.31068	5.45203	3.27769	4.39772	4.38233
PE(O+P-38:2)	PE[O+P]	C43H84NO7P	1.24601	1.93761	1.1779	1.84713	1.54708	1.92057	4.34563	4.90386	5.24782	3.38743	6.11834	4.1835	2.59724	5.06163	2.76086	1.04047	0.820483	1.25908	1.0991	0.898417	0.8613	1.23302	1.00106	1.05679	0.928625	0.711959	1.19412	1.07913	0.36475	1.63386	2.28024	0.847663	0.938115	0.86894	0.702901	3.39223	2.12832	2.16348	0.858509	2.02464	2.48443	2.67682	1.4618	1.55372	2.16212
PE(O+P-38:3)	PE[O+P]	C43H82NO7P	6.39641	6.99051	4.77088	6.42251	7.01501	9.04673	8.71565	9.44954	9.94764	4.99632	7.89233	4.41704	9.601	20.2971	14.1573	3.51774	2.87418	2.99687	3.13567	2.8209	2.01127	3.23576	2.75892	1.58585	3.70838	3.72096	2.62742	1.73059	2.00235	2.82428	5.44898	2.80818	1.98158	1.93039	1.12559	4.44529	3.86656	4.19002	2.83045	4.66209	4.81512	4.88467	3.13391	5.14521	5.91958
PE(O+P-38:4)	PE[O+P]	C43H80NO7P	68.1485	65.7543	42.068	57.6708	50.1372	71.7972	112.728	88.7937	118.011	78.357	124.346	73.9559	89.6101	161.382	113.989	44.2248	21.719	68.0573	50.5554	57.3769	43.2537	63.4531	36.3338	23.4474	25.5384	34.6506	45.162	41.5588	38.9168	34.6695	44.0451	46.6433	31.3213	44.4748	37.6275	66.804	41.9107	87.3062	44.0529	43.203	62.2637	68.8606	48.1941	56.0882	66.6278
PE(O+P-38:5)	PE[O+P]	C43H78NO7P	2316.23	2508.1	1375.82	1555.57	1371.08	1997.77	2743.82	2470.74	2913.37	1722.3	2711.41	1676.26	1878.88	3229.44	2180.88	1469.77	809.189	2223.17	1446.17	2214.81	1408.31	1494.61	1968.9	645.68	1080.52	1515.2	1569.62	2102.43	1631.63	1287.29	1561.67	1439.65	1470.4	1731.92	1501.6	2344.09	1173.85	2637	1430.25	1417.57	2075.4	2198.77	1496.7	1755.66	2074.22
PE(O+P-38:6)	PE[O+P]	C43H76NO7P	1499.05	1586.49	903.922	996.709	878.885	1270.67	1731.7	1498.9	1881.38	1155.5	1812.54	1146.27	1111.49	1809.8	1150.8	1079.47	1114.47	1656.04	963.917	1897.2	1312.65	1583.42	1239.39	755.035	1119.19	1293.84	1281.03	1051.98	1050.51	1099.45	1577.82	1594.06	1207.65	1028.27	778.104	1622.57	1517.52	1640.78	1267.47	1023.32	1481.54	1588.11	1125.55	1303.84	1536.06
PE(O+P-38:7)	PE[O+P]	C43H74NO7P	408.588	433.907	277.987	93.5268	90.3816	129.267	163.763	152.128	174.582	200.2	323.657	199.535	157.151	242.083	145.707	196.177	269.321	358.065	130.741	383.206	247.231	297.151	248.644	138.841	260.471	188.551	281.08	413.088	246.965	242.32	334.256	191.55	152.366	211.04	210.077	357.497	257.866	392.862	276.352	198.405	290.274	299.256	208.253	245.285	290.997
PE(O+P-38:8)	PE[O+P]	C43H72NO7P	2.73181	3.48521	2.34418	1.14078	1.18418	1.35685	2.65989	1.69949	2.9242	3.21203	4.51487	2.85407	2.51059	3.94862	2.33564	2.42287	3.55159	4.85807	1.88489	5.56572	3.81762	3.74849	2.88491	1.38283	2.20233	2.14428	2.30357	4.2641	2.42079	4.14127	3.45506	3.84495	2.18582	2.02628	2.37228	3.75421	2.33365	2.92808	4.8627	2.28827	3.69608	3.77232	2.65088	3.15117	3.38701
PE(O+P-39:5)	PE[O+P]	C44H80NO7P	8.77405	9.74103	6.13047	9.9733	8.2157	11.2431	13.2054	12.6174	15.7404	12.6477	18.8303	13.2695	11.3881	17.6941	11.6361	11.7678	6.75183	12.909	13.5212	10.7512	12.4159	14.53	9.40012	6.45544	9.78229	10.6291	14.7867	10.4473	9.18545	10.5321	8.9364	10.8226	10.9576	10.6541	8.72687	18.3772	12.9873	16.2051	12.1838	8.33194	12.8605	12.9426	10.0976	10.5473	13.7716
PE(O+P-39:6)	PE[O+P]	C44H78NO7P	6.44517	6.66939	3.72672	9.25315	7.4074	11.4031	15.6043	14.947	18.1452	15.2794	21.2677	11.9388	15.1822	21.6858	14.6742	20.8551	11.1408	20.8725	18.5672	17.7181	20.6197	24.8861	14.1255	11.6919	18.3401	17.6393	19.4756	14.834	13.0614	17.8698	19.1483	16.3464	15.3431	15.0202	9.99289	23.483	20.9579	25.6934	21.5419	11.6475	16.8886	18.5461	14.2319	15.9098	19.5838
PE(O+P-39:7)	PE[O+P]	C44H76NO7P	14.0875	12.3459	8.94035	6.71091	5.91283	8.79775	9.3205	8.53851	9.73909	16.1794	24.4358	14.4709	9.36234	14.0903	8.95261	11.4858	7.1704	16.8612	8.78327	16.125	13.2568	12.9973	13.9235	6.38814	10.6574	10.1125	14.3501	22.0721	11.8527	12.9316	14.595	6.89357	7.74477	11.7213	15.6051	20.7552	12.3096	20.9875	13.8275	9.26321	13.2557	16.172	11.7347	13.3909	15.4871
PE(O+P-40:4)	PE[O+P]	C45H84NO7P	3.52673	3.07674	3.55904	4.5029	3.78552	4.8167	8.08391	6.30227	8.02505	8.01042	11.5771	8.51026	10.0713	15.8316	11.5258	4.69087	2.80242	4.83749	6.65445	4.7662	5.55677	7.87665	2.21362	2.78439	2.25332	3.56413	5.14801	2.72942	3.38801	3.80281	2.88756	4.96038	3.90704	4.58898	2.48814	9.26072	7.84362	9.37427	4.95078	2.71993	4.12924	5.53141	4.20745	5.28888	5.9387
PE(O+P-40:5)	PE[O+P]	C45H82NO7P	69.2469	74.507	63.8589	66.9232	48.3837	70.1123	107.488	89.1855	123.419	91.6224	131.181	93.5654	100.094	160.768	113.756	84.4309	60.2787	103.165	96.1037	68.9257	86.2329	100.258	58.0999	42.285	43.4017	62.3126	90.56	69.7304	83.6454	75.5312	75.7312	65.1231	68.6639	98.4756	54.1711	126.224	95.3679	141.857	76.4618	54.5207	77.1922	86.2523	70.1656	77.4823	89.7025
PE(O+P-40:6)	PE[O+P]	C45H80NO7P	88.3537	96.8062	73.6088	144.327	103.245	146.823	287.975	234.084	324.781	194.808	279.973	197.027	235.125	364.261	254.645	263.112	112.148	298.396	271.723	205.312	240.898	265.074	192.524	135.778	156.706	190.511	232.674	232.071	246.608	228.272	208.128	205.034	202.872	265.396	146.192	265.617	246.326	362.121	231.17	147.104	198.156	232.544	187.919	205.043	236.482
PE(O+P-40:7)	PE[O+P]	C45H78NO7P	511.13	562.464	356.053	305.218	199.029	269.198	444.468	349.97	488.339	453.88	643.147	460.299	335.054	468.783	332.458	349.11	174.594	531.895	319.511	472.443	360.769	377.736	441.07	214.015	212.158	285.756	350.681	665.956	513.333	391.978	347.683	305.277	287.762	429.349	456.623	497.002	416.683	597.407	399.816	275.893	350.617	428.537	367.684	382.466	434.952
PE(O+P-40:8)	PE[O+P]	C45H76NO7P	335.219	351.081	242.319	158.434	107.411	136.48	185.385	144.166	206.386	242.865	336.013	251.852	127.083	160.972	116.304	128.991	103.213	240.445	103.038	273.818	164.073	179.333	199.415	122.68	104.599	127.214	151.656	226.077	208.051	182.969	192.854	136.911	126.648	152.3	187.633	229.989	259.683	236.388	189.681	131.631	162.399	200.724	182.847	187.598	214.458
PE(O+P-40:9)	PE[O+P]	C45H74NO7P	27.384	26.9322	19.1597	6.66756	4.92247	5.55236	6.62699	5.02765	7.5589	8.12158	12.1798	8.86372	6.40744	6.36867	5.18078	6.53039	4.48989	9.35015	4.55318	13.7631	8.95254	8.21914	9.62497	3.75436	4.37301	5.14841	6.45292	8.50535	7.2199	8.56942	6.64334	7.84536	6.28608	6.35172	7.49339	11.2456	9.38041	8.59275	10.0992	6.15336	6.58829	8.56742	8.05085	8.3037	10.0788
PE(O+P-42:5)	PE[O+P]	C47H86NO7P	4.45805	4.25471	4.22592	5.14277	3.23653	3.92296	6.10514	5.16621	6.68555	5.69234	7.79457	5.75145	4.9784	5.36115	4.73886	2.65339	2.77925	5.88147	4.13026	3.03655	5.71876	6.5619	2.01162	4.65644	1.37721	2.56763	4.50077	2.87353	3.96818	5.00922	2.92268	3.67927	5.50684	4.1173	3.82324	6.34529	6.26465	5.21273	5.57251	2.29181	3.22128	4.35006	4.30186	4.31521	4.97429
PE(O+P-42:6)	PE[O+P]	C47H84NO7P	4.88058	5.40292	6.18183	11.3935	6.80702	8.20025	18.8594	13.7223	21.5239	9.54421	13.4429	11.5064	8.55219	9.8663	7.98089	6.99574	5.40269	14.6263	9.92562	7.47108	12.8096	15.9666	4.96224	20.894	6.51599	7.71506	13.9876	7.41505	10.3632	17.0418	10.704	8.66995	10.7267	9.96166	5.10242	12.6927	19.379	12.1883	16.4512	5.33231	6.93887	9.94153	10.0465	10.6095	10.7169
PE(O+P-42:7)	PE[O+P]	C47H82NO7P	9.15651	9.92576	10.7805	9.89804	5.82066	6.57939	13.79	11.4394	18.1689	12.1506	16.1018	13.4935	8.84549	8.88078	7.02113	6.98927	4.86946	14.7648	8.3883	9.17139	13.209	13.9684	7.35916	15.3129	4.93109	6.39902	13.0585	12.6434	10.2315	16.4234	9.38999	8.75078	10.821	10.4734	6.98446	14.4758	17.6142	12.9994	16.7943	5.84362	7.25947	9.57853	11.1181	10.2869	11.6521
PE(O+P-42:8)	PE[O+P]	C47H80NO7P	5.52775	6.36409	5.84875	6.49659	3.70997	5.08313	9.68085	7.55529	11.9165	6.9973	9.69668	8.00027	5.60766	5.66737	4.48733	4.98744	2.86603	10.4972	5.14419	6.99562	8.633	9.13482	5.09457	11.4434	3.82626	4.92788	9.75083	7.9624	7.66197	12.9344	6.90212	6.76917	6.62146	6.80796	4.3815	9.19058	15.1077	8.64131	12.3264	4.08109	5.06301	7.66647	7.59589	7.506	8.22943
PE(O+P-42:9)	PE[O+P]	C47H78NO7P	8.97811	9.18035	9.47286	3.57131	2.61383	3.08043	3.75068	2.74411	4.07355	2.68061	3.74455	3.1198	3.69517	4.03705	3.17731	2.47435	1.79505	5.68178	2.56654	5.00175	4.81796	4.83857	3.4035	4.12431	1.49047	2.02838	4.01392	4.70401	3.36843	6.29408	3.27164	3.04794	3.30965	3.49564	2.5428	6.10687	7.32732	4.14818	7.95034	1.65088	3.11635	3.87528	4.4852	3.90315	4.63582
PE(O+P-44:6)	PE[O+P]	C49H88NO7P	2.15379	2.63127	3.13887	9.12479	4.33237	7.21166	11.226	7.74409	12.6423	5.0642	6.58339	5.68196	4.05421	4.04936	4.02891	1.15878	2.8906	7.97976	2.03058	4.76775	6.54086	8.52544	1.07433	10.3095	2.05298	4.91826	5.85517	2.88802	2.86052	7.25335	3.2539	5.30202	6.5636	3.32548	2.21919	7.71991	7.93077	3.89584	8.01015	1.85479	3.9935	5.67739	5.79543	5.38941	5.71515
PE(O+P-44:7)	PE[O+P]	C49H86NO7P	3.01802	3.5775	3.93481	5.10389	2.28279	4.13638	5.90218	3.93521	6.94856	2.7737	3.65105	3.33441	3.26148	3.38309	3.4681	1.36609	1.46531	6.14657	1.58391	3.25461	5.33685	7.39073	1.11376	6.71144	1.25973	2.75932	4.66657	2.43969	2.53472	6.45225	2.31347	4.26536	4.69408	2.50162	1.94923	4.3441	5.64558	2.26622	6.84751	1.06799	2.16713	3.52647	3.70943	3.54788	4.19622
PE(O+P-44:8)	PE[O+P]	C49H84NO7P	1.24382	1.63324	1.56298	1.76372	0.962345	1.7731	2.94328	2.54589	3.47293	1.87356	2.85475	2.77135	1.2025	1.04538	1.24106	0.564168	0.700393	3.21073	0.908306	1.31291	2.65096	3.2843	0.350793	5.16412	0.557292	1.37436	2.93804	1.78149	1.42725	4.44668	1.38927	1.21216	1.80182	1.79062	1.21544	1.89535	3.59684	2.11128	3.79609	0.483301	1.39203	1.82187	2.11283	2.34655	2.44615
LPE(16:0)	LPE	C21H44NO7P	9.80326	16.1624	5.73808	9.35868	10.4363	6.14707	9.04622	11.3899	6.99678	76.1325	55.2243	66.9696	247.328	273.464	195.373	8.79127	3.98542	5.60276	8.18296	4.15347	5.15092	7.4131	6.90623	8.35382	8.17835	18.954	2.50782	3.48333	4.30093	9.49406	4.52901	2.81372	4.55197	9.42099	3.39825	4.42396	4.62872	7.52512	4.6005	23.3414	19.7559	19.3249	19.1966	19.0983	18.8209
LPE(17:0)	LPE	C22H46NO7P	0.678643	1.21391	0.506092	1.92821	1.5364	1.22704	1.24819	1.22492	0.916815	9.25579	6.589	8.88627	27.6789	30.6122	23.9278	2.32879	0.195856	0.531894	1.57165	0.558743	0.557163	0.575276	0.700207	1.42867	1.21548	4.11965	0.412844	0.449771	0.208834	2.48034	0.680674	0.241198	0.844881	1.88333	0.530499	0.85174	0.449699	1.89886	1.44123	3.06093	2.92411	3.11406	3.50992	2.38193	2.70537
LPE(18:0)	LPE	C23H48NO7P	159.118	271.027	84.3369	381.887	308.849	255.427	219.302	195.33	157.052	1006.69	828.319	914.593	3489.95	3510.58	2693.6	270.965	38.4619	123.271	210.462	91.2494	97.6611	83.2129	127.669	270.381	158.234	440.958	62.6628	65.1216	67.8647	445.867	124.18	64.3637	122.551	281.68	58.9538	179.828	54.8069	258.836	178.403	393.839	408.89	443.2	472.521	414.226	439.048
LPE(18:1)	LPE	C23H46NO7P	43.0563	69.2488	23.5942	65.9368	49.9792	40.7231	46.8616	43.7405	36.3437	399.084	334.543	343.188	351.368	374.844	331.544	33.6692	9.39441	19.332	36.1033	12.2704	20.5245	25.6669	15.6626	22.559	14.1344	36.9004	9.82708	6.94518	13.1025	32.0444	16.7531	11.2451	13.3299	35.2853	8.67915	15.8886	14.9906	20.7524	18.5001	58.3821	60.0709	64.5275	67.2574	59.8227	61.1569
LPE(18:2)	LPE	C23H44NO7P	34.2897	49.2808	13.9118	78.9524	64.111	45.1837	38.7133	43.0631	27.7427	139.548	121.538	114.137	470.781	553.542	468.001	36.5387	11.0935	17.8146	38.7429	17.0452	48.6661	71.5893	23.7142	3.09659	6.16544	6.91291	19.1129	4.488	11.1477	20.2976	11.806	20.2737	13.7085	28.1524	6.88294	11.6997	15.5091	22.2707	19.2673	61.7224	64.0998	69.1022	72.3384	64.0555	68.0647
LPE(18:3)	LPE	C23H42NO7P	0.377966	0.466122	0.0636896	0.794083	0.551371	0.288647	0.501217	0.425734	0.305653	3.21552	2.76886	2.56384	5.76201	6.80245	6.37195	0.554527	0.144539	0.317019	0.636969	0.254326	0.589918	1.39777	0.384288		0.0239216		0.14677		0.2261	0.418686	0.107319	0.180463	0.283189	0.29786	0.0727057	0.131009	0.0992993	0.285028	0.280437	0.882703	0.984796	0.984516	0.84817	0.957503	0.910117
LPE(19:0)	LPE	C24H50NO7P	0.289638	0.627244	0.0614466	1.00468	0.668543	0.697842	0.67757	0.405848	0.167272	3.65208	3.13595	2.97378	6.09897	5.5891	5.2407	0.594763	0.0370475	0.197571	0.711157	0.0559214	0.176546	0.0877206	0.277601	0.373013	0.328663	0.741998		0.043401	0.0617995	0.961482	0.286179	0.0792282	0.213927	0.390182	0.0299178	0.508419	0.0996897	0.408053	0.448145	0.84541	0.655156	0.812231	0.795673	0.742561	0.758906
LPE(20:0)	LPE	C25H52NO7P	0.205515	0.558113	0.104718	0.454235	0.584169	0.300452	0.26066	0.437081	0.184638	2.04233	1.38688	1.7294	4.17287	3.53438	3.55114	0.21551		0.0391265	0.332312			0.047266	0.0575886	0.0174166	0.0226482	0.122276	0.0391365		0.106232	0.237746	0.0648212	0.0315066	0.0303104		0.0409542	0.160894	0.105	0.130074		0.580347	0.384706	0.584538	0.767253	0.628214	0.469026
LPE(20:1)	LPE	C25H50NO7P	0.399165	0.898352	0.371292	1.07114	0.993976	0.536544	0.89961	0.803656	0.467702	5.56585	4.36925	5.87817	8.07782	8.5556	6.29071	0.579215	0.0605359	0.186249	0.747219	0.0651357	0.319279	0.234179	0.284177	0.251056	0.260823	0.530039	0.0322791	0.160486	0.237607	0.421872	0.367842	0.141542	0.163188	0.459162	0.235532	0.232614	0.225415	0.0809729	0.104135	1.25849	1.45008	1.26007	1.24915	1.02126	1.20162
LPE(20:2)	LPE	C25H48NO7P	0.319251	1.0029	0.430994	0.840659	1.01343	0.58749	0.446166	0.674111	0.406399	3.19462	1.99366	2.63919	8.2167	8.93112	7.83247	0.723481	0.0555814	0.146401	0.638907	0.0804458	0.539626	0.384252	0.502024	0.115397	0.0813308	0.187975			0.206244	0.184629	0.214241	0.190057	0.0435774	0.238223	0.116533	0.0964315	0.304189	0.218896	0.0997855	1.05959	1.20965	1.0879	1.13929	0.79526	1.10576
LPE(20:3)	LPE	C25H46NO7P	0.78172	1.64909	0.420502	3.66515	3.52256	2.10164	5.43936	6.00062	3.12948	10.4941	6.89079	8.16633	15.4936	19.7339	14.0543	4.63697	0.675341	1.97442	3.32872	1.68342	4.58931	5.04742	2.7758	0.548586	1.43062	0.8433	1.7808	0.688379	1.89184	2.45588	2.08497	1.65352	0.722807	2.34512	1.52031	1.21749	1.28724	1.65922	1.25833	4.30395	5.39103	4.62424	4.22223	4.28972	4.29723
LPE(20:4)	LPE	C25H44NO7P	76.8954	132.974	29.5406	151.558	125.377	78.4301	158.001	192.086	95.9901	321.676	220.488	251.291	430.162	501.872	432.385	173.489	37.3801	97.5539	157.424	93.8397	248.972	274.914	223.478	22.1777	57.8214	49.1993	75.3171	52.628	167.466	80.5743	83.3683	119.432	49.6077	150.701	159.111	74.17	116.195	102.108	74.3747	179.12	184.107	195.161	184.298	171.413	174.983
LPE(20:5)	LPE	C25H42NO7P	0.26884	0.959828	0.101282	1.875	1.61163	0.952819	4.26336	4.74305	2.31679	14.6196	9.90732	9.53225	6.90284	9.51408	8.28836	2.5429	0.37901	2.40965	2.58157	1.92048	5.2806	6.20666	7.68465	0.368944	0.611299	0.687458	1.32973	5.29355	2.51419	1.89308	1.45279	2.31078	0.888852	3.83163	6.48833	1.24208	0.906541	1.57269	1.25167	4.42834	5.03157	5.07959	4.52563	4.48103	4.2827
LPE(22:4)	LPE	C27H48NO7P	0.813295	1.19785	0.723046	1.42924	1.14169	0.873248	1.51537	2.07881	0.964019	4.18799	3.28076	3.83824	9.98525	12.5831	10.1399	3.52519	0.993187	1.37259	2.75044	1.01565	3.32937	5.58592	2.29054	0.393698	1.30826	0.92709	1.06928	0.616116	2.51358	1.01102	1.33774	1.36481	0.830431	2.33903	1.63472	1.49184	2.49039	1.86205	1.00364	2.52652	2.74801	2.74867	2.6427	2.61483	2.68556
LPE(22:5)	LPE	C27H46NO7P	0.526242	0.743738	0.285556	2.4191	2.20166	1.63766	4.89522	5.62284	3.13872	10.1542	8.37334	8.65989	22.8874	29.5017	24.5625	11.3424	1.992	4.59319	9.05748	3.25344	12.7921	14.984	8.32826	1.35321	3.31702	2.46151	3.2226	2.60346	7.82605	4.69578	3.90913	4.21882	2.24215	6.33632	5.3315	3.33836	5.80459	5.05022	4.08254	7.76728	8.58054	7.93832	7.42701	7.33088	7.06622
LPE(22:6)	LPE	C27H44NO7P	6.92728	11.5165	3.4579	5.81203	5.12341	3.2735	6.16476	8.57404	4.02153	28.0859	24.2647	25.8618	31.0378	37.8879	32.1313	7.40748	1.54001	4.73834	5.60697	5.42297	9.32294	9.55323	15.1531	1.03227	2.78522	1.98693	3.13993	6.75373	10.5635	4.09937	4.73857	2.42281	1.98224	6.48091	15.1119	4.6228	5.52784	5.70537	3.22826	10.943	11.9719	11.9049	11.5806	10.5456	9.7406
LPE(O+P-16:0)	LPE[O+P]	C21H46NO6P	0.834034	1.69216	0.362191	1.36489	1.04999	0.846576	1.15287	0.999339	0.948126	18.6339	13.6492	17.9736	21.5959	22.483	17.9562	0.526808	0.0678769	0.193922	0.694582	0.414266	0.165671	0.249868	0.295091	0.454895	0.163002	0.436131	0.109773	0.117652	0.180169	0.321312	0.557672	0.312887	0.0627654	0.474896	0.230293	0.581031	0.388609	0.765342	0.419428	2.26369	1.93198	1.7987	1.88924	1.68253	1.74248
LPE(O+P-16:1)	LPE[O+P]	C21H44NO6P	61.2896	115.658	43.1817	90.2966	73.7062	65.0095	64.5152	68.8388	51.4416	1511.69	1272.59	1296.78	3498.36	3435.76	2544.14	86.2212	21.3266	49.2026	71.6387	57.7668	53.4924	49.2097	42.6941	76.3606	65.7495	87.2649	41.177	21.0026	44.2879	139.715	73.3981	28.3622	32.991	85.9074	22.6269	91.8813	52.3469	93.6772	90.2587	293.181	294.772	325.803	334.533	299.149	314.88
LPE(O+P-16:2)	LPE[O+P]	C21H42NO6P	0.148136	0.147789	0.109043	0.285632	0.213733	0.167528	0.119001	0.204201	0.114018	3.95239	3.59858	3.84275	8.24749	8.12058	5.64071	0.469843	0.058379	0.209737	0.15292	0.213823	0.212162	0.249131	0.130293	0.302513	0.484047	0.358637	0.0402427	0.0582586	0.0918248	0.461439	0.191182	0.0457172	0.0689892	0.117941	0.0935831	0.247103	0.0647253	0.372377	0.572815	0.738326	0.566127	0.732937	1.26509	0.501029	0.764301
LPE(O+P-17:1)	LPE[O+P]	C22H46NO6P	1.74239	4.22137	1.13157	14.7169	10.8377	8.49249	7.33406	8.12791	5.56531	153.131	124.703	135.82	265.968	248.482	188.713	6.45747	0.583631	2.49773	5.91584	3.05209	3.23233	2.55843	3.20595	3.23574	2.81049	4.65512	2.05455	1.32498	2.41517	7.20945	3.68572	1.60338	1.79398	4.32727	2.2496	6.42507	2.17147	4.7633	4.716	25.3425	25.2371	25.5858	26.402	23.2907	24.8606
LPE(O+P-18:0)	LPE[O+P]	C23H50NO6P	1.64075	3.52382	0.68547	4.91182	3.54224	3.22001	3.76048	3.64715	3.18921	32.801	27.0229	31.7071	30.456	28.1779	24.882	1.11342	0.0263248	1.03819	3.03358	1.22672	0.67658	0.67674	1.03743	0.650201	0.621263	1.05463	0.508974	0.518911	0.600318	1.33896	0.986795	0.899644	0.534112	1.61979	0.733042	2.88049	0.881846	2.27673	1.13187	4.60256	4.59096	4.56264	4.88306	4.48242	4.81146
LPE(O+P-18:1)	LPE[O+P]	C23H48NO6P	41.4345	93.7225	20.9393	193.076	130.984	109.567	135.031	149.682	97.2655	1222.29	878.781	1088.69	1752.64	1805.01	1421.21	65.685	3.65182	25.2508	65.8151	35.9268	23.3166	14.5619	68.3407	22.613	22.0556	48.4052	15.0416	25.64	43.8243	61.4668	37.732	20.7329	18.8205	55.993	38.177	78.1641	19.1514	53.2252	33.0575	221.383	225.626	242.499	225.359	204.459	207.528
LPE(O+P-18:2)	LPE[O+P]	C23H46NO6P	38.0386	91.239	24.5938	141.608	92.1624	72.8307	88.1886	94.9436	62.3342	911.641	675.502	794.013	1006	1037.27	762.664	51.4688	4.85002	19.8456	31.2378	25.4865	22.733	11.4022	32.2738	23.6464	26.8805	43.1442	9.13883	9.25644	26.6384	44.5429	26.9765	16.6307	15.705	35.0109	18.4115	32.656	20.1755	34.2351	25.9088	129.564	133.846	145.686	131.842	123.396	121.929
LPE(O+P-18:3)	LPE[O+P]	C23H44NO6P	3.92527	8.69506	2.78762	6.14483	4.45806	3.66857	3.18125	3.37732	2.09435	38.0838	27.9804	31.894	66.0477	71.5318	50.6888	3.41832	0.296716	0.797847	1.71199	1.21443	1.51119	0.320032	1.36527	0.582126	0.988435	1.77685	0.452499	0.343742	0.969745	2.13763	1.28787	1.26331	0.795334	1.56935	0.830656	1.11426	0.689554	1.48306	1.89767	7.22356	8.28191	8.3608	7.32194	7.18256	7.22329
LPE(O+P-20:1)	LPE[O+P]	C25H52NO6P	0.0758937	0.305666	0.0857929	0.578876	0.317901	0.209014	0.683015	0.851324	0.484555	2.82576	1.97898	2.64509	1.50909	1.78282	1.44955	0.186028		0.0677838	0.318337	0.0325802	0.0269304		0.307894		0.0987064	0.00888043	0.0378852	0.0385388	0.297783	0.0419067	0.215635	0.0586409		0.0557757	0.185732	0.430984	0.119763	0.267424	0.0359227	0.399761	0.316379	0.314849	0.368721	0.140696	0.411175
PI(32:1)	PI	C41H77O13P	177.48	216.382	67.7284	20.8822	24.4976	23.1146	222.105	220.786	276.858	33.8551	77.8403	39.6883	31.8878	30.0799	32.8194	68.8278	86.7513	102.371	61.6292	204.74	104.777	134.244	33.4509	130.004	46.9188	24.5872	34.3884	49.592	131.019	71.4292	45.2903	85.7065	64.6054	35.2265	40.4834	59.588	328.188	87.7733	15.1253	42.7897	52.3362	70.1153	71.1863	96.735	103.827
PI(34:2)	PI	C43H79O13P	486.438	582.264	236.131	73.9454	62.3481	91.9199	470.545	496.596	615.871	64.0079	241.881	91.3207	223.823	290.932	360.939	161.712	183.101	179.051	91.023	688.574	223.863	264.997	138.765	191.672	75.6926	67.5587	186.153	173.591	191.7	153.134	157.759	174.741	155.277	118.242	94.6533	191.709	708.777	182.666	125.892	100.769	111.55	125.355	158.744	187.939	245.864
PI(35:2)	PI	C44H81O13P	22.2979	39.9898	12.7421	4.4508	7.68166	10.5703	27.0964	33.7629	36.8564	1.67045	14.8824	7.12583	20.2353	18.2932	32.2815	23.044	11.5031	15.6211	12.0629	90.2786	22.7591	27.6812	21.295	8.69669	9.49653	5.88552	14.9883	27.3436	8.12268	17.5373	15.7125	20.277	20.7684	12.4079	10.405	25.976	42.2834	18.9828	12.1254	6.70118	12.1936	2.79919	13.2462	12.012	14.8689
PI(36:1)	PI	C45H85O13P	619.753	898.389	286.156	170.069	136.865	209.18	955.207	1158.63	1320.96	278.716	846.319	392.409	521.437	839.139	751.601	350.468	88.6492	340.876	143.416	1409.5	300.572	684.669	147.873	232.659	189.953	68.7656	273.311	173.342	181.239	136.497	320.339	252.962	276.278	100.823	185.569	858.773	2202.66	487.967	166.488	245.459	277.299	300.193	306.239	361.71	473.096
PI(36:2)	PI	C45H83O13P	9237	13426.1	4033.33	2327.18	2297.71	3208.86	4129.32	4862.93	5512.7	651.801	2069.54	938.502	5900.94	8207.52	7608.1	4272.86	2237.55	4052.86	3111.26	14183.7	5675.62	3416.88	6744.11	1252	2780.91	1403.94	4843.21	2937.09	3904.95	3541.52	2525.3	6140.2	4275.03	3187.91	2313.35	4338.02	5826.09	5716.49	2984.73	2165.61	2410.57	2583.97	2833.56	3280.95	3981.4
PI(36:3)	PI	C45H81O13P	1525.59	2060.32	649.38	223.171	192.718	290.173	1244.16	1392.15	1636.73	170.134	562.538	261.197	606.074	878.297	874.728	571.923	272.545	364.03	242.648	1138	686.044	394.68	366.378	152.153	155.774	150.994	283.72	317.046	354.651	313.344	405.62	562.573	311.623	235.696	261.08	399.44	1073.15	368.771	277.766	269.032	292.339	317.307	343.224	404.386	471.357
PI(36:4)	PI	C45H79O13P	513.283	671.377	315.884	80.8748	88.9447	132.972	350.6	385.169	401.818	59.8206	206.013	95.6529	159.949	241.025	200.609	174.651	286.792	264.474	150.908	781.903	250.771	370.722	249.177	205.498	132.416	139.474	271.587	194.028	311.714	165.369	232.795	229.789	206.954	173.667	121.096	265.515	318.458	259.345	142.721	136.912	145.685	154.124	176.03	193.41	233.406
PI(37:4)	PI	C46H81O13P	52.9684	80.5216	34.2867	21.2586	20.4264	30.7293	53.9235	67.6223	64.7065	10.735	35.4175	19.0929	28.007	40.7417	45.6381	50.0056	41.9997	52.5877	38.8552	196.374	63.8183	69.0418	82.1843	23.9703	33.6371	41.0769	57.9816	38.6388	55.6291	42.0899	41.5821	72.4132	49.0969	50.7916	27.4041	62.3831	54.5144	80.0465	36.6675	31.5465	31.3111	34.7323	35.9301	37.444	38.5172
PI(38:2)	PI	C47H87O13P	45.2262	76.4249	23.8404	29.4495	31.3643	45.5362	41.8065	59.4178	57.0413	6.76006	16.4436	12.5681	83.4848	129.706	102.051	22.7466	15.4456	29.7292	24.9154	114.722	41.307	21.1465	40.2831	9.92801	27.0331	17.1069	40.4531	12.6236	22.6224	24.883	14.1068	39.5136	21.615	29.9314	6.70453	32.6451	21.6568	60.6779	20.2701	20.7702	18.2163	24.1052	23.2728	28.918	31.0969
PI(38:4)	PI	C47H83O13P	27554.9	39282	13001.7	9357.33	9796.31	14788	17899.9	21972.3	23656.6	3633.21	10429	5460.88	12683.9	18203.6	15775.3	12368.3	10286.9	23787.7	11993.6	44194.3	21630.4	17164.7	30325.3	8245.38	12471.5	12426.4	23642.4	11708.8	24180.1	11994.2	13725.1	23295.4	15888.3	17601.9	9235.38	13431	12246.7	26872.2	14721.8	9752.68	10572.9	11739.3	12847.5	13307.3	14678.4
PI(38:5)	PI	C47H81O13P	1456.24	1970.47	675.326	387.728	378.439	572.72	2281.42	2674.61	2967.22	356.821	1086.57	561.557	366.711	562	569.23	555.08	522.904	762.551	343.603	1514.84	709.742	829.981	739.476	317.347	270.338	386.807	443.919	692.552	741.431	454.819	675.646	718.351	449.392	388.809	377.999	656.061	657.071	588.783	368.152	398.408	438.564	484.252	547.763	566.095	632.239
PI(38:6)	PI	C47H79O13P	59.093	80.8426	31.3112	8.74773	9.39864	12.899	42.3444	55.5324	48.1622	13.9854	42.4133	19.3333	34.3666	44.8374	40.3932	15.1997	11.7275	26.1884	7.05916	39.0343	16.0987	15.7326	23.105	8.75547	4.44952	5.16671	7.62614	30.9452	26.3843	8.12818	18.8639	11.0714	9.49566	7.08116	17.6011	15.9379	14.4459	15.485	5.95939	10.5512	12.3784	14.8772	15.6904	14.5792	15.4909
PI(39:4)	PI	C48H85O13P	42.7595	70.236	23.6914	19.0847	22.7553	27.2137	26.8634	31.0851	28.8202	10.8501	29.5447	17.0853	17.588	29.4821	25.2076	20.1825	10.7838	32.6577	27.3058	72.5501	36.6169	29.5675	41.7094	13.2791	18.0515	27.2681	33.3687	34.2732	29.7336	14.3228	17.9541	43.2818	30.538	19.5159	15.2835	34.5187	28.7311	40.3032	23.8589	19.7297	20.1233	21.4373	23.6503	28.1912	24.3361
PI(40:4)	PI	C49H87O13P	230.049	289.546	138.041	98.8916	92.6714	172.35	138.333	152.002	177.452	37.2526	89.8248	52.1723	174.674	242.416	216.811	125.583	89.7762	214.537	98.5648	435.933	186.448	141.013	155.114	74.463	120.405	126.44	225.831	60.7846	166.031	102.578	104.119	136.48	152.171	150.823	49.3833	148.09	163.247	266.708	126.695	62.5831	81.0545	93.979	112.183	112.048	120.105
PI(40:5)	PI	C49H85O13P	188.169	249.429	108.66	128.22	116.391	196.17	425.27	441.561	562.754	91.852	218.669	131.443	269.268	376.865	360.715	401.589	211.078	739.48	348.166	1027.93	665.156	352.049	644.331	225.507	314.002	349.162	541.872	495.528	671.066	408.226	340.911	462.422	412.869	388.769	278.949	311.408	344.229	625.682	480.742	209.827	236.995	277.932	322.22	342.626	337.329
PI(40:6)	PI	C49H83O13P	803.668	949.292	349.322	103.968	100.869	160.006	248.319	255.989	327.464	76.2171	193.163	103.94	88.1969	135.525	118.579	175.153	117.133	440.791	101.267	619.798	262.76	112.33	495.904	103.258	131.846	140.463	214.371	638.602	417.088	166.324	175.873	157.755	139.275	170.063	409.58	159.986	176.115	339.229	214.621	134.111	157.133	172.991	211.821	221.384	224.924
PI(40:7)	PI	C49H81O13P	59.0505	69.9486	27.8388	4.67772	3.72795	6.75552	34.7408	35.2551	42.6788	12.535	38.2313	18.743	5.9335	8.42578	7.41236	12.1668	8.09924	29.7162	5.35663	20.9145	10.4505	5.47681	10.2208	4.47566	1.3131	4.2832	3.88185	29.035	18.2302	7.33969	15.9141	2.37542	2.51192	7.421	17.3482	7.99698	13.2144	5.7413	5.12986	6.6742	6.86312	8.86317	11.9193	12.1981	13.6541
BMP(32:1)	BMP	C38H73O10P	0.406993	0.40259	0.226862	0.294788	0.295948	0.360503	1.26936	1.40412	1.23813	0.235149	0.270487	0.260396	0.165363	0.30755	0.236319	0.408365	0.487404	0.676423	0.499517	0.419331	0.401273	1.31976	0.323181	1.12369	0.586316	0.535929	0.515452	0.306858	0.622594	0.699333	0.519373	0.60963	0.62157	0.732465	0.294879	0.572341	1.01849	0.828553	0.571991	0.665432	0.683244	0.605622	0.586838	0.648569	0.574537
BMP(32:2)	BMP	C38H71O10P	0.321012	0.468448	0.253369	0.207778	0.187524	0.312805	0.952681	1.03573	0.915267	0.189466	0.197977	0.215385	0.158076	0.151765	0.189955	0.367628	0.394365	0.571206	0.434793	0.376534	0.380895	0.893705	0.215362	0.90453	0.365115	0.396525	0.364738	0.340299	0.444069	0.519996	0.296968	0.633655	0.555016	0.451348	0.180128	0.508718	0.93719	0.541157	0.397455	0.556324	0.62404	0.548644	0.462728	0.483677	0.413475
BMP(34:1)	BMP	C40H77O10P	2.09924	3.00867	1.75812	2.45043	2.58664	2.09446	9.08151	9.51585	9.33475	2.27536	3.24594	2.87691	3.74055	4.44618	2.9229	4.2566	2.55047	5.80902	4.72455	3.21277	4.13618	8.98107	4.67679	4.58235	6.06609	5.20073	6.68197	3.1344	5.59001	6.62386	6.18802	4.71482	4.36079	11.7853	3.87634	6.33481	5.54768	9.99683	4.61884	5.15204	4.51336	5.2795	5.11026	4.43807	4.31859
BMP(34:2)	BMP	C40H75O10P	3.16431	4.51731	2.13461	3.90229	3.62577	3.46971	13.4587	14.2206	13.5861	1.0029	1.24755	1.06467	3.3177	3.95097	2.97955	6.43865	4.87846	8.1497	7.16448	5.06767	4.97308	14.054	5.85246	9.91224	7.86586	7.53972	7.66551	3.01376	9.29439	12.3461	7.07587	11.91	9.06647	14.7978	3.41554	7.01643	14.0858	11.6732	7.40183	8.13539	7.48463	7.36213	6.90826	6.87112	6.95324
BMP(34:3)	BMP	C40H73O10P	1.97428	2.79572	1.27163	1.64088	1.64703	1.61466	5.31873	5.63497	5.64642	0.206807	0.220109	0.160648	0.528208	0.692132	0.39231	3.25778	2.85444	2.96006	3.30734	1.84208	2.03295	6.12289	2.14196	3.65859	2.98205	2.98077	2.40036	1.44865	4.45517	5.94629	2.53955	7.55994	4.77055	4.32493	1.17686	2.41723	8.63269	4.08772	3.19751	3.50048	3.05485	3.23056	2.96749	2.8919	2.96257
BMP(35:2)	BMP	C41H77O10P	0.0998711	0.141766	0.0993439	0.337771	0.290836	0.294995	1.18221	1.30991	1.24299	0.257615	0.228931	0.244001	0.156926	0.199776	0.139185	0.57754	0.286853	0.611389	0.75892	0.415139	0.54762	1.14663	0.537551	0.669452	0.729076	0.757117	0.650607	0.303124	0.693623	0.917307	0.646855	0.884651	0.705052	1.01399	0.39538	0.624277	0.987525	1.08606	0.6813	0.63434	0.660589	0.653303	0.568836	0.593747	0.577096
BMP(36:1)	BMP	C42H81O10P	1.51007	1.98621	1.29582	2.69533	2.36711	2.24672	6.10516	6.09602	6.16627	4.17334	4.11297	4.3381	3.68313	4.27413	3.06596	3.25643	1.13008	4.26667	3.78622	2.238	2.46578	3.64433	3.74264	1.81133	2.06387	2.77673	2.21345	2.81843	3.64424	3.05963	3.30568	2.48398	2.22688	6.03984	3.25908	2.72603	2.49143	4.76658	2.98276	3.24561	3.10657	3.08921	2.89136	2.92307	2.90814
BMP(36:2)	BMP	C42H79O10P	15.1958	21.2406	10.3879	38.156	39.0883	38.7446	97.431	105.07	105.907	24.3581	26.8922	24.7286	16.5555	20.0853	15.3868	38.7331	17.66	52.4343	43.5045	24.0301	25.6676	53.0123	30.6295	40.3856	47.4757	58.0484	46.5153	11.2994	43.124	56.4597	49.7906	59.3484	38.9656	85.4502	21.0551	42.3146	60.2042	74.083	36.8852	44.2231	42.8393	40.4351	38.335	38.4183	37.2551
BMP(36:3)	BMP	C42H77O10P	43.5125	60.0114	29.29	64.4313	65.9046	67.213	116.654	126.757	125.884	17.9321	19.1227	18.6768	32.1404	39.603	28.4228	82.4597	31.3417	68.9867	101.798	51.1152	57.4755	94.6125	72.8831	37.9461	71.6526	72.3889	60.8198	21.883	69.9338	103.941	63.3588	149.597	87.9099	157.964	35.6124	71.0242	100.206	111.643	77.5924	69.5315	67.5539	64.2409	61.0216	60.9874	60.4104
BMP(36:4)	BMP	C42H75O10P	34.2781	45.6985	23.2628	30.2363	30.5244	30.8666	42.348	46.1739	45.8586	4.04342	4.21448	4.20176	20.5089	25.3609	18.5151	50.505	16.2451	28.1743	69.049	31.0507	37.5368	51.469	51.0364	12.008	32.4992	25.7226	22.3022	14.2306	35.6469	52.9754	23.7084	93.6476	56.6128	80.1396	18.8588	37.4688	49.1109	48.785	48.3742	35.1092	33.9672	32.315	31.0303	30.4641	30.0723
BMP(36:5)	BMP	C42H73O10P	2.27894	3.11626	1.66586	1.85048	1.98262	1.8268	3.6021	4.13154	3.9802	0.273217	0.274505	0.256393	1.05448	1.45039	0.957724	3.6375	1.58517	2.72687	6.66024	2.52599	2.6982	5.27315	4.18889	2.28392	2.11871	2.06734	1.2843	2.06096	4.10193	4.63827	1.75205	7.86902	5.41432	5.49221	1.74721	2.66193	5.12709	3.22659	4.28154	3.43965	3.06494	2.98566	2.93309	2.6915	2.74027
BMP(38:1)	BMP	C44H85O10P	0.108215	0.0893589	0.0701699	0.439972	0.460443	0.403612	2.51906	2.86542	3.03887	0.387628	0.478715	0.428017	0.224555	0.206331	0.213565	0.304125	0.0948076	1.01789	2.5145	0.375602	0.804014	0.540752	0.873993	0.800241	0.359833	0.441815	0.515317	0.299276	0.774361	1.07649	0.374408	0.800718	0.834244	0.767468	0.935748	1.02935	1.35723	1.46168	1.09413	1.56192	1.64593	1.37118	1.39391	1.2628	1.37462
BMP(38:2)	BMP	C44H83O10P	0.445848	0.505629	0.318186	0.841337	0.731924	0.793803	2.86224	3.39049	3.19535	0.671245	0.733488	0.725631	0.692337	0.964463	0.820205	0.47691	0.318	1.37039	3.26689	0.798103	1.47323	1.0726	1.63373	0.689678	0.376402	0.722397	0.829798	0.659663	1.13568	1.5989	0.739807	1.65368	1.41815	1.22205	1.30986	1.99599	1.6748	1.87759	1.70383	1.87747	1.6773	1.65219	1.52027	1.45783	1.45959
BMP(38:3)	BMP	C44H81O10P	0.739548	0.895379	0.586996	1.22438	1.25841	1.30869	3.00133	3.2889	3.50311	1.07044	1.1185	1.02792	1.94369	2.33281	1.862	1.47238	0.608327	1.80433	2.08951	0.91372	1.03811	1.35313	1.33856	0.949419	1.45258	1.33795	0.919243	0.692681	1.80233	1.52326	1.41377	1.85039	1.02978	2.1402	0.935638	1.7975	1.61724	1.98149	1.18025	1.4713	1.4363	1.34349	1.27183	1.3997	1.25426
BMP(38:4)	BMP	C44H79O10P	2.50906	3.19639	1.94618	4.53652	4.37345	4.10091	12.4913	15.0274	14.7872	3.01081	2.87528	2.75502	3.7468	4.81389	3.65749	8.28823	3.22021	7.20811	9.22646	3.7102	5.78961	7.24114	6.00978	6.28297	5.52546	6.7601	4.2968	2.37443	11.4355	9.57432	8.2313	9.51264	5.16551	9.91636	5.26907	6.63903	7.7021	9.08646	5.6226	7.11164	6.93653	6.36847	5.97099	5.99993	5.82641
BMP(38:5)	BMP	C44H77O10P	11.2186	14.8826	8.46926	10.6109	11.5776	10.4171	34.0959	42.6962	41.1792	5.94817	5.99447	5.95902	5.36066	7.13538	5.31911	21.4307	10.3864	22.0282	32.6119	12.1889	22.4853	27.1938	22.7314	21.8347	19.313	19.1291	10.3292	8.48484	45.2993	26.1685	24.5534	38.3535	23.0735	30.8201	22.979	22.3988	28.158	25.3585	18.9295	24.0646	21.6261	19.8415	18.1621	18.8255	18.0194
BMP(38:6)	BMP	C44H75O10P	13.7326	18.3976	10.1829	7.12599	7.98668	6.72476	19.3411	24.2387	23.1508	2.37532	2.48056	2.41022	3.63319	4.59602	3.20578	18.1197	7.38781	14.6509	31.4684	10.9272	21.8443	22.2199	23.5826	10.5005	12.3004	10.4921	6.04424	11.1365	34.6236	19.0309	13.9554	37.3088	23.4413	25.0276	21.3364	17.6883	20.1475	16.6626	16.5485	17.8913	16.9331	15.1567	13.7369	13.8123	13.6183
BMP(38:7)	BMP	C44H73O10P	1.16499	1.54011	0.783194	0.495401	0.593154	0.536831	1.96657	2.41054	2.23368	0.212684	0.214271	0.232386	0.17411	0.236174	0.212255	1.35788	0.558861	1.54518	2.34653	0.996942	1.50532	1.82405	2.71797	1.14883	0.739199	0.770245	0.342066	4.25809	3.15501	2.027	1.12975	2.69905	1.88026	2.87428	3.05356	1.28098	1.3881	1.15557	1.3753	1.80522	1.66349	1.53879	1.35406	1.54983	1.30661
BMP(40:3)	BMP	C46H85O10P	0.160104	0.0856032	0.12641	0.159551	0.115997	0.176275	0.507289	0.500976	0.580856	0.155191	0.254724	0.131365	0.17429	0.197445	0.218299	0.103275	0.0844726	0.264758	0.31259	0.162121	0.202934	0.100006	0.198068	0.163338	0.078033	0.227306	0.176681	0.18072	0.272579	0.255133	0.103618	0.153803	0.107816	0.0773164	0.292333	0.330439	0.260037	0.334581	0.204832	0.248794	0.328823	0.30573	0.198881	0.310997	0.303162
BMP(40:4)	BMP	C46H83O10P	0.187005	0.170594	0.156577	0.297586	0.359619	0.374971	1.15476	1.48385	1.48726	0.402062	0.323504	0.284828	0.455952	0.543286	0.461477	0.43381	0.204867	0.659696	1.3435	0.191142	0.49678	0.598568	0.798027	0.385389	0.367312	0.291495	0.254941	0.243418	0.876552	0.594277	0.347198	0.604569	0.647624	0.469538	0.998753	0.763025	0.920824	0.617779	0.679465	0.807722	0.719205	0.735821	0.696558	0.678129	0.767491
BMP(40:5)	BMP	C46H81O10P	0.974889	1.40121	0.979621	1.45578	1.50463	1.35167	4.37209	5.54205	5.10196	1.54669	1.18065	1.29321	1.48529	2.08	1.53898	3.16553	1.36732	2.48041	2.95386	0.968178	1.68271	2.46927	2.45496	1.47923	2.51203	2.17153	1.37871	0.902064	3.80024	2.32577	3.419	2.39045	1.82304	3.40202	1.78073	3.15258	3.40786	2.92218	1.49082	2.55277	2.34541	2.08668	1.86699	1.69468	1.87594
BMP(40:6)	BMP	C46H79O10P	3.03775	4.26056	2.5042	5.79274	6.32122	5.04813	19.4333	25.2241	23.3336	5.43029	4.70745	5.13316	2.96059	3.81286	2.98474	9.67137	4.40329	11.6475	10.3183	3.70665	6.15225	7.15676	10.9854	6.11607	6.76736	9.80901	3.77652	5.64076	21.9243	9.49774	12.0367	10.7056	6.33752	11.6594	9.45793	9.47343	11.1608	10.5497	5.61425	9.86462	9.50814	8.52125	7.47058	7.42428	7.63595
BMP(40:7)	BMP	C46H77O10P	14.2126	20.3507	10.7718	10.2908	11.1563	8.89863	29.5231	38.3892	34.1192	17.8774	17.7566	18.4903	3.25068	4.50436	3.34571	13.2185	5.2881	22.31	15.8982	7.882	9.70231	10.425	26.3504	9.95093	8.3623	12.8001	4.60457	26.6198	43.283	15.0925	19.7799	17.3235	10.7554	21.6841	39.9011	16.2226	15.4969	17.0205	9.93691	21.2253	19.509	17.5653	14.7014	16.0935	15.5286
BMP(40:8)	BMP	C46H75O10P	21.5196	31.3622	16.2724	6.39886	6.72801	5.34911	15.1047	18.6317	17.3099	6.32655	6.12606	6.54444	1.95714	2.776	1.8118	7.74772	3.13858	12.4679	11.8263	6.5409	8.40509	7.95779	25.121	5.50941	5.16629	5.74954	2.14526	31.0278	31.9417	8.8424	10.5401	11.1849	8.19882	14.7314	37.729	12.2401	9.13494	8.8958	7.19792	14.6838	13.8133	13.1382	10.6335	11.0608	11.0034
BMP(40:9)	BMP	C46H73O10P	0.628483	0.920954	0.495326	0.201088	0.169113	0.191822	0.598101	0.905316	0.906558	0.174523	0.262214	0.222248	0.0243781	0.0317976	0.042361	0.312418	0.0768561	0.637694	0.504319	0.29368	0.314634	0.435401	1.39634	0.309327	0.211028	0.222069	0.0484166	2.46236	1.19218	0.53084	0.333367	0.609686	0.399786	0.815661	2.03296	0.475289	0.307127	0.299575	0.258699	0.717212	0.726763	0.709818	0.535442	0.5752	0.496134
BMP(42:6)	BMP	C48H83O10P	0.122926	0.141098	0.0921474	0.153644	0.209121	0.116871	0.863418	0.95355	0.911965	0.330969	0.2886	0.291367	0.10747	0.10945	0.116223	0.220307	0.0536659	0.21104	0.332649	0.118232	0.133288	0.102099	0.769348	0.146046	0.14631	0.0701948	0.0415082	0.856558	0.495734	0.245473	0.204538	0.106807	0.0861223	0.152746	1.64136	0.404558	0.237434	0.189061	0.139649	0.834942	0.777788	0.797469	0.508653	0.621615	0.588109
BMP(42:8)	BMP	C48H79O10P	0.789764	1.506	0.958015	0.713505	0.866658	0.6179	3.47123	4.25926	3.52316	0.758413	0.507938	0.598669	0.476092	0.649949	0.462911	2.30515	0.992674	1.34218	1.77348	0.532829	1.2438	1.7646	2.26828	0.840575	1.06436	1.38284	0.431175	1.09136	4.38518	1.271	2.1937	1.53905	1.1043	1.38501	2.14226	2.17104	1.92356	1.1883	0.643477	1.48664	1.41171	1.39289	1.17514	1.11842	1.06808
BMP(42:9)	BMP	C48H77O10P	1.26215	2.25433	1.38977	1.12261	1.51625	0.965051	6.91511	9.3312	6.80272	1.82599	1.6386	1.83696	0.525803	0.70866	0.415258	3.56323	1.85808	3.20554	3.88918	1.20489	2.44307	2.88223	5.62884	1.949	1.63635	2.37661	0.645257	4.45869	13.7753	2.25309	4.23901	3.22265	1.82818	2.76187	9.39334	3.47843	3.82211	2.21495	1.40481	4.36589	3.76201	3.44463	2.64122	2.5286	2.53104
BMP(42:10)	BMP	C48H75O10P	5.19424	8.98911	4.20368	1.10553	1.41933	0.906792	4.91837	6.33736	4.65122	3.06425	2.34774	3.20657	0.249927	0.42615	0.270508	2.38018	1.05185	3.26113	2.40936	1.41404	1.68591	2.09801	7.82566	1.58074	1.08966	1.40046	0.438392	12.5792	14.6652	1.72847	3.72417	1.92832	1.49322	3.17275	24.1066	3.62517	2.4262	1.56866	1.24289	5.83024	5.24838	4.44552	3.44172	3.4806	3.26389
BMP(44:10)	BMP	C50H79O10P	0.893145	1.83986	1.06628	0.705954	0.837648	0.685991	3.5227	5.19126	3.08921	1.07324	0.68697	1.19074	0.272786	0.482826	0.149198	2.65409	1.48299	1.1679	1.18168	0.388145	0.666575	1.10386	2.99814	0.566768	1.01255	1.24794	0.45719	1.59268	4.4306	1.19588	2.25924	0.765106	0.552737	1.762	2.596	1.65886	1.61903	1.26539	0.442415	1.76784	1.53964	1.23394	0.969618	1.03019	0.803263
BMP(44:11)	BMP	C50H77O10P	0.788258	1.90038	0.897964	1.13242	1.18968	0.811236	4.52159	6.70845	3.79629	3.71146	2.48391	3.58545	0.256031	0.406992	0.117555	2.30939	1.30044	2.38621	1.24486	0.731657	0.618518	1.03462	6.11977	0.771076	0.844042	1.26989	0.281694	9.05629	8.281	1.55788	3.25283	0.789072	0.523002	2.60923	10.698	1.88788	1.58877	1.7172	0.456594	3.85614	3.21121	2.71821	1.95474	1.69469	1.75039
BMP(44:12)	BMP	C50H75O10P	4.99213	10.847	4.39721	0.676481	0.939381	0.405968	2.05195	2.67603	1.71939	8.3139	5.866	8.13993	0.032912	0.0598021	0.0454814	0.851173	0.506801	1.76372	0.360357	0.645849	0.267838	0.458385	6.48904	0.366877	0.394794	0.511655	0.20614	30.8276	5.60044	0.570172	1.95921	0.189747	0.163661	1.94841	27.3273	1.3494	0.599441	0.807362	0.288494	5.18618	5.36029	4.05564	2.92577	2.89612	2.76043
PG(30:0)	PG	C36H71O10P	0.874125	1.02336	0.687223	0.486445	0.568076	0.480114	1.18765	1.08856	1.15663	2.07936	2.29684	2.00093	0.266367	0.342696	0.185938	0.262049	0.203848	0.397096	0.43935	0.517657	0.285374	0.758425	0.1413	0.267403	0.224512	0.131074	0.286403	0.342689	0.330169	0.173189	0.284771	0.198755	0.277486	0.303506	0.311749	0.371318	0.261029	0.292579	0.277966	0.427724	0.46056	0.462459	0.541909	0.560752	0.46326
PG(32:0)	PG	C38H75O10P	5.5014	6.20365	5.03242	4.99438	4.5172	4.38102	7.25783	6.77791	6.56872	13.521	13.7682	11.441	6.08482	5.7815	4.95105	1.82048	0.98916	2.67147	2.09895	2.85935	2.29518	3.58679	1.50117	0.942801	1.51789	1.13375	3.71988	2.2317	2.82587	1.89565	1.98191	1.15848	1.52647	3.38438	2.405	2.2513	1.37988	2.29061	2.0136	2.64105	2.74128	2.67704	2.95685	3.18485	2.86786
PG(32:1)	PG	C38H73O10P	2.22625	2.56538	1.99446	1.73793	1.63202	1.67833	3.9528	3.59651	3.81532	4.98828	5.35565	4.51387	1.50384	1.70042	1.44651	0.877113	1.39378	1.55208	1.22595	1.49404	1.46312	2.33026	0.878888	1.88563	1.00311	0.828115	1.32835	1.53636	1.89996	1.1668	1.39833	1.10226	1.41147	1.18112	1.0528	1.31618	1.65599	1.41455	1.37697	1.70302	1.56115	1.66726	1.71429	1.79604	1.58832
PG(32:2)	PG	C38H71O10P	0.857903	1.00637	0.783776	0.502859	0.465584	0.471721	0.74069	0.703291	0.777445	0.882273	0.969885	0.83917	0.661351	0.781883	0.509553	0.280799	0.267752	0.363916	0.32698	0.285212	0.39008	0.309249	0.142708	0.280401	0.212831	0.193564	0.286606	0.372221	0.288483	0.255228	0.20945	0.226351	0.324899	0.251783	0.383384	0.269786	0.284572	0.382298	0.322126	0.4075	0.37144	0.404536	0.384784	0.355389	0.377437
PG(33:1)	PG	C39H75O10P	0.155134	0.155705	0.11994	0.321969	0.302469	0.291929	0.539663	0.50365	0.442353	0.842547	0.872451	0.755792	0.417494	0.420612	0.347651	0.26893	0.138342	0.256153	0.397753	0.367404	0.405725	0.574753	0.265732	0.198247	0.247425	0.19091	0.28693	0.327598	0.257036	0.257438	0.262126	0.237173	0.338038	0.300389	0.327154	0.431943	0.377941	0.314916	0.324022	0.30564	0.330688	0.307932	0.378105	0.366387	0.324276
PG(34:0)	PG	C40H79O10P	1.82825	2.18685	1.78011	2.94381	2.34691	2.33298	3.77102	3.22944	3.03904	4.31657	4.78443	3.95739	2.64347	2.37417	2.29013	0.647253	1.03954	0.703692	3.62441	1.1669	0.828187	1.06425	0.657578	0.628471	0.565457	4.38602	0.448287	0.813632	1.74886	0.661081	0.880555	0.513821	0.458085	1.32476	0.675486	2.94178	0.892904	0.60211	1.45658	1.28857	0.934516	1.11532	1.26313	1.1192	0.905734
PG(34:1)	PG	C40H77O10P	45.1312	59.4454	45.5852	58.0622	48.7449	46.6651	70.094	65.8917	62.2592	92.1124	96.7775	83.8714	77.6823	72.1433	65.7946	51.1056	36.2834	64.2147	77.8205	77.4924	106.33	103.926	100.456	47.7533	53.8421	46.7927	78.124	59.4928	99.8067	74.708	73.2516	56.986	66.2258	105.059	68.1152	78.6344	80.1682	76.533	78.0083	64.5645	58.3556	63.099	71.5989	67.4373	63.955
PG(34:2)	PG	C40H75O10P	11.1964	14.484	10.9082	10.1946	9.53714	8.4291	9.24886	8.1999	7.94072	11.7277	12.7122	11.0563	15.9292	15.4854	13.8393	9.17243	5.91343	9.00729	14.8725	9.15995	13.733	11.0956	11.0804	4.12376	7.41721	4.57507	13.4687	8.14253	12.1041	8.43752	7.3714	9.4427	8.16909	14.7299	11.9408	7.89533	8.20874	9.71175	11.9668	8.53436	7.41671	7.88967	9.17718	8.37736	8.24159
PG(34:3)	PG	C40H73O10P	0.599207	0.748911	0.5836	0.512124	0.497743	0.459532	0.646223	0.590215	0.646851	0.980689	1.03245	0.894707	1.62958	1.76525	1.50536	0.36015	0.356258	0.385124	0.50023	0.310676	0.488754	0.651062	0.350551	0.273045	0.229153	0.211453	0.356938	0.431844	0.510669	0.380576	0.306704	0.56817	0.4552	0.391078	0.411149	0.283229	0.529029	0.302642	0.448625	0.487658	0.436179	0.422906	0.504831	0.501308	0.518737
PG(35:1)	PG	C41H79O10P	0.388106	0.587427	0.421254	1.15038	0.923861	0.963592	1.33458	1.2143	1.2318	1.74272	2.03921	1.80349	1.05304	1.06703	0.919934	1.0483	0.320539	0.884802	1.58625	1.28828	1.84586	1.94445	1.48012	0.693671	0.760932	0.899408	0.913106	1.20823	1.12845	1.36741	1.05496	0.841522	1.18346	1.53736	1.35286	1.40152	1.21523	1.30591	1.36157	1.02097	0.99643	1.07044	1.17398	1.11295	1.11224
PG(36:1)	PG	C42H81O10P	11.3966	16.4189	10.905	19.3541	13.2747	13.831	25.8445	26.71	25.2655	25.8349	29.616	26.3428	25.3944	24.4214	24.5888	5.36013	0.744885	6.19869	5.11815	9.05766	6.13646	8.38685	9.7736	3.04369	3.0041	2.69087	4.0829	6.15794	5.50892	5.64949	6.15601	4.4303	5.72189	6.97	6.30792	8.79606	6.17719	5.22138	7.6093	8.05561	7.08341	8.53661	10.1222	8.596	8.78928
PG(36:2)	PG	C42H79O10P	27.3534	37.0115	25.8825	37.4619	28.265	28.5995	30.6991	30.2186	29.085	28.012	32.0077	28.0574	54.1521	52.4176	50.5136	14.474	3.09894	17.198	16.9547	16.687	16.7738	19.6421	21.7355	6.91988	8.42197	8.52389	12.4086	14.1384	13.7936	13.9328	12.5778	19.9418	13.3457	18.1628	16.7583	13.9501	15.162	13.2265	17.9073	16.8001	14.3242	16.3881	19.849	16.6692	18.2716
PG(36:3)	PG	C42H77O10P	9.13121	11.8766	9.11181	10.3642	8.83546	8.63105	8.35191	8.9168	8.5163	7.29784	8.28807	7.59224	32.3224	31.5576	31.3741	2.72498	1.01981	3.25488	4.4396	2.59964	3.66547	4.27538	3.70419	1.36214	2.66335	2.92671	2.8015	1.90265	2.87687	3.33803	2.29477	5.75182	3.24525	4.98057	2.62399	3.27655	4.16097	3.33438	4.0184	5.57433	4.36498	4.73682	6.06173	5.11587	5.12137
PG(36:4)	PG	C42H75O10P	4.5358	6.10426	5.09375	3.8212	3.23323	3.15062	3.76845	3.89356	3.83419	3.63336	4.03727	3.44395	10.2752	9.5375	9.60843	3.30144	1.52562	2.78155	4.08291	3.06135	3.95563	3.98599	4.52015	1.57156	2.14665	2.10954	2.67001	2.2626	3.76889	3.35061	1.98247	4.40385	3.09933	5.57667	3.23827	1.92781	2.6378	2.71819	4.48613	2.97757	2.69813	2.96901	3.7975	3.10388	3.34877
PG(38:2)	PG	C44H83O10P	1.0202	1.39583	1.16501	1.3048	1.03246	0.913182	1.23247	1.25448	1.19893	0.977309	1.038	0.81688	2.54859	2.34146	2.44252	0.522642	0.133802	0.512408	0.609075	0.775113	0.572322	0.483601	0.75806	0.195529	0.222721	0.262515	0.396293	0.606024	0.421701	0.5063	0.377365	0.473738	0.457125	0.512402	0.572043	0.672234	0.41562	0.399902	0.753706	0.58473	0.532733	0.578876	0.714611	0.680703	0.711267
PG(38:3)	PG	C44H81O10P	0.749572	1.02578	1.05692	1.00329	0.878086	0.841814	1.26895	1.21519	1.19027	1.46079	1.74056	1.38207	3.65459	3.3929	3.70465	0.480505	0.193365	0.615055	0.522032	0.484924	0.52702	0.663927	0.415058	0.281502	0.295786	0.358062	0.455468	0.447907	0.414081	0.548908	0.415727	0.484846	0.389311	0.477584	0.490618	0.55834	0.467025	0.523131	0.550144	0.521393	0.53223	0.601775	0.629878	0.728708	0.637036
PG(38:4)	PG	C44H79O10P	11.2267	13.6005	12.3484	14.8663	8.90382	8.13723	14.5422	12.275	13.2939	16.0929	18.0438	14.0481	8.80031	6.6056	7.99717	5.41709	0.915995	7.6317	5.57818	7.43116	4.33309	5.82688	5.95767	2.51522	2.50094	2.65228	5.00479	5.43784	4.82262	6.38692	2.78947	7.33714	5.41941	11.0495	4.75077	2.21199	4.11056	5.38498	8.57425	4.33375	4.25116	5.23396	6.33688	6.48642	6.42835
PG(38:5)	PG	C44H77O10P	2.81814	3.28221	3.03565	4.91266	2.91325	2.6835	4.92411	4.47495	4.74816	4.34137	5.35836	4.34135	5.88391	4.23625	5.78646	0.991183	0.387137	1.15544	1.50247	0.801932	1.31215	1.56209	1.19057	0.805675	0.753913	0.899269	1.29991	0.907677	1.87663	1.47557	0.808289	1.48601	1.01504	1.69038	1.42684	0.785695	1.42773	0.84455	1.9209	1.78654	1.29835	1.65599	1.75994	1.66503	1.69225
PG(38:6)	PG	C44H75O10P	1.66873	1.73607	1.74681	1.3654	0.933607	0.736508	0.359575	0.571037	0.619967	1.18895	1.38869	1.02761	2.2924	1.33573	1.85569	0.457283	0.0852407	0.45522	1.14043	0.813953	0.440301	0.900051	0.81439	0.410975	0.195804	0.241025	0.630866	0.87394	1.43337	0.786128	0.24349	0.834101	0.690905	1.28923	1.34311	0.244497	0.539424	0.0934646	1.32137	0.586425	0.120527	0.335005	0.621819	0.70641	0.727501
PG(40:6)	PG	C46H79O10P	2.56204	2.81143	2.5256	2.05535	1.15681	1.23296	1.82992	1.65825	1.82398	1.88448	2.11056	1.57583	1.37	1.00918	1.22363	0.702309	0.0907922	0.98909	0.655828	1.42327	0.461155	0.820534	1.17874	0.34585	0.23089	0.472606	0.502287	2.19511	1.08827	1.02356	0.567335	0.763937	0.619277	1.24493	1.21895	0.588626	0.545713	0.702694	1.25216	0.747211	0.724022	0.839926	0.947237	1.00331	1.07477
PG(40:7)	PG	C46H77O10P	1.21171	1.72738	1.0885	1.33364	0.864721	0.727421	1.37629	1.28578	1.28337	1.14684	1.10411	1.05379	0.703993	0.574808	0.65011	0.400942	0.117074	0.570217	0.38256	0.354466	0.317612	0.439417	0.781271	0.227702	0.157044	0.445455	0.302325	0.781575	0.805111	0.440438	0.390921	0.381441	0.293202	0.598035	1.31403	0.4683	0.472588	0.469443	0.505305	0.48604	0.483637	0.581379	0.637842	0.576734	0.46584
LPG(16:0)	LPG	C22H45O9P	0.905392	3.07593	0.63921	2.28683	1.68301	2.3566	5.01458	3.00239	3.70366	7.06601	4.0578	8.24344	46.1006	57.3432	26.1559	1.46677	1.32994	0.974224	1.5786	0.826488	1.69004	3.70903	2.01087	1.30642	2.21299	2.72683	1.21776	0.661534	2.7338	1.22499	1.53986	1.35718	0.711286	1.82016	1.01654	3.19162	1.39488	2.40234	0.930011	3.47324	4.73733	4.35669	3.15652	2.36578	1.91961
LPG(18:0)	LPG	C24H49O9P	6.48178	9.36095	2.40776	12.5596	4.31928	9.83154	20.3294	8.91215	18.8214	19.2189	15.5054	24.1995	137.632	135.743	97.8187	3.20409	0.875011	7.44528	4.03953	2.65192	4.40226	6.69515	2.7722	1.41567	1.68772	4.21063	4.03036	2.78943	7.23934	3.02802	2.22399	4.87188	1.79946	5.77967	3.70494	5.6146	2.70563	5.83291	2.83647	5.93313	9.69287	11.1078	13.0597	7.4001	5.30676
LPG(18:1)	LPG	C24H47O9P	37.6598	54.2115	12.9599	75.4233	30.506	63.7055	151.463	71.0482	128.53	66.6244	49.9337	81.9293	282.259	248.427	172.779	19.7682	11.0274	28.3335	17.426	14.4685	24.7933	57.1625	17.6622	12.7055	15.8328	36.718	38.0191	12.4349	41.5718	28.4977	13.6089	60.1069	20.4797	37.0751	13.7527	25.8502	44.835	33.0736	18.5174	24.3803	37.922	44.9863	51.21	35.8265	22.2352
LPG(18:2)	LPG	C24H45O9P	24.424	39.9378	9.46041	40.0319	17.3669	34.7901	49.4235	24.4237	44.6945	13.2094	8.14221	15.7752	74.5053	63.7973	49.3036	11.7133	5.22774	11.336	13.5473	8.22723	13.3638	24.1351	13.3677	3.20759	8.2143	15.951	16.8078	5.33298	14.7612	12.2949	5.28941	43.1864	11.7446	16.9949	6.50001	14.0757	19.5908	13.6979	9.48718	10.5886	15.9744	19.2199	19.026	12.8117	8.1016
LPG(20:2)	LPG	C26H49O9P	1.98068	2.42118	1.49653	1.90626	0.681395	1.36178	2.38941	1.52203	3.20826	1.52281	1.99694	1.14294	16.5442	12.0251	18.7102	0.453668		0.43905	0.691624	0.489241	0.331631	0.700121	0.262428	0.0850006	0.13262	0.148795	0.1106	0.442233	0.93285	0.47459	0.263966	0.634695	0.339683	0.837253	0.553729	0.738161	0.847271	0.403807	0.636617	0.519671	1.00297	1.3836	1.85913	1.86374	1.29795
LPG(20:3)	LPG	C26H47O9P	1.86129	1.2802	1.40643	2.97356	1.06449	1.81582	7.15033	3.45843	6.16833	2.53082	3.19956	3.97173	8.9065	5.13839	9.98228	0.948691	0.475445	1.69545	0.927144	1.33845	1.31259	2.12114	0.681702	1.10485	0.284974	1.33688	1.05559	0.650824	2.7443	2.113	0.588402	2.61001	0.988992	1.12694	1.10572	0.903343	1.91763	0.564026	1.0436	0.736982	1.62823	1.83662	2.56187	2.45516	2.32781
LPG(20:4)	LPG	C26H45O9P	9.61645	10.5505	6.39671	12.0846	3.14901	6.55333	17.8546	8.18741	17.9609	7.27303	8.10336	10.2528	10.5737	5.10266	11.7995	1.99512	1.5105	6.75752	4.34834	3.452	5.97662	6.59182	2.6887	3.31681	1.53973	5.53713	2.83198	2.82928	8.48483	4.4321	1.97498	6.72894	5.81347	6.44601	4.9307	5.18775	6.09544	3.41415	4.58823	2.51135	3.95695	4.55307	5.60949	6.3208	4.65132
LPG(22:4)	LPG	C28H49O9P	1.57755	1.54315	1.53673	1.25153	0.363345	1.02252	3.37083	1.65697	3.32697	1.26094	2.74977	0.994215	5.73152	2.53993	8.19238	0.491266	0.213349	0.413724	0.569114	0.240996	0.771548	1.06076	0.293565	0.235136	0.107604	0.354202	0.272949	0.255156	1.80036	0.642334	0.382608	0.647127	0.754977	1.40003	0.421093	1.05241	1.18784	0.646702	0.542369	0.26128	0.375861	0.344111	0.834361	1.21488	1.38206
LPG(22:5)	LPG	C28H47O9P	0.506137	0.678935	1.09017	2.80229	0.730236	1.55089	11.8134	4.84768	11.2446	1.8785	4.35381	3.05153	4.1965	1.02264	6.76091	0.636952	0.318795	2.37797	1.1892	0.567379	1.05576	1.77	0.869932	0.948695	0.243204	1.70283	0.435401	1.84931	5.92734	1.73788	0.935451	1.59395	1.30037	2.44849	2.67698	1.39701	2.84427	1.3709	1.41743	0.679007	0.869327	1.79421	2.29019	2.74728	3.06335
LPG(22:6)	LPG	C28H45O9P	12.3458	10.6038	9.4626	4.5922	1.01546	2.52919	8.07212	3.95637	7.98353	6.61855	9.21606	8.69772	2.68759	1.13945	4.20008	0.648729	0.184834	2.60114	0.664476	0.966307	1.12199	1.0883	1.32554	0.982411	0.23918	1.42575	0.849345	7.70715	6.68678	1.4401	0.715675	0.832548	0.860124	3.24366	9.01372	1.7152	1.68628	1.15297	1.25649	0.938452	1.87772	2.29119	3.33105	3.14224	5.13718
AC(10:0)	AC	C17H33NO4	130.961	139.773	61.0869	21.747	29.4001	27.4575	82.0469	82.7672	72.1407	4.22208	4.28837	4.01027	1.13245	1.75179	1.04219	110.853	23.5166	51.7629	101.79	45.1941	105.06	53.8426	89.3803	24.6164	57.3454	62.5988	92.5539	39.8784	165.687	33.9016	72.3236	101.186	87.4151	121.549	149.839	68.6072	129.458	75.1452	81.1622	95.7111	99.8807	89.3346	87.5449	88.4611	79.4877
AC(10:1)	AC	C17H31NO4	17.7081	20.4591	11.2214	6.01919	6.74401	5.83414	6.62778	7.43415	6.04086	3.61778	1.62166	2.79586	1.93673	2.61862	0.929522	34.8376	2.53289	6.5013	27.174	17.1104	24.7876	7.46838	17.9757	2.75455	8.14751	10.2253	13.7436	6.73593	18.1538	7.12901	7.56693	15.8938	13.1961	20.678	18.1201	6.1333	19.3665	12.2859	9.39992	12.3373	13.38	11.695	11.9823	12.5048	11.0503
AC(11:0)	AC	C18H35NO4	2.99945	3.71435	1.5665	4.78933	4.46812	3.9388	4.19872	4.71245	3.98489	2.84773	2.8001	2.85422	1.40423	1.59121	1.39005	8.18005	4.01339	6.37577	12.3887	3.14297	11.1259	4.58634	4.33516	1.63783	6.93274	6.13962	7.65546	4.71153	19.2046	2.72089	9.96074	4.5614	4.05755	5.45614	27.9342	6.56869	9.61703	7.03567	14.297	9.47815	9.36872	9.00766	8.28349	8.34372	7.64458
AC(11:1)	AC	C18H33NO4	2.44945	2.8425	1.46027	2.67232	2.84347	2.26987	1.48512	4.2201	2.91553	1.27375	1.34471	1.59683	1.19732	1.0037	1.05786	5.09311	2.29631	1.40806	6.50358	3.547	6.53844	2.67798	2.62176	1.28783	3.9244	3.76626	4.09324	1.8855	8.12304	2.35269	3.23634	2.47651	3.94123	2.88782	7.21309	3.20915	4.25142	4.13951	7.75341	4.00701	3.97382	3.87702	3.85624	3.97457	3.31359
AC(11:2)	AC	C18H31NO4	0.317176	0.383703	0.276425	0.224953	0.327689	0.359291	0.468665	0.410075	0.379825	0.412029	0.490683	0.49615	0.114383	0.234123	0.172895	0.306036	0.348164	0.366545	0.274535	0.42258	0.535624	0.577541	0.263348	0.250566	0.423483	0.376706	0.662559	0.411034	0.383472	0.418945	0.344921	0.308317	0.308244	0.431813	0.605981	0.424782	0.432685	0.62019	0.459181	0.326461	0.422006	0.34141	0.335856	0.325915	0.216271
AC(12:0)	AC	C19H37NO4	157.061	174.384	70.0668	59.7295	67.0164	55.9047	136.769	142.474	114.187	13.2828	12.0319	13.7612	4.528	4.94224	4.02326	305.013	22.3525	124.486	223.098	112.838	265.524	114.504	264.547	39.3595	61.4612	89.5177	185.371	50.2678	341.869	73.3186	108.381	373.839	218.247	271.574	202.631	98.8547	373.725	120.04	150.445	180.564	186.523	176.154	164.819	169.92	152.176
AC(12:1)	AC	C19H35NO4	20.2416	20.9267	10.2418	13.1273	14.3007	11.017	22.7446	27.3809	17.5944	3.98153	2.9467	4.39614	1.51735	1.19607	0.809696	77.2287	8.21524	20.5822	54.7452	39.6754	67.0052	32.3388	62.8618	11.7935	12.3886	19.577	35.1101	8.62932	72.0543	17.9064	18.3358	76.762	35.5881	58.3793	27.8765	13.5541	90.2742	30.8016	16.3503	37.3969	38.1773	35.5405	33.4371	35.5506	31.0596
AC(12:2)	AC	C19H33NO4	1.0131	1.11989	0.688708	0.403332	0.576516	0.43795	0.78416	0.751939	0.564897	0.458936	0.434796	0.702317	0.22398	0.244844	0.0887927	3.25389	0.505995	0.775647	3.49469	3.12136	3.42202	2.40203	3.24514	0.550469	0.751049	1.00771	1.96349	0.669688	2.97487	1.06854	1.04061	3.55292	2.04199	3.35843	0.935324	0.738405	3.38744	1.91556	1.23283	1.7694	1.79489	1.58063	1.62513	1.80967	1.41107
AC(13:0)	AC	C20H39NO4	4.01213	4.41068	2.17723	5.45987	4.8261	4.55218	6.85578	7.56083	6.82785	8.38154	7.87497	8.02366	4.26123	4.65848	3.16402	21.4881	4.00709	11.8292	22.8028	10.1886	21.3117	7.2761	13.8004	3.72473	8.32476	9.42874	14.6295	30.8271	29.5404	6.56932	15.0658	17.3227	11.9386	27.0968	50.8541	10.7695	20.373	13.2441	20.7967	16.336	16.3845	15.5773	14.5118	15.1171	12.8133
AC(13:1)	AC	C20H37NO4	3.6588	4.07199	2.03638	4.92698	4.94284	5.08592	8.1763	8.26919	6.10744	4.26176	4.01361	4.00641	2.36154	2.56987	0.93374	9.73426	3.12124	6.53334	13.3969	7.57332	14.301	5.23761	6.63989	3.0672	5.62741	6.73513	9.02646	8.65435	18.649	4.65738	6.72707	6.85561	6.32897	9.92286	12.8762	4.49121	11.9882	7.78983	10.1207	8.61154	8.34257	9.16825	8.24703	8.29802	7.70997
AC(13:2)	AC	C20H35NO4	0.248772	0.251565	0.175484	0.260818	0.281101	0.267117	0.368504	0.333116	0.324037	0.430151	0.277863	0.467775	0.138215	0.284443	0.214468	0.358546	0.263257	0.307733	0.438633	0.663176	0.718728	0.527744	0.418377	0.275921	0.32076	0.214276	0.459172	0.530982	0.921018	0.372872	0.55181	0.251228	0.374872	0.312242	0.266117	0.248269	0.625669	0.453314	0.495545	0.467293	0.440121	0.265796	0.442927	0.393017	0.266661
AC(14:0)	AC	C21H41NO4	247.888	276.518	109.453	185.153	190.274	153.431	262.299	267.889	218.295	36.4932	25.2321	31.8528	14.4044	13.5569	9.42804	1167.29	40.2484	568.325	861.836	348.018	666.902	248.124	772.653	120.424	112.591	241.347	568.14	84.5099	822.375	284.167	273.894	1638.99	722.2	886.654	433.595	343.199	1133.37	341.232	387.647	545.753	547.643	534	520.586	527.705	467.223
AC(14:1)	AC	C21H39NO4	43.6321	46.7417	21.906	96.7415	105.56	68.4224	113.037	115.072	84.5524	30.0695	15.447	34.819	6.44418	3.73835	1.86912	519.242	24.773	143.032	397.578	196.087	378.64	144.578	385.551	58.1611	32.5869	69.2427	176.497	23.4937	436.131	103.375	60.9471	722.472	232.373	401.245	90.5994	90.1074	708.914	119.746	82.9651	230.932	230.289	227.027	218.397	218.555	197.341
AC(14:2)	AC	C21H37NO4	10.8872	10.7101	7.11884	16.8868	19.1727	10.5139	14.0157	14.1025	10.1715	12.6298	6.45141	15.6765	3.80849	2.37353	0.773617	139.738	6.05381	15.5754	121.37	87.779	89.6254	33.5134	123.787	6.90317	5.71359	9.37297	36.6758	4.34829	74.8799	14.8757	9.20504	152.833	30.158	88.1751	13.8452	14.3271	133.699	20.108	12.536	46.4904	46.8875	46.1323	44.1886	44.2728	40.1041
AC(15:0)	AC	C22H43NO4	3.95534	4.23732	1.90758	10.2886	10.3798	9.69535	10.3466	10.7274	8.66518	6.83133	5.41577	6.27009	3.6757	4.09379	3.04072	53.4551	3.55743	24.0976	38.5543	16.9991	26.9646	21.3517	20.3154	6.92183	8.78967	14.5438	24.3015	13.0952	28.3121	11.7835	15.1937	70.8152	27.8926	29.1144	48.0556	24.5934	46.2333	14.2001	25.6999	29.6667	30.7577	28.9198	29.3406	29.8443	26.2726
AC(15:1)	AC	C22H41NO4	2.20413	2.10594	0.558498	3.64895	3.12274	3.52271	3.48238	6.73156	3.95811	3.14942	2.65304	3.15292	2.1951	2.60302	1.61009	16.0008	1.51973	10.1732	14.6093	4.21937	27.9421	5.26124	7.48635	2.05904	3.23275	7.93368	10.2571	5.58354	28.306	4.80191	5.27557	18.0487	9.10328	8.53485	14.8512	1.79004	21.3261	8.05443	13.6887	8.91846	8.47982	6.79138	8.91538	9.16656	8.1548
AC(15:2)	AC	C22H39NO4	0.224891	0.345315	0.0547227	0.109029	0.0881029	0.077247	0.289042	0.523604	0.390027	0.79287	0.483716	1.06534	0.788153	0.680183	0.380992	1.38234	0.324951	0.904376	3.12194	0.523717	5.38677	0.266997	0.837752	0.162072	0.56619	0.789794	1.48272	0.537357	4.61601	0.549354	0.255028	0.629036	0.879601	0.947579	1.91473	0.0918245	2.284	1.29826	1.86454	1.11948	1.01255	0.836144	0.771369	0.709702	1.19062
AC(16:0)	AC	C23H45NO4	464.565	491.987	179.142	723.114	722.804	674.027	653.206	622.896	561.231	102.788	81.9432	70.036	125.075	132.704	106.471	3413.35	146.148	2010.6	2375.09	1341.01	1264.75	792.194	1299.86	384.846	327.13	680.862	1844.47	197.551	2005.26	882.713	831.921	5308.2	1618.96	2420.77	1119.44	1355.28	2769.8	916.345	1204.24	1962.26	2054.56	1943.46	1983.62	1996.64	1733.91
AC(16:1)	AC	C23H43NO4	106.775	106.397	46.4504	206.647	231.101	153.956	184.301	181.319	125.145	35.9689	20.2457	26.241	9.08545	9.2658	6.77431	1299.43	54.8007	588.401	952.78	367.502	648.04	256.229	648.687	165.224	85.6154	246.084	584.795	54.1035	872.157	322.975	206.256	2649.98	783.688	909.699	235.941	241.153	1479.87	389.589	280.272	710.226	736.684	699.304	709.101	704.194	618.647
AC(16:2)	AC	C23H41NO4	10.5395	11.2278	4.52049	29.4122	32.3232	18.6579	18.6495	16.23	12.2181	11.2821	6.52223	11.1167	2.80238	1.80724	1.52899	375.072	6.74406	66.6441	259.637	86.4941	168.689	45.6655	190.535	11.381	12.324	28.2371	95.4124	6.31257	142.823	57.6533	21.9729	594.786	135.699	204.75	32.7552	26.6656	229.48	76.8139	41.5271	106.229	114.33	108.626	112.396	108.968	93.5903
AC(16:3)	AC	C23H39NO4	1.92666	2.43448	1.39871	3.5734	3.98499	2.05735	3.36547	3.24624	2.59983	2.19158	1.1156	2.67669	1.17945	0.80209	0.186998	21.9454	1.36221	3.53365	20.0171	10.266	12.5253	6.84955	18.2099	1.37775	1.35851	2.45327	5.62531	1.5867	11.8369	4.06056	1.75235	37.9021	8.99735	13.7446	3.18223	1.71911	17.3222	5.17559	2.58751	8.97474	9.68795	9.57234	8.73578	9.93586	8.70461
AC(17:1)	AC	C24H45NO4	3.31736	3.56868	1.59325	4.51887	6.48128	4.7197	6.82674	9.54524	7.06835	9.43465	7.98671	9.31084	4.37087	3.54393	2.60434	39.1135	3.31687	35.8408	27.8636	10.6664	58.1354	11.599	14.5944	5.37033	7.22019	22.5532	28.0689	7.2014	70.1048	12.3542	8.52746	68.1909	23.3426	20.5601	36.1438	8.31292	52.1241	17.0991	34.8281	29.7396	29.4105	24.7457	30.116	28.0244	26.0224
AC(18:0)	AC	C25H49NO4	501.482	548.898	200.146	1042.62	960.172	1012.17	919.704	796.266	848.676	146.208	165.566	118.344	345.433	350.671	256.014	2467.53	140.243	2721.9	2461.93	606.471	1640.24	475.283	1084.34	232.29	383.314	867.35	1595.44	181.655	2538.94	567.012	959.834	1742.53	934.833	2786.33	1905.54	1699.08	1543.85	1160.29	1444.54	1284.46	1295.79	1278.06	1219.09	1231	1164.18
AC(18:1)	AC	C25H47NO4	439.401	405.448	192.947	942.677	1110.06	1059.99	907.439	943.556	618.82	143.144	111.929	94.5569	95.5577	114.775	84.2357	4390.36	249.476	2423.34	3112.63	1552.93	1526.69	810.1	1441.62	517.278	395.258	1070.95	2177.64	207.32	2247.48	1186.19	969.287	9723.29	2662.85	2804.39	1046.34	1589.11	4397.54	1393.11	1479.26	3112.18	3162.24	3064.83	2942.65	2963.12	2821.65
AC(18:2)	AC	C25H45NO4	243.573	220.291	125.467	245.535	305.069	249.627	191.083	190.031	109.218	62.6518	52.6585	44.1685	122.22	151.364	123.29	1663.62	92.8077	362.38	1097.5	614.491	538.756	261.055	611.118	93.9491	93.5337	223.985	569.773	56.096	517.104	330.719	147.365	3681.97	918.086	846.072	178.289	299.826	1069.04	479.559	352.135	973.282	985.715	954.626	922.607	914.976	860.026
AC(18:3)	AC	C25H43NO4	12.7999	10.5971	5.72704	9.22566	12.7803	9.20678	9.46597	9.52807	5.80276	5.28035	3.00149	4.4719	2.45127	2.19645	1.65456	136.685	4.96713	19.4172	89.5008	54.0844	47.7809	25.4447	60.6218	8.07957	5.80493	12.7614	38.4194	4.37709	42.2639	23.1662	7.38116	218.367	79.0569	63.2658	8.74525	10.9221	69.2244	25.368	19.7855	72.9721	73.4775	70.3041	68.7903	67.4983	62.9924
AC(18:4)	AC	C25H41NO4	0.257935	0.756542	0.228398	0.686264	0.569177	0.492088	1.15033	1.1205	0.836866	0.484265	0.617664	0.693874	0.15167	0.0534495		3.44279	0.485617	0.146263	3.25158	1.6071	2.45972	1.64697	3.99186	0.168671	0.0927866	0.25676	2.24145	0.356981	2.83718	0.508345	0.159903	2.23521	2.27688	3.29085	0.295216	0.196822	1.78142	1.37207	0.433155	2.48648	1.97778	2.20656	2.39192	2.26732	1.87818
AC(19:1)	AC	C26H49NO4	3.16399	1.81771	1.17956	6.01329	12.2102	6.61441	8.17692	11.4621	10.8329	20.241	18.4202	19.226	2.48923	4.67554	1.93164	37.417	1.93894	13.4117	52.1238	7.35468	78.5422	14.1983	17.1207	4.70294	5.93502	18.559	34.0661	5.29246	148.946	16.3049	14.9462	57.5678	16.5336	50.658	77.3681	17.7354	54.8969	24.2961	46.801	31.7441	32.4044	22.4426	29.9279	30.3963	27.9894
AC(20:0)	AC	C27H53NO4	220.523	230.034	91.8745	159.697	130.809	146.775	335.449	292.355	321.23	290.993	317.3	238.338	226.968	210.101	138.6	379.631	11.9509	1051.28	775.18	42.1088	537.368	103.298	104.841	10.6193	135.668	275.766	312.767	42.4723	833.082	48.6769	336.522	147.711	63.0009	798.784	1368.39	1129.78	253.889	152.66	547.614	279.545	286.818	275.828	270.127	264.902	249.845
AC(20:1)	AC	C27H51NO4	171.631	184.107	67.6013	617.694	630.722	725.689	422.38	348.015	421.062	147.027	161.714	121.223	123.732	126.14	85.8416	1875.4	47.7177	2633.29	2433.54	302.638	1174.56	204.295	457.325	97.2898	256.739	932.953	1112.32	67.1027	1827.7	336.921	847.387	1749.62	622.695	2307.01	1485.23	1290.88	1691.76	593.376	1128.58	832.436	832.658	813.018	795.173	781.728	720.933
AC(20:2)	AC	C27H49NO4	51.6108	54.9303	20.9927	137.888	150.066	171.716	61.5017	53.4979	58.4411	64.3745	74.6952	51.491	140.333	151.457	105.121	1066.63	19.8283	632.902	1309.31	194.204	531.989	103.996	302.452	36.9758	82.6858	285.066	436.791	27.1069	574.543	170.929	206.037	1065.33	369.942	984.62	368.015	368.562	670.748	245.484	390.63	364.502	359.77	358.181	343.796	340.908	319.769
AC(20:3)	AC	C27H47NO4	8.44178	9.16785	3.56618	11.7006	14.9818	14.2872	12.2056	12.5315	9.61661	6.76254	5.84719	6.35185	6.90309	7.81074	5.35177	149.741	5.50095	55.0441	168.318	34.6967	71.6924	25.5499	62.6159	7.99383	9.97401	35.0221	56.593	4.87624	70.8789	27.3508	18.7233	141.865	69.4804	127.509	26.7248	25.6502	80.1741	36.4658	38.1102	64.9988	62.6242	63.7761	60.1921	59.7208	56.9878
AC(20:4)	AC	C27H45NO4	23.4013	31.2504	14.4151	40.7954	43.8892	39.331	59.1613	57.0761	32.7857	6.78966	5.6605	7.26895	3.89969	4.70362	3.3695	25.4088	21.4159	9.84889	14.4005	16.2538	33.0863	31.6389	41.9159	12.0423	14.0155	28.4088	30.3527	7.9784	30.9814	9.07378	7.99956	55.0449	40.4008	40.628	7.78346	10.0893	27.421	79.9532	27.9908	45.631	45.8844	45.0609	42.6572	42.4887	39.4865
AC(20:5)	AC	C27H43NO4	0.564821	0.468977	0.326414	0.562985	0.98935	0.74946	1.98267	1.88725	1.26465	0.29328	0.17624	0.485466	0.0481286			0.308859	0.336292		0.155586	1.52913	0.952167	1.93504	3.61238	0.280132	0.0899103	0.386403	0.849287	1.69876	1.4796	0.193185	0.244854	3.15944	0.574289	2.15864	0.662671	0.183295	0.513272	1.49526	0.42002	2.67312	1.95094	2.63288	2.21065	2.64598	2.10991
AC(21:1)	AC	C28H53NO4	1.69259	2.00751	0.734784	6.46701	4.7958	5.21724	4.96762	5.66061	5.61365	15.6034	14.3578	16.184	3.48107	2.4212	1.63234	8.55207	0.856975	23.01	30.0422	1.25778	18.91	4.02485	2.89096	1.52507	3.24165	8.83785	8.72852	2.72191	46.8904	5.00467	7.55321	7.62684	3.00685	15.3326	39.722	15.1021	14.2634	11.5069	15.1037	9.23679	9.43104	8.74503	8.7277	9.01057	7.89299
AC(22:0)	AC	C29H57NO4	48.7044	50.3484	22.139	13.1377	7.61249	8.63596	59.8483	55.1586	52.6686	466.852	492.043	402.803	87.9076	66.0759	45.176	19.945	2.0109	132.609	102.302	2.9655	72.8695	10.0422	4.08033	0.910988	20.1045	33.0426	21.4259	9.0165	92.9364	2.93951	49.1652	9.10338	4.17579	82.2662	428.814	640.103	23.1233	11.0256	81.9478	79.2865	80.4431	77.4163	78.495	78.3923	73.91
AC(22:1)	AC	C29H55NO4	143.352	146.531	60.2786	261.943	196.317	225.86	313.526	257.476	311.816	511.209	510.607	458.076	103.538	87.7591	62.2001	264.108	13.0324	1109.11	885.533	24.1341	439.746	66.3179	46.4842	6.63333	119.862	367.209	237.184	32.1555	732.757	40.6913	341.937	148.963	54.8591	805.945	1321.48	1045.45	325.912	114.884	457.638	277.662	286.191	276.296	272.186	277.094	261.556
AC(22:2)	AC	C29H53NO4	86.8469	90.9247	35.3654	148.177	126.046	146.388	86.8398	72.0835	86.0715	227.638	267.978	195.221	148.875	139.432	97.9396	300.709	7.36854	570.65	855.224	29.3425	349.575	34.0853	61.1271	4.54604	66.2212	210.43	187.72	15.5052	350.217	33.6056	162.869	165.738	58.8891	603.349	581.477	416.806	224.081	87.2411	325.11	173.132	179.981	170.702	171.072	172.739	161.197
AC(22:3)	AC	C29H51NO4	12.7497	13.4911	5.1704	18.504	18.8311	19.8303	10.9737	9.09329	10.8957	14.2239	15.2992	14.9971	16.0815	15.5307	11.3468	66.9803	2.14346	85.0605	170.993	8.71943	59.9248	9.76241	20.9638	2.06325	10.7362	34.8174	40.78	3.51437	64.7079	9.80754	27.1986	37.2335	20.0739	108.589	65.3342	40.5216	40.8972	21.6752	54.1329	31.6553	32.3146	30.6971	29.5867	31.7585	29.1248
AC(22:4)	AC	C29H49NO4	2.2851	2.27287	1.21003	2.84241	2.96221	2.81394	3.53932	3.71059	2.36733	2.01388	2.8433	2.3198	3.42869	2.47801	2.79991	17.074	1.73227	8.54255	17.9902	5.32375	9.93839	7.48161	8.57469	1.73571	2.08934	7.28605	10.1987	2.09277	20.8981	3.70123	4.88236	29.6298	8.11187	27.1135	7.49789	8.4593	14.7264	10.5779	6.0502	19.509	18.5336	19.2896	17.4192	19.5535	18.196
AC(22:5)	AC	C29H47NO4	0.429916	0.364459	0.305782	1.31997	1.995	1.46023	4.16608	3.24592	2.21314	0.713105	0.779746	1.0045	0.558339	0.568242	0.549524	5.6103	1.14681	1.80368	3.03733	3.10331	3.7164	3.47859	5.13214	0.621215	0.527668	2.07856	4.05996	2.65518	12.3976	0.997325	2.45038	9.77023	2.57447	9.98054	2.48828	2.30246	3.73608	4.40584	2.4922	10.9877	11.0097	10.2853	11.3529	10.951	9.4875
AC(22:6)	AC	C29H45NO4	2.04451	1.5821	1.25762	1.53621	2.14204	1.69063	2.34245	2.40556	1.25206	0.753919	0.829914	0.873752	0.0880938	0.211796	0.0790179	1.01867	0.524787	0.420186	0.479227	1.93907	1.29085	1.03697	2.43602	0.18501	0.0968161	0.301998	1.43022	1.82165	6.81155	0.0942026	0.591723	2.9658	0.608136	1.82505	1.24041	0.426531	1.21702	1.51776	1.2258	5.57917	6.93143	6.18127	6.1731	5.70502	5.66045
AC(23:0)	AC	C30H59NO4	1.9585	1.96518	0.853986	1.67491	0.98491	0.990088	2.11836	1.98689	1.68208	11.0732	11.4697	9.62923	2.13214	1.64609	1.17007	0.872881	0.492854	1.27435	3.09216	0.916145	1.66879	0.910675	0.707227	0.435407	0.600573	0.76544	1.09237	0.834339	2.26777	0.685239	0.684673	1.55863	0.711692	1.0501	3.83811	7.11888	1.6772	1.02594	1.14211	1.82438	1.95863	2.03904	2.06246	1.96676	1.53148
AC(23:1)	AC	C30H57NO4	1.24458	1.09736	0.564687	1.49832	0.917173	1.25905	3.47531	3.1929	3.27058	10.0018	10.0011	9.05119	1.34075	1.02393	0.864789	4.9631	0.603849	6.38191	16.602	1.70052	5.7846	1.43662	1.74174	1.68418	2.30011	3.21824	4.32081	1.43066	15.8444	6.37413	3.14069	3.85373	2.1534	5.00883	16.2193	7.61912	14.7373	9.35325	5.8886	5.19411	4.51155	4.21779	4.58089	4.68466	4.46494
AC(23:2)	AC	C30H55NO4	0.191606	0.204847	0.0230886	0.689355	0.433039	0.325777	0.619234	0.50104	0.294648	2.51761	2.3202	3.10308	0.549732	0.111536	0.171344	1.11059		2.09446	6.24206	0.170464	2.53694	0.286982	0.303603	0.431582	0.521934	1.12118	0.94646	0.410539	7.70114	1.70779	0.976078	1.59558	0.567952	1.83988	7.61524	1.74787	3.93091	4.03397	1.8438	1.28782	1.63463	1.41214	1.30386	1.29465	1.463
AC(24:0)	AC	C31H61NO4	11.505	15.2479	6.30615	9.62908	6.59833	6.55876	16.7475	18.2989	14.0332	76.0312	71.649	67.3999	13.7484	10.07	8.26365	3.67485	0.840269	6.26332	16.6141	2.41959	6.08537	2.23756	3.90908	1.27773	1.6194	2.50993	3.6967	2.26524	8.12993	3.14911	3.60595	4.34223	4.17262	4.78894	19.9139	81.9928	9.67979	4.81527	5.37873	11.4459	11.8918	11.6863	12.2872	12.0269	11.8238
AC(24:1)	AC	C31H59NO4	21.0948	25.1135	9.79463	34.1677	19.2556	20.0527	77.569	71.3781	69.2696	395.71	385.814	361.403	24.0216	14.6906	9.45375	15.2447	2.13468	81.5019	80.9042	3.43997	35.1906	7.54156	4.51931	3.0065	15.8175	38.3343	15.1059	7.37847	77.2836	7.52573	34.3208	12.7219	4.99312	65.2557	224.111	375.206	45.2992	12.9457	41.8152	53.9195	56.4517	53.7629	53.8091	55.0484	52.1928
AC(24:2)	AC	C31H57NO4	38.2756	43.0807	16.0539	36.9472	20.7636	22.9128	47.8655	41.748	44.2482	288.677	301.608	258.167	52.384	34.9875	24.9242	18.2555	1.54755	94.7788	137.743	1.70354	55.0733	5.46307	3.60641	0.928789	17.4356	42.2645	17.4252	5.53393	68.7916	5.00111	32.222	12.2951	3.41386	93.4556	232.466	190.452	31.4696	11.519	56.3874	47.7583	48.9586	49.3347	48.1423	48.4542	46.675
AC(24:3)	AC	C31H55NO4	16.4766	18.3151	6.7927	12.6805	8.83965	8.6795	12.2042	10.9925	11.955	47.617	49.1815	41.8224	13.7122	10.0849	7.39833	8.36352	0.756437	35.4187	61.6573	1.00152	19.2787	2.16565	2.21336	0.277677	5.42578	14.4105	8.8073	1.72546	26.7036	1.54759	13.5994	4.07411	1.93226	38.7101	65.9849	30.859	9.09885	4.12992	20.7643	13.5884	13.4607	12.4353	13.1039	13.8029	12.4081
AC(24:4)	AC	C31H53NO4	3.32726	3.22202	1.42148	5.42547	4.10444	4.41961	2.83773	2.41407	2.84724	9.19196	10.2471	8.2532	6.28531	4.56631	2.90801	6.25593	0.517933	9.20716	14.7875	2.06249	5.63126	1.91771	2.66024	0.546585	1.60978	4.68031	5.76623	1.07384	18.6136	1.4221	6.41315	6.4198	2.68969	24.557	14.4014	8.29139	7.60982	4.91029	5.36042	5.96377	6.2	5.8772	5.90012	6.39693	5.70696
AC(24:5)	AC	C31H51NO4	0.158906	0.199228	0.0897708	0.922307	0.767989	0.749236	0.815185	0.66871	0.694673	2.03623	2.40644	1.32751	1.31205	1.09167	0.846196	3.4743	0.129316	3.04562	4.30177	1.11447	1.83183	0.855183	1.82696	0.194676	0.12831	1.62307	1.96646	1.25113	8.35627	0.558911	3.00354	3.23173	0.970855	11.7102	3.8641	2.47729	2.23077	2.09983	1.46443	3.11499	3.40586	3.07757	3.35793	3.23306	3.19932
AC(24:6)	AC	C31H49NO4	0.0930612		0.0262217	0.0459358	0.0529864	0.0983212	0.0823122		0.0270154	0.507067	0.658093	0.227447	0.050133		0.0887908	0.706272		0.736094	0.444572	0.227525	0.197884	0.150939	0.498176	0.0110129	0.0238739	0.0295074	0.232224	0.14039	1.97098	0.0319997	0.164031	0.473299	0.0988325	2.58758	0.426012	0.0558342	0.291123	0.146447	0.0296958	1.15519	1.13621	1.0258	1.06162	1.19614	1.26714
AC(25:1)	AC	C32H61NO4	0.838777	0.730478	0.447118	0.660364	0.697707	0.822142	1.20195	1.33827	1.38125	2.41919	2.15218	2.12475	0.728038	0.749038	0.773313	2.32239	0.613656	1.65506	8.14661	1.21643	2.23925	1.41068	0.995421	1.24805	1.26138	1.00198	2.11012	1.27198	4.0832	3.09703	1.63048	1.93847	1.36956	2.11548	3.6553	2.03072	9.01365	3.80143	1.94576	2.03215	1.68938	1.65031	1.8501	1.81288	1.84106
AC(25:2)	AC	C32H59NO4	0.0247039	0.017315	0.0111773	0.0359794	0.0329317		0.215414	0.336921	0.188736	0.704886	0.596268	0.535289	0.0271578	0.0482686		1.0214		0.939141	5.15309	0.164966	1.18338	0.293719	0.579901	0.629113	0.578873	0.421863	0.765126	0.522556	3.75875	3.02171	0.582008	1.32181	0.730805	1.40598	3.57079	0.829651	8.83015	3.96053	1.29111	0.837561	0.866055	0.80565	0.87823	1.03449	1.01051
AC(26:0)	AC	C33H65NO4	3.05503	4.68455	1.79129	1.44683	1.26686	1.00008	3.17804	2.60164	1.97043	3.97389	3.99875	3.79277	6.08539	5.9269	5.27098	1.44232	0.688708	1.93615	7.52372	2.42295	2.73582	2.93848	2.98077	0.765003	1.79555	1.45363	1.98138	2.74196	5.01749	2.23093	3.22097	1.68116	1.73007	3.50695	6.07668	5.4169	10.6464	3.21695	5.59637	2.75793	2.94873	3.0865	3.00241	2.79133	2.91337
AC(26:1)	AC	C33H63NO4	1.90487	2.4571	1.37359	1.46475	1.28292	0.952606	3.13198	3.42362	2.61706	18.375	16.5052	16.8703	3.26831	2.70014	2.43253	1.84504	0.800213	1.98406	8.43058	1.40251	1.88649	1.72164	1.6733	1.07757	1.97942	1.67149	1.673	1.69043	4.11902	2.45031	2.88909	2.03075	1.34514	2.34862	5.82847	20.4002	14.5778	3.24351	3.33528	3.1088	3.37979	3.42315	3.21235	3.23528	3.01803
AC(26:2)	AC	C33H61NO4	1.54432	1.6382	1.15515	1.40473	0.896203	0.917575	2.91019	2.90853	2.36265	25.3315	23.7923	24.1968	4.15395	2.45831	2.04656	1.73136	0.15728	1.64162	7.49601	0.682704	1.77496	0.665212	1.0844	0.76065	1.35671	1.48242	1.15522	0.99106	4.5043	2.59729	1.5133	1.80741	0.868037	2.54267	7.62622	17.5732	10.2192	3.31297	2.48635	3.26308	3.05405	3.18104	2.91501	3.21246	2.79736
AC(26:3)	AC	C33H59NO4	0.67876	0.805005	0.391245	0.990043	0.638502	0.519988	1.85091	1.96488	1.67261	18.0308	17.165	15.7037	2.14684	1.19716	0.603952	0.290878	0.088107	1.17194	1.97602	0.179108	0.692816	0.40731	0.218333	0.295741	0.438647	1.09343	0.326951	0.188231	1.74128	0.385069	0.949171	0.291382	0.203934	1.40003	5.17244	5.74839	1.31908	0.606981	1.19132	1.45364	1.61921	1.85887	1.56747	1.80676	1.45534
AC(26:5)	AC	C33H55NO4	0.0287185	0.0479864		0.669164	0.312451	0.42415	0.443081	0.370393	0.281199	2.73779	3.29291	2.61478	0.594732	0.393734	0.170111	0.111399	0.0187857	0.659066	0.732037	0.0143051	0.25398	0.0242902	0.0907934	0.01183	0.0383682	0.265558	0.173214	0.145837	2.30862		0.749582	0.165905	0.0255678	1.99303	1.58137	0.630942	0.0517633	0.228542	0.128441	0.413941	0.493407	0.465858	0.407785	0.554841	0.370606
AC(27:2)	AC	C34H63NO4	0.0136934	0.013981	0.0267524	0.0156653	0.0321156	0.0316398	0.116286	0.111147	0.0975602	0.138359	0.220518	0.106265	0.047063			0.831326	0.0267849	0.487281	3.23886	0.145448	0.639699	0.313626	0.342185	0.383347	0.465706	0.097991	0.438041	0.182292	1.44912	1.06644	0.265836	0.556427	0.341164	0.853711	1.53947	0.321552	4.47568	1.52513	0.589769	0.412113	0.514452	0.42741	0.445122	0.47477	0.458361
AC(27:3)	AC	C34H61NO4	0.194021	0.438749	0.0388758	0.222791	0.534037	0.413095	0.425319	0.406395	0.205682	0.239707	0.131064	0.4673	0.0250235	0.507179	0.0235329	0.479475	0.244961	0.293073	0.913011	0.209515	0.309703	0.25947	0.135417	0.192216	0.448664	0.387756	0.339049	0.231928	0.5575	0.517301	0.507985	0.169201	0.121176	0.296967	0.675481	0.60129	1.15904	1.04233	0.261493	0.680022	0.488659	0.358559	0.433877	0.142922	0.251388
AC(28:1)	AC	C35H67NO4	0.0923716	0.226334	0.0180799	0.0576314	0.0793977	0.0451212	0.22198	0.222573	0.079943	0.363733	0.249851	0.451136	0.233941	0.158691	0.125969	0.257074		0.13967	1.3582	0.0738429	0.192924	0.216878	0.320046	0.145537	0.279933	0.0579605	0.296077	0.260364	0.42848	0.547881	0.445244	0.128207	0.0748695	0.384942	0.928824	0.713254	2.40361	0.48193	0.387004	0.265022	0.300442	0.321528	0.3436	0.312712	0.271266
AC(28:2)	AC	C35H65NO4	0.224722	0.354688	0.15494	0.061905	0.0792792	0.10782	0.290854	0.24599	0.230423	0.538802	0.6326	0.668728	0.421422	0.349125	0.307596	0.573303	0.10254	0.399348	2.21073	0.322355	0.546249	0.509609	0.381227	0.302738	0.540076	0.237626	0.414073	0.40039	1.18587	0.753083	0.342102	0.469002	0.274912	0.624354	1.27141	1.0493	3.09354	0.83634	0.957518	0.500261	0.471173	0.393524	0.429554	0.561278	0.447499
AC-OH(10:0)	AC-OH	C17H33NO5	13.2973	12.2034	5.46953	1.45076	2.52699	1.73916	4.48523	5.74077	4.33641	1.49661	1.32723	1.56709	1.6549	2.50877	2.50348	8.95355	1.12606	3.19404	8.55723	4.78002	11.0442	5.8262	7.99002	0.837398	2.54147	3.95909	4.45467	2.48681	13.1399	2.25469	3.10808	4.66861	6.05309	12.5979	12.8511	2.48534	10.4959	2.58052	4.83997	3.93165	5.53828	5.05503	5.48221	4.33909	2.73637
AC-OH(12:0)	AC-OH	C19H37NO5	30.8802	35.6872	12.432	4.6866	7.55825	5.29191	10.8572	11.9652	8.96478	5.147	3.10154	5.48803	4.99387	6.49466	4.94426	59.4263	2.48306	15.2733	38.2829	16.6697	57.2354	17.4659	45.7122	2.0974	7.30569	10.5374	15.4274	5.05875	65.9147	8.46958	10.0264	41.6763	23.3307	51.3334	33.5491	8.27285	49.4681	9.45102	10.0768	20.5574	24.8071	23.6063	22.262	21.5342	18.5337
AC-OH(12:1)	AC-OH	C19H35NO5	4.453	4.08444	1.45908	0.724598	0.933218	0.721479	1.12591	1.24433	1.17014	1.541	1.28353	1.73493	1.3035	1.7762	1.47364	7.31517	0.625542	1.32621	6.44495	2.77829	6.00852	3.24483	5.66701	0.677254	0.826069	1.22407	2.4719	0.945065	4.68746	1.49846	1.44004	5.54273	2.46842	4.68186	2.24848	1.50598	6.4249	1.56066	2.06442	2.44112	2.68565	2.62268	2.22179	3.52338	2.23532
AC-OH(14:0)	AC-OH	C21H41NO5	67.553	79.8675	28.5205	13.8099	22.6709	16.0575	31.3427	35.6917	24.8666	12.591	6.99279	13.2845	9.87124	11.8134	8.05357	306.39	7.68269	102.529	157.035	64.5737	217.659	41.8458	168.742	11.0063	23.5862	51.4277	81.2198	15.0507	254.105	43.5778	44.6612	219.431	114.568	223.347	126.104	38.371	200.485	43.2548	50.088	94.3328	100.173	90.169	88.1088	87.3689	79.0237
AC-OH(14:1)	AC-OH	C21H39NO5	6.92824	7.84915	3.17967	4.89281	9.26918	5.08557	6.83665	7.35199	5.40533	4.79782	2.92893	5.36054	2.4392	3.46742	1.81572	87.8038	3.1071	13.9003	58.8952	27.4139	71.4292	26.7714	49.7811	3.47656	5.57332	8.68795	15.0667	2.85447	77.9663	13.2695	11.9419	74.1078	27.8481	72.9877	15.4882	8.10038	95.4568	11.0565	10.0465	29.3616	30.5552	27.3457	27.5207	26.6985	23.2512
AC-OH(14:2)	AC-OH	C21H37NO5	1.0217	1.02781	0.685199	0.761943	1.10118	1.01391	0.952111	0.978387	1.38539	0.713706	0.510692	0.792912	0.582688	0.683813	0.460697	8.49763	0.521347	0.930496	8.1261	4.76013	6.26856	3.79838	4.77238	0.496342	0.814007	1.009	1.60257	0.492704	4.46245	1.33149	1.19945	4.72504	2.18669	6.34827	1.33975	1.22057	7.70077	1.43422	1.58229	2.72633	2.85701	3.29887	3.37833	3.0778	2.08806
AC-OH(15:0)	AC-OH	C22H43NO5	1.68136	2.63751	0.814094	1.02816	1.17534	1.20559	1.70799	2.06629	2.04564	0.877671	1.3352	1.66348	0.833393	0.556862	1.42056	13.8418	1.12558	4.90344	6.85655	3.40377	8.74897	3.08569	5.4165	1.0207	2.34324	3.14598	5.28116	2.52609	8.52348	2.49766	2.5473	8.43669	4.40589	6.9295	11.439	3.02077	6.8704	3.13896	3.77649	4.58004	4.30501	3.70079	4.01957	4.31322	3.59949
AC-OH(15:1)	AC-OH	C22H41NO5	1.04316	1.23913	0.658958	0.942318	0.931776	1.09805	1.42622	1.37388	1.27807	0.527559	0.689872	0.577726	0.361309	0.443665	0.366587	5.12346	0.57742	1.96916	4.13134	2.05513	3.28572	1.8405	2.23959	0.876655	1.50148	1.32236	2.39259	2.21366	5.02579	1.49687	1.77729	3.47791	2.5378	2.30956	3.79624	1.62751	4.62181	2.66041	1.84443	2.2057	2.27213	3.41443	2.9681	2.02297	1.76022
AC-OH(16:0)	AC-OH	C23H45NO5	146.614	173.648	62.6303	43.0733	57.083	44.534	85.897	89.7612	69.1815	31.1175	21.3228	32.584	25.4589	22.6057	16.0925	1092.09	17.3268	443.802	504.993	260.044	490.255	96.5477	328.591	25.1842	63.7018	153.647	288.385	30.0135	671.527	131.231	118.928	703.525	256.96	641.678	374.699	147.925	487.289	114.034	143.061	303.228	308.703	283.474	273.617	278.187	248.368
AC-OH(16:1)	AC-OH	C23H43NO5	16.6928	19.8663	6.97295	13.1921	22.0973	14.5747	21.4751	20.8302	16.402	12.8588	8.0854	12.5274	6.6557	7.13185	4.6316	452.467	9.27929	145.812	236.973	91.3718	231.845	45.3428	166.869	14.478	20.988	59.5278	100.281	8.71996	277.715	61.5595	46.8053	471.683	153.486	262.58	89.2459	41.4585	359.199	54.3839	45.9056	138.027	142.937	128.356	121.695	124.089	110.238
AC-OH(16:2)	AC-OH	C23H41NO5	4.19355	5.51453	2.15808	2.59789	3.74077	2.69855	2.84036	2.81673	2.19478	3.57105	1.71358	3.71847	2.88867	3.34829	2.0087	123.067	1.75354	16.3665	76.7045	22.8111	56.8036	9.6815	59.6976	1.77213	3.80974	8.16016	16.5168	1.55855	36.5688	12.0573	9.01976	120.014	28.6799	61.3703	16.0733	6.44242	53.8278	12.2503	11.6475	27.2271	27.1009	24.5781	23.8362	23.4818	21.4451
AC-OH(16:3)	AC-OH	C23H39NO5	0.174519	0.28975	0.116055	0.131751	0.188539	0.0875286	0.162912	0.145651	0.111108	0.0741297	0.0599281	0.148342	0.0045205	0.0109138		5.18723	0.109086	0.649737	4.06198	1.73434	1.81652	0.825766	3.6783	0.0640866	0.268468	0.208256	0.649766	0.147797	1.49427	0.655921	0.367015	6.63505	1.4183	2.2149	0.574323	0.120278	2.35864	0.916741	0.440499	1.17407	1.32738	1.07195	1.12907	1.16884	1.18461
AC-OH(17:0)	AC-OH	C24H47NO5	2.0943	2.71162	1.10375	2.20387	2.50997	2.10961	3.46814	3.60472	3.05824	2.8643	2.39165	2.97162	2.30279	2.61638	1.81922	33.6291	1.07205	12.4031	16.2878	6.31812	16.1927	4.40492	9.38305	0.98264	2.88384	5.45444	8.37785	2.92173	16.8712	3.72167	4.19433	13.8528	7.33335	15.3685	21.3476	6.31146	11.7851	4.15022	5.8253	8.46835	8.43198	7.37686	7.30032	8.22292	6.94678
AC-OH(17:1)	AC-OH	C24H45NO5	1.05177	1.65093	0.56084	0.804209	1.17018	1.04963	1.77549	1.91034	1.46874	0.918354	0.753286	1.10523	0.430761	0.611696	0.403297	12.7205	0.8778	4.16837	6.20131	3.26222	5.8803	1.82368	4.01822	0.974757	1.35495	2.61837	4.15878	1.48452	6.53377	2.43159	2.05434	10.9379	4.81654	5.44574	4.38411	1.87836	8.84394	2.55913	2.94627	4.38018	4.30248	4.04106	3.99703	3.80115	3.5644
AC-OH(18:0)	AC-OH	C25H49NO5	213.526	246.224	91.0362	105.01	125.997	101.533	153.144	158.803	132.753	100.783	81.7218	103.501	82.6239	69.1625	54.1222	960.064	17.2064	709.165	636.793	166.803	663.22	136.282	306.142	19.9073	84.0771	207.284	308.71	37.3265	1011.88	105.256	169.659	430.128	174.449	849.758	712.462	253.229	350.957	127.697	177.058	298.838	306.228	286.024	276.047	292.045	260.803
AC-OH(18:1)	AC-OH	C25H47NO5	64.1967	71.0299	24.335	59.7176	88.2071	62.4281	97.526	103.641	81.7335	66.8854	51.3407	60.7375	46.7948	46.8252	34.9988	1952.66	32.059	712.72	779.928	425.306	644.882	131.746	473.518	36.4444	90.9431	291.498	446.709	28.4051	917.119	234.014	214.769	1685.37	569.234	1094.31	441.146	199.078	1086.49	206.106	227.17	545.477	565.353	520.04	506.326	524.065	466.13
AC-OH(18:2)	AC-OH	C25H45NO5	13.3573	13.9703	4.84744	10.4453	14.5321	10.3224	11.627	12.3433	9.10494	21.8553	14.4566	20.9933	21.183	21.4797	16.1169	605.24	8.01778	93.4792	262.689	140.482	170.551	29.8101	174.365	6.55043	18.2216	46.1667	102.021	5.78517	127.797	58.1796	33.1837	585.907	164.712	252.953	68.8947	33.7078	225.976	54.169	51.7817	140.452	144.084	133.726	129.906	132.89	115.802
AC-OH(18:3)	AC-OH	C25H43NO5	1.14278	1.24605	0.509464	1.29631	1.75563	0.967315	2.19621	1.77329	1.26514	1.77663	1.30417	2.11009	0.826907	0.931895	0.590649	30.0362	0.884509	4.27262	16.2452	10.8561	8.8904	4.4739	15.8765	0.637341	1.24079	2.22176	6.10587	0.78907	8.98496	3.93282	1.98574	34.2434	13.1652	12.8478	2.55408	1.65566	14.139	3.83897	2.45452	10.1848	11.0206	9.9312	9.01686	9.092	8.27756
AC-OH(19:0)	AC-OH	C26H51NO5	2.06056	2.39443	1.08158	2.8848	3.16172	2.91379	3.19332	3.44316	2.73225	5.30017	4.4162	5.47119	2.42386	1.56589	1.36644	11.8461	0.444243	10.3899	12.1512	1.91296	12.0337	2.67622	4.61058	0.534636	1.95992	4.34903	4.38405	2.14477	12.4459	1.58717	3.37569	4.58397	3.14252	11.455	19.8325	6.29013	5.28969	1.87155	3.67304	4.52152	4.69537	4.3439	4.34058	4.17769	3.96586
AC-OH(19:1)	AC-OH	C26H49NO5	0.950267	1.20579	0.516879	0.821072	1.19834	1.08502	1.7784	1.80691	1.70211	1.61779	1.32563	1.48816	0.835849	0.738988	0.54343	11.3923	0.488514	6.29853	7.84521	2.16854	7.47227	1.5128	3.4116	0.572413	1.34126	3.61448	3.91	1.28026	10.6819	1.71904	2.51079	7.31179	3.28435	7.6527	7.76932	2.29728	7.23952	1.98319	2.81838	3.58625	3.65829	3.63886	3.90168	3.50998	3.2043
AC-OH(20:0)	AC-OH	C27H53NO5	116.6	135.082	52.5075	115.544	106.006	97.3019	113.251	114.632	102.796	100.258	89.2014	99.5537	47.5008	38.8078	27.7872	135.096	8.54001	265.61	245.382	26.4802	251.292	54.8174	74.2814	8.5672	52.3854	99.2585	95.5685	23.7201	399.046	29.8497	85.1847	57.4467	39.2678	306.987	445.915	186.404	75.5136	41.9281	76.4548	94.9433	98.5132	96.6879	91.8218	96.5368	88.7347
AC-OH(20:1)	AC-OH	C27H51NO5	90.8632	110.168	36.6223	142.233	167.665	140.13	119.429	116.269	104.305	110.607	95.8119	107.142	50.4735	40.8774	29.15	685.127	14.3711	666.746	621.817	103.701	535.749	96.4045	187.877	13.6271	83.5701	253.363	252.564	21.7557	925.453	87.3938	171.073	439.806	172.781	841.329	581.426	196.012	409.747	95.5973	145.776	244.198	250.888	247.176	237.066	244.833	224.849
AC-OH(20:2)	AC-OH	C27H49NO5	28.1283	35.0793	11.2885	22.4344	27.6717	23.8974	14.5274	13.6678	12.273	41.7188	34.1699	42.998	31.9344	27.3537	18.7753	424.225	4.82075	162.924	328.116	67.5647	226.256	23.6371	131.418	4.11982	26.2868	70.0648	103.784	5.23042	205.948	42.1232	42.7287	256.026	102.704	351.391	138.493	47.1742	161.569	44.7309	59.7805	102.062	104.496	101.491	96.3656	100.677	89.5643
AC-OH(20:3)	AC-OH	C27H47NO5	2.89077	3.15958	1.22842	1.32105	1.99892	1.41367	2.15128	2.19099	1.77971	4.38589	3.62816	4.42616	4.42205	4.33898	3.32776	39.8263	1.11797	12.3581	30.3143	9.99491	15.2822	5.36755	18.6114	0.893605	2.35007	6.2586	9.88225	1.30986	17.0713	5.90028	4.99695	24.5062	13.7469	27.3226	9.68226	3.59263	19.0171	5.77731	6.85351	12.7203	14.2679	13.1089	12.35	12.9004	12.0723
AC-OH(20:4)	AC-OH	C27H45NO5	0.378811	0.398737	0.189565	1.30061	1.72419	0.654135	3.09222	2.21882	2.15149	0.654922	0.515339	0.933804	0.516568	0.478909	0.18628	1.1272	0.395185	0.424279	1.1509	0.993907	1.39044	1.78121	2.55287	0.106594	0.339495	0.43281	0.893416	0.421473	2.70539	0.385945	0.474813	1.55595	0.766811	2.59681	0.646339	0.333176	1.48175	1.79361	0.354626	2.81877	2.89122	2.69413	2.54091	2.64981	2.48386
AC-OH(21:0)	AC-OH	C28H55NO5	1.28109	1.31196	0.82573	1.57017	1.45278	1.66097	2.11745	2.17464	2.0586	3.82251	3.35445	3.47607	0.924875	0.937056	0.955258	1.17132	0.510066	1.75343	2.28277	1.48283	2.61562	2.24818	1.27679	1.073	1.05705	1.74112	1.95339	0.957184	3.01136	1.3485	1.20952	0.507686	1.73006	2.55519	5.30081	3.25567	1.09422	0.998555	1.49999	1.45012	1.36118	1.41075	1.65548	1.50178	1.75985
AC-OH(21:1)	AC-OH	C28H53NO5	0.933781	1.08268	0.587572	1.28594	1.28425	1.13201	1.51833	1.72436	1.59528	1.59831	1.67627	1.73564	0.501095	0.644845	0.425807	2.04848	0.418381	3.12776	4.22269	1.0577	3.09414	1.6352	1.12064	0.564295	1.11444	2.13276	2.25771	1.33107	6.29938	1.20682	1.95111	1.26946	0.983791	3.36633	5.13621	1.86267	1.8512	1.21795	1.4231	1.5055	1.53586	1.35879	1.53864	1.56813	1.28011
AC-OH(22:0)	AC-OH	C29H57NO5	12.451	14.607	5.12182	14.9819	10.3621	9.07179	28.999	29.0396	24.8445	38.7816	34.7426	34.6436	6.63679	4.4256	2.81239	3.43953	0.424774	17.2718	15.914	0.723737	15.1284	3.0352	2.44763	0.114797	5.8019	11.1139	3.96672	3.37663	35.0472	1.17612	6.69658	1.08585	1.30225	19.0011	56.1765	43.0266	2.81864	2.8399	4.2426	9.13684	9.28441	8.86466	8.70183	9.0997	8.42289
AC-OH(22:1)	AC-OH	C29H55NO5	38.6931	48.4794	15.6483	114.774	102.673	91.9244	86.1432	83.6498	77.9521	85.8855	76.3657	76.5816	14.0752	10.3352	6.69019	42.286	3.9779	132.566	113.695	5.7092	114.298	26.6234	21.8223	1.03111	33.4422	89.8487	38.5126	10.9614	241.295	11.5702	45.4753	19.6015	15.8824	169.205	215.576	92.7276	39.3011	17.733	31.1505	47.6703	49.1591	47.6939	47.7948	48.1144	43.5205
AC-OH(22:2)	AC-OH	C29H53NO5	34.103	43.139	13.584	40.5655	39.316	35.3606	24.6032	24.0468	22.0875	45.2656	39.3133	40.9782	21.9857	17.0031	11.351	73.7399	2.13103	93.7856	154.63	7.60097	119.527	14.0786	26.3438	0.597851	18.9547	52.926	35.5291	5.28811	127.924	9.85564	27.9885	29.5901	16.969	162.782	148.028	43.2338	35.5683	12.6423	31.7315	36.0603	36.8859	35.6978	34.7319	35.663	33.0034
AC-OH(22:3)	AC-OH	C29H51NO5	4.81888	6.0228	1.90772	2.87765	3.00464	2.86644	2.71921	2.8208	2.39056	6.37715	5.58583	5.48788	3.82943	3.56444	2.58773	15.2627	0.484311	14.2951	28.784	2.17784	13.6246	1.86564	6.11728	0.310915	2.34247	6.70626	6.81261	0.869057	19.3401	2.08303	4.49946	5.12826	4.05476	23.6889	16.2929	3.93439	6.04845	2.97848	5.57282	6.09958	6.39296	6.18859	5.83853	6.23472	5.84049
AC-OH(22:4)	AC-OH	C29H49NO5	0.346032	0.458347	0.140458	0.633634	0.554239	0.450429	0.543746	0.4908	0.520456	1.23976	1.28424	1.39084	0.935379	0.853032	0.608595	4.41538	0.31173	1.75552	5.12551	1.15371	2.33872	1.17719	2.60809	0.142143	0.453829	1.10432	1.46272	0.489074	7.10506	0.804695	1.23945	3.72797	1.54429	7.15021	2.30839	0.711375	2.5614	1.15616	0.732061	4.23671	4.20932	4.42887	4.19903	4.65535	3.99786
AC-OH(22:5)	AC-OH	C29H47NO5	0.21271	0.20312	0.137358	0.0910201	0.16315	0.124722	0.28552	0.264703	0.170841	0.791609	0.775301	0.830871	0.199247	0.272173	0.191623	1.25524	0.129948	0.634066	1.24401	0.592864	1.04609	0.811758	1.3443	0.103377	0.185671	0.316094	0.483929	1.36034	3.79001	0.303724	0.605131	0.728749	0.330746	2.59893	1.60856	0.372242	0.861189	0.561165	0.196563	2.30706	2.29792	2.25413	2.38827	2.34381	2.09594
AC-OH(24:0)	AC-OH	C31H61NO5	0.18953	0.359852	0.0793316	0.332509	0.155488	0.12522	0.875052	1.32067	0.905238	1.78968	1.42626	1.6643	0.536962	0.462813	0.430422		0.00807093	0.029094	0.200877	0.0136629	0.0568767	0.0415809				0.0165824	0.0520602	0.0220226	0.425512	0.0445708	0.0168024		0.0261623	0.0446152	0.847961	1.55566	0.0904985	0.0163775	0.0290895	0.0446583	0.139878	0.122378	0.0218509	0.211419	0.139296
AC-OH(24:1)	AC-OH	C31H59NO5	1.90414	2.4557	0.802159	9.80015	6.26341	6.40572	11.4342	10.9624	9.64802	11.2077	9.24171	9.35849	0.671953	0.485549	0.205707	0.397116	0.0671334	3.37935	2.75258	0.0481714	2.49762	0.528082	0.179303	0.0214493	1.69823	4.37904	0.634588	0.54178	8.00784	0.329375	2.08329	0.258999	0.149302	3.91436	10.2792	8.90904	0.823891	0.460857	0.525656	2.43276	2.70547	2.51549	2.30779	2.62446	2.33132
AC-OH(24:2)	AC-OH	C31H57NO5	3.8676	5.06195	1.49312	10.6527	7.99191	7.37873	7.11373	6.63106	6.69639	9.30596	6.60676	8.24053	1.67615	1.04616	0.578335	1.03058	0.095921	4.99171	6.73481	0.0420734	5.51396	0.868789	0.731849	0.0174313	2.08291	4.93004	0.880709	0.64589	9.54691	0.219859	2.00065	0.242858	0.341549	7.74356	11.6906	5.77922	0.972888	0.79355	1.3849	2.66617	2.78808	2.57635	2.57929	2.88984	2.36309
AC-OH(24:3)	AC-OH	C31H55NO5	1.6349	1.87893	0.640153	2.19157	2.07147	1.65881	1.71736	1.78936	1.37233	3.0895	2.96866	2.91983	0.447605	0.447682	0.333433	0.525159	0.0736934	1.81837	3.42227	0.0515619	2.02735	0.362221	0.505588	0.0420113	0.432962	2.04377	0.662395	0.272039	4.04492	0.221879	0.841393		0.185748	3.17498	3.42476	1.1528	0.403297	0.243849	0.616078	0.970355	0.762493	0.865869	1.04414	1.35307	0.765773
AC-OH(24:4)	AC-OH	C31H53NO5	0.175716	0.282084	0.153623	0.4298	0.565273	0.415246	0.422775	0.196897	0.391445	0.740199	0.889509	0.775483	0.215808	0.17679	0.243543	0.214466	0.0909954	0.44838	0.577596	0.203834	0.686586	0.339177	0.27447	0.0824492	0.155605	0.443497	0.364165	0.287578	4.05859	0.17342	0.434117	0.0390942	0.1301	2.79372	1.17988	0.306942	0.277984	0.364824	0.284566	0.5506	0.587799	0.584811	0.398592	0.608556	0.70489
AC-OH(24:5)	AC-OH	C31H51NO5	0.0133645	0.0372651	0.00953326	0.117311	0.0601271	0.0863124	0.0701816	0.0179074	0.0761796	0.566042	0.367937	0.543634	0.103668	0.0420398	0.0928173	0.30176	0.0227326	0.233045	0.218174	0.0517248	0.176536	0.147287	0.345302	0.0140223	0.0608522	0.158971	0.0783037	0.125846	2.01533	0.0635279	0.192371	0.0543899	0.0172463	2.08391	0.674471	0.0819424		0.124706	0.0308286	0.460682	0.438144	0.633492	0.410392	0.331724	0.375015
SM(d31:1)	SM[d]	C36H73N2O6P	1.2348	1.38968	1.061	1.08533	1.03973	1.09631	1.37735	1.333	1.33311	1.49195	1.85005	1.71819	0.542585	0.594341	0.581558	0.739583	0.405636	0.695633	0.828805	1.07394	0.90238	1.56838	0.689059	0.444571	0.486092	0.85219	0.672456	0.947896	0.480676	0.698658	0.697152	0.944806	0.789367	0.550668	0.933991	1.09296	1.04502	0.680969	0.929284	0.976676	0.922319	1.01325	0.931197	0.904824	0.943033
SM(d32:0)	SM[d]	C37H77N2O6P	1.85454	1.62771	1.71703	0.732807	0.897031	1.11077	1.06148	1.0649	1.04868	1.24091	1.64716	1.47374	0.264359	0.450956	0.418721	0.490985	0.730308	0.801627	0.534564	1.274	0.620116	1.00471	0.625793	0.663206	0.419622	1.09361	0.568744	1.62864	0.604537	0.629139	0.502254	0.375278	0.635554	0.330799	0.53867	0.839163	0.812749	0.692441	0.733829	0.782707	0.841767	0.941809	0.821748	0.841187	1.00723
SM(d32:1)	SM[d]	C37H75N2O6P	86.1846	93.865	76.9857	55.2688	49.5986	53.8204	57.0311	54.3507	56.5425	70.3698	77.3455	80.9939	25.8811	29.4714	28.1874	27.8912	30.2249	48.2938	36.6628	48.7693	44.611	59.9667	41.9322	28.52	28.7684	40.9401	35.3219	54.3947	39.9898	36.2873	36.9645	36.3955	34.4339	39.4444	49.734	49.6273	63.3833	43.4192	42.1632	44.9	43.1661	45.4947	46.9529	47.1421	47.8612
SM(d32:2)	SM[d]	C37H73N2O6P	3.23578	3.42452	2.66021	1.7028	1.46861	1.67885	2.87085	2.75015	2.87907	2.93508	3.53551	3.37825	1.1984	1.27171	1.18233	1.18298	1.22579	2.19999	1.19729	3.91068	1.666	3.09805	1.40594	1.24284	1.3369	2.20185	1.17509	1.35579	1.75279	1.97684	1.60683	2.04538	1.88573	1.15416	1.58914	2.15481	1.63897	1.42381	1.80931	2.03999	1.83774	1.96331	2.07248	1.98469	1.98621
SM(d33:0)	SM[d]	C38H79N2O6P	0.118748	0.0938515	0.136287	0.118457	0.132551	0.154993	0.135133	0.146976	0.132553	0.214	0.272455	0.234155	0.0968533	0.0979894	0.148584	0.0937885	0.123202	0.100952	0.140787	0.149043	0.107602	0.16173	0.0836157	0.0768099	0.148437	0.108468	0.0896933	0.259258	0.122533	0.121768	0.0565466		0.101258	0.0522329	0.0874494	0.273713	0.158261	0.100593	0.134046	0.119799	0.151673	0.111783	0.112631	0.130776	0.205945
SM(d33:1)	SM[d]	C38H77N2O6P	24.0615	26.0927	20.5188	22.1613	21.0479	24.7841	19.1108	20.0782	19.9869	24.5933	31.2877	27.8592	16.764	20.1944	19.4431	13.9399	8.70303	18.692	17.8084	16.713	22.1182	27.7461	16.6047	10.4247	16.3232	18.2899	14.6626	17.5913	11.7182	17.1061	15.4136	15.1175	18.0755	14.0393	23.811	23.1659	17.5265	22.1924	21.844	18.443	17.6052	19.2349	19.649	19.5462	19.2321
SM(d33:2)	SM[d]	C38H75N2O6P	0.18969	0.297981	0.182181	0.227102	0.218183	0.231302	0.355585	0.271372	0.288858	0.380451	0.452973	0.346716	0.275189	0.337226	0.321614	0.217072	0.107673	0.250298	0.231993	0.442966	0.341912	0.415446	0.248801	0.146502	0.252875	0.365587	0.232879	0.193473	0.166058	0.288348	0.292474	0.406742	0.352571	0.196457	0.31846	0.434765	0.22504	0.389854	0.362883	0.272347	0.189244	0.23543	0.389889	0.305982	0.256121
SM(d34:0)	SM[d]	C39H81N2O6P	34.3486	32.776	43.58	15.6997	16.9785	20.0975	24.4669	23.1011	23.9863	26.209	32.8839	32.8196	19.7477	27.5413	24.6373	19.5044	33.1829	37.4923	23.1408	36.7011	25.6006	27.1997	20.7142	26.8333	30.0377	37.2354	30.432	39.9933	26.1116	32.9913	22.0229	22.489	26.2513	20.5115	21.5978	31.7769	45.7295	34.0065	26.2769	27.4381	26.6708	27.6903	26.8142	26.1519	29.2899
SM(d34:1)	SM[d]	C39H79N2O6P	540.763	599.908	516.448	398.771	401.819	499.634	422.48	448.824	475.906	536.095	693.301	632.229	477.18	598.777	552.718	307.436	440.648	581.928	410.913	470.27	507.076	551.792	400.576	321.659	472.199	489.322	436.743	462.49	451.828	469.238	448.031	374.806	403.806	417.961	441.897	472.357	554.18	529.108	492.328	491.419	459.777	491.61	479.526	469.329	483.054
SM(d34:2)	SM[d]	C39H77N2O6P	30.7226	33.2858	26.5279	18.3952	18.1777	22.4416	25.1221	26.6101	28.7229	31.8542	41.0561	36.8079	28.9817	38.4636	36.4668	21.8831	22.9798	53.4487	24.677	40.1038	29.9729	38.421	24.5931	21.594	33.9923	39.412	26.4816	20.562	27.547	30.6878	29.2718	29.3958	31.8462	21.3023	32.0144	35.5482	21.9674	37.7396	31.5714	30.1525	27.6342	29.3749	28.8598	27.9925	29.3083
SM(d34:3)	SM[d]	C39H75N2O6P	0.0938245	0.130678	0.0445079	0.0468113	0.0838326	0.0816196	0.126408	0.0951033	0.0573198	0.116311	0.19354	0.168397	0.0211489	0.0882271	0.031685	0.0637313	0.0411034	0.110236	0.0153109	0.21426	0.077074	0.148238	0.111437	0.0277727	0.0655933	0.108326	0.0338334	0.0476717	0.0569944	0.0561397	0.0412398		0.0592053	0.0246612	0.038371	0.105649	0.0241701	0.127248	0.104376	0.129561	0.0646908	0.0473882	0.0512592	0.0550096	0.0251568
SM(d35:0)	SM[d]	C40H83N2O6P	0.246335	0.242903	0.339971	0.33332	0.343453	0.323355	0.482999	0.469761	0.419533	0.477028	0.645457	0.720611	0.350809	0.343712	0.367893	0.478608	0.573485	0.568744	0.488254	0.8137	0.368919	0.645396	0.331072	0.334885	0.534351	0.752808	0.6186	0.76018	0.305489	0.5583	0.356625	0.45306	0.449295	0.35952	0.394112	0.71532	0.755552	0.639378	0.563346	0.568278	0.497884	0.520147	0.514343	0.387881	0.494776
SM(d35:1)	SM[d]	C40H81N2O6P	9.28724	10.6298	8.39696	12.4477	14.053	17.5341	14.4543	15.9386	17.0452	15.0804	19.8153	16.939	11.7687	14.9207	14.2001	13.5882	8.98091	13.7197	13.2751	16.0316	16.1158	18.7731	13.5497	7.39196	14.7693	14.7574	12.6457	12.9471	9.53173	14.039	11.7332	11.455	12.6838	11.1019	20.0071	17.6433	11.9772	17.657	19.0888	15.0256	14.3255	15.4945	14.088	13.8319	15.3681
SM(d35:2)	SM[d]	C40H79N2O6P	0.375974	0.43054	0.402871	0.519215	0.601663	0.606188	0.736854	0.909345	0.879006	0.826863	0.949041	0.959283	0.52521	0.759837	0.785163	0.705406	0.4436	0.943662	0.76371	1.11081	0.663317	1.02831	0.589046	0.28149	0.947848	1.01872	0.568935	0.481876	0.408345	0.880447	0.744117	0.537456	0.774339	0.483984	1.09287	1.10749	0.497321	0.794089	1.10398	0.803568	0.747766	0.872174	0.821746	0.831192	0.725878
SM(d36:0)	SM[d]	C41H85N2O6P	6.22139	6.47363	6.46181	4.67647	4.89039	5.86268	7.2547	6.71247	6.71019	8.50742	10.9454	10.5885	9.53418	12.9526	13.0537	6.79773	9.86358	11.9898	5.22319	20.6778	6.47889	6.3039	5.19158	3.95989	5.48976	5.16492	6.48805	8.65094	6.87773	6.37435	7.17807	5.00528	4.30116	6.7581	5.47258	8.39155	6.42954	7.43834	6.86625	7.494	7.64022	7.19579	7.144	6.82016	7.37872
SM(d36:1)	SM[d]	C41H83N2O6P	218.205	245.726	194.497	184.412	202.185	252.967	241.075	254.487	267.583	234.444	322.134	277.705	241.534	323.047	301.116	240.801	268.509	296.333	245.624	330.626	284.359	321.343	276.165	194.42	314.693	272.405	280.055	264.312	277.605	291.368	246.423	197.615	210.08	298.456	245.013	253.122	292.648	357.959	400.739	282.805	256.695	276.708	254.197	253.919	297.506
SM(d36:2)	SM[d]	C41H81N2O6P	46.1416	46.8166	36.744	37.5245	38.2486	46.516	59.5756	58.0833	65.4032	48.5515	65.5584	54.5847	46.0508	66.6978	61.117	48.8887	31.8468	89.745	48.5897	89.8991	59.7028	65.1383	50.1352	32.2283	77.5484	58.7947	49.6945	33.2875	49.9518	53.1927	66.5055	53.0895	51.9191	39.4547	83.2459	72.0413	36.5077	67.8968	78.8433	57.6765	54.0278	58.4788	52.6849	52.7478	60.8999
SM(d36:3)	SM[d]	C41H79N2O6P	0.842404	0.902776	0.805961	0.742138	0.834929	1.20723	1.56151	1.50892	2.02472	1.00204	1.25514	1.17705	0.326688	0.511938	0.502349	1.21982	1.09304	1.48855	0.934228	2.36866	1.25157	2.02079	0.94	0.862545	1.76867	1.19413	0.838479	0.585067	0.752275	1.23688	0.984822	1.39588	1.33092	0.696923	1.21657	1.57562	1.05345	1.15627	1.50706	1.12176	0.958937	1.11992	1.1576	1.10188	1.27768
SM(d37:0)	SM[d]	C42H87N2O6P	0.113617	0.0939324	0.0681828	0.115503	0.229063	0.101368	0.222022	0.22849	0.178926	0.222564	0.361559	0.407493	0.18627	0.210315	0.285885	0.222904	0.163759	0.203354	0.177385	0.321068	0.130193	0.227257	0.19537	0.0839055	0.0946319	0.0846916	0.160164	0.234273	0.19259	0.0994621	0.105488	0.0645418	0.156785	0.106715	0.19408	0.168672	0.114878	0.269744	0.178573	0.14917	0.140679	0.145655	0.229777	0.130844	0.224763
SM(d37:1)	SM[d]	C42H85N2O6P	8.32987	9.18114	6.02095	8.92207	10.0895	12.1827	10.194	10.4666	10.8362	11.1164	14.9436	11.8386	9.136	12.3575	11.0066	11.0652	6.27736	9.05203	10.8433	9.64698	10.8133	14.6606	8.98643	6.16575	9.43626	9.98599	9.24124	10.567	6.99975	9.45081	6.74088	8.67626	10.207	7.68911	11.8116	11.7337	12.2242	12.0038	13.0658	10.6618	9.81451	10.5764	10.3512	9.37937	11.0439
SM(d37:2)	SM[d]	C42H83N2O6P	0.787765	1.10944	0.617383	1.03143	0.894079	1.15356	1.46689	1.2509	1.43802	1.47738	1.8664	1.49869	1.22172	1.62442	1.47723	1.46326	0.563785	1.64348	1.17249	1.57408	1.41816	2.04817	0.969758	0.642686	2.04706	1.81567	1.08719	1.14437	0.902173	1.22901	1.41611	1.34826	1.33528	0.772674	1.76433	1.9376	1.14684	1.2623	1.98991	1.41929	1.45917	1.50471	1.46496	1.44048	1.39809
SM(d38:0)	SM[d]	C43H89N2O6P	3.52161	3.73408	2.54321	2.39178	2.08463	2.37707	2.70966	2.59496	2.69104	5.23038	7.28971	6.15839	6.21951	8.21652	7.70639	2.15797	2.68396	3.94878	2.16608	3.61854	2.32091	2.16015	1.93569	1.35733	1.14001	1.94687	1.82695	3.03689	2.03181	2.3198	1.92557	2.00515	2.15481	2.13718	1.858	2.58085	2.21881	2.1004	1.64519	3.06561	2.70137	2.72201	2.90048	2.72876	2.88467
SM(d38:1)	SM[d]	C43H87N2O6P	156.782	176.533	111.039	106.692	105.378	129.811	125.016	126.064	122.611	161.157	213.234	174.159	153.971	201.388	175.571	83.6177	84.3306	108.377	87.6392	92.7901	107.183	125.959	97.3414	56.828	60.5066	98.1101	90.9537	99.01	83.1869	86.1242	83.1514	99.4277	99.5056	104.063	107.441	98.872	128.133	98.3676	94.4305	112.383	108.48	116.064	114.231	102.175	124.224
SM(d38:2)	SM[d]	C43H85N2O6P	33.9891	37.2412	24.6982	27.2881	25.57	31.7825	36.8381	34.2671	34.831	38.9999	51.234	39.5906	49.6882	70.8071	63.2183	21.5425	15.539	39.6189	23.2207	30.0912	27.9977	35.6837	21.5659	13.4737	23.9095	27.5029	22.3765	18.5318	17.7229	21.0627	32.7737	28.5235	30.7742	18.0824	28.1242	37.6151	22.3336	23.5521	29.6032	31.0575	30.5624	32.6123	31.257	29.356	34.747
SM(d38:3)	SM[d]	C43H83N2O6P	0.778653	0.767544	0.732234	0.490391	0.560027	0.697183	0.820971	0.773614	0.908738	0.546898	0.794199	0.626618	0.345152	0.54116	0.552559	0.963724	0.693328	0.719712	0.464503	1.02	0.613147	0.84848	0.525774	0.472753	1.15786	0.622259	0.484263	0.450077	0.473321	0.600349	0.594772	0.621029	0.517004	0.372246	0.47754	0.842529	1.03591	0.57087	0.630946	0.557873	0.558965	0.598162	0.544642	0.534468	0.680818
SM(d39:0)	SM[d]	C44H91N2O6P	0.37566	0.359606	0.222022	0.347299	0.335133	0.324105	0.305864	0.299935	0.323067	0.473984	0.70507	0.693903	0.49124	0.589127	0.600998	0.248912	0.218706	0.417598	0.41727	0.467108	0.302169	0.259646	0.342186	0.11429	0.0634735	0.254676	0.212499	0.329339	0.296268	0.268914	0.179731	0.265688	0.274432	0.223067	0.397158	0.28021	0.268769	0.19724	0.198426	0.335727	0.280815	0.333026	0.316122	0.342166	0.311367
SM(d39:1)	SM[d]	C44H89N2O6P	24.1834	27.0254	16.2938	22.2488	19.9243	25.3438	19.526	19.6879	19.1721	20.029	25.9491	21.9937	15.7422	20.0286	17.912	12.0738	5.28423	13.8116	14.8536	16.1837	19.7624	19.3423	19.12	6.0974	5.32358	12.389	11.2719	12.0185	10.5202	11.8864	11.527	21.4173	15.5044	13.0978	28.0036	22.2841	14.4444	17.7157	13.7629	17.7576	17.4345	18.1302	17.7751	16.9759	18.6094
SM(d39:2)	SM[d]	C44H87N2O6P	1.95264	2.16353	1.39443	2.17856	1.93162	2.51562	2.52715	2.28996	2.57627	2.99936	3.70403	3.10063	2.23928	3.17438	2.97612	1.59316	0.702094	2.05377	1.72645	2.45436	1.838	2.31189	2.05028	0.777112	1.08585	1.56096	1.16367	1.54903	1.09115	1.27024	1.94148	2.4498	1.60185	1.19526	2.81436	3.12277	1.62777	1.64141	1.89327	2.38531	2.21552	2.33539	2.44987	2.25056	2.28138
SM(d40:0)	SM[d]	C45H93N2O6P	19.5632	24.6711	12.3958	16.7505	13.9975	15.189	14.4149	15.2188	14.8641	31.1626	40.7378	32.0673	29.1838	32.9169	29.5243	11.1953	12.7197	20.5106	19.5231	15.4445	17.7625	12.9909	18.0834	6.49025	4.97537	13.0589	10.4224	15.5026	21.7378	18.4299	13.031	16.9779	13.6962	16.0584	19.9484	17.6808	15.4147	15.4149	10.7553	14.6858	14.5206	15.3207	15.0025	14.2504	15.6341
SM(d40:1)	SM[d]	C45H91N2O6P	223.296	251.386	159.289	190.531	177.609	229.696	201.345	194.423	187.567	280.607	341.3	300.493	219.942	266.876	254.321	149.837	137.509	193.822	187.405	202.718	245.12	246.662	204.853	90.1658	80.0441	170.212	185.517	154.402	236.147	173.466	173.564	235.575	199.115	217.901	259.747	193.24	183.6	250.784	165.844	213.076	207.572	213.405	215.846	203.383	215.758
SM(d40:2)	SM[d]	C45H89N2O6P	82.2959	89.5595	62.3493	76.5822	66.5726	83.0549	88.1432	79.3299	84.6974	112.16	135.707	117.674	77.9644	103.261	98.0842	50.8208	35.0517	84.4855	58.5571	83.4882	81.9537	85.0055	61.0237	32.9086	41.9197	56.7404	49.7425	43.3801	58.1402	49.7982	77.2045	97.8309	70.713	50.7198	104.201	98.6088	58.523	66.5731	60.5769	81.6197	79.5087	81.8711	80.8067	77.2829	81.8363
SM(d40:3)	SM[d]	C45H87N2O6P	4.96599	6.06805	6.84663	3.38066	3.66629	4.3427	5.08193	4.7298	4.73758	4.16232	4.87706	4.71929	3.7797	5.39224	4.86621	5.81575	4.73322	5.58384	4.16526	6.74847	4.54304	6.07655	3.82954	3.47394	7.94142	5.07242	4.56722	4.16012	3.87877	4.42345	3.69687	7.5251	3.50466	3.85371	3.69222	4.93128	9.90104	3.87025	5.19062	4.44098	4.52361	4.37382	4.62194	4.23684	4.64026
SM(d40:4)	SM[d]	C45H85N2O6P	0.546429	0.519293	0.639079	0.27368	0.216813	0.348735	0.386173	0.228652	0.309008	0.390494	0.816538	0.455119	0.311798	0.635247	0.379931	0.511749	0.554236	0.750017	0.458608	0.786432	0.46013	0.520521	0.319397	0.240407	0.778319	0.383209	0.387516	0.300274	0.4137	0.534975	0.353979	0.628206	0.410741	0.185097	0.417847	0.526628	0.662261	0.518721	0.42425	0.60884	0.366568	0.560726	0.694299	0.447364	0.631503
SM(d41:0)	SM[d]	C46H95N2O6P	6.66139	8.47258	3.8464	5.28982	4.43516	4.84019	3.84526	3.96979	3.81657	4.63588	5.91025	4.90802	6.73637	7.58709	6.45289	3.02139	3.00753	4.83242	5.88775	3.30548	4.4551	2.98269	6.4355	1.36045	0.909665	3.34592	2.41035	3.96054	4.73027	5.14514	2.66664	5.07041	2.86423	3.67674	4.82913	5.25751	4.70494	3.42048	3.02466	3.48528	3.09728	3.60301	3.46786	3.21314	3.65455
SM(d41:1)	SM[d]	C46H93N2O6P	71.6985	78.8038	46.8804	54.3403	50.16	66.3278	47.3028	48.6975	44.7816	40.5906	48.0255	43.7185	51.9185	61.2854	57.5334	47.5606	21.3763	56.2086	60.6507	52.4376	63.081	52.0783	69.8656	26.2221	15.8241	43.0308	48.143	44.4793	55.5201	53.5404	35.9838	72.6675	45.9635	58.1802	59.4749	62.532	52.1597	60.8427	52.038	54.27	54.4169	54.5597	54.997	50.4669	55.9677
SM(d41:2)	SM[d]	C46H91N2O6P	28.2817	30.3343	19.1516	29.2588	26.0161	32.3065	27.3754	25.8541	25.8416	23.0603	27.9706	24.8358	22.3218	28.2805	26.4267	22.1705	8.57903	29.1535	23.5141	27.301	27.6647	24.3825	24.986	14.335	17.688	21.3596	16.8211	16.4738	17.6519	20.6647	22.697	38.2446	21.5792	18.3018	29.3372	40.3725	25.4713	22.6818	26.7289	26.2386	26.59	26.3795	27.1816	25.4576	27.0052
SM(d41:3)	SM[d]	C46H89N2O6P	1.35779	1.44887	1.32961	1.89522	1.77761	2.30166	2.04782	2.01798	2.04528	1.57743	2.06169	1.91051	1.8379	2.16518	2.04191	2.31821	0.649274	2.11407	1.72469	2.49498	2.00749	2.52495	1.71065	1.48954	2.874	2.37928	1.57548	1.5286	1.17277	1.67949	1.73607	3.73203	1.71785	1.62672	1.9536	2.58118	2.98526	1.6918	3.08788	1.97472	2.11533	1.79853	1.99733	2.02914	2.13739
SM(d42:0)	SM[d]	C47H97N2O6P	16.7377	20.5066	14.7499	12.3487	10.0071	10.8115	18.0178	17.8799	17.48	15.0205	18.0981	18.609	16.9224	18.4491	17.7313	9.92508	15.2673	14.5202	26.0271	8.54119	17.244	18.4821	19.7834	5.95476	6.27731	18.8635	10.8687	13.6569	22.3781	24.399	11.2678	17.9851	14.6325	17.8888	23.9126	15.7958	24.1564	17.203	12.8221	12.2512	11.4633	12.4243	12.6808	11.5756	12.1686
SM(d42:1)	SM[d]	C47H95N2O6P	177.744	212.565	150.997	162.81	152.162	180.273	168.001	189.731	167.467	153.654	189.951	175.405	220.375	264.542	234.127	134.069	142.074	159.874	154.869	156.656	199.968	214.597	188.556	83.1418	57.5095	144.614	117.674	174.153	216.416	191.696	141.222	235.574	170.147	187.511	171.645	151.845	177.522	164.961	132.41	165.141	166.019	165.614	160.76	155.237	162.151
SM(d42:2)	SM[d]	C47H93N2O6P	232.896	262.896	235.87	275.938	269.01	327.525	302.639	307.998	294.098	291.42	364.096	338.934	314.258	392.437	314.097	320.479	283.348	338.703	311.886	301.794	305.619	330.919	243.271	268.744	367.874	369.786	284.128	283.781	313.639	343.255	298.77	359.865	262.337	351.648	219.537	288.38	564.152	289.182	351.354	305.304	304.841	304.046	304.643	278.735	320.068
SM(d42:3)	SM[d]	C47H91N2O6P	76.2166	86.3628	95.4917	83.6068	81.4161	98.1395	94.8532	91.4512	94.845	81.5227	101.692	91.3978	105.915	135.877	125.9	123.2	79.8435	157.162	103.059	124.234	106.076	116.63	77.8039	85.7539	156.094	125.66	98.2342	82.9972	100.092	106.775	113.315	164.191	90.1853	96.6934	77.4144	111.948	169.488	91.3661	140.817	101.706	99.8343	99.3627	98.0193	94.2088	104.285
SM(d42:4)	SM[d]	C47H89N2O6P	7.41435	7.97298	8.78667	6.24646	6.10473	7.57663	8.11601	7.62057	8.28346	7.132	9.03329	8.0216	9.57367	12.5841	12.4082	13.2111	5.86618	17.7613	9.03364	15.0053	11.6198	11.763	7.34437	7.38081	15.4729	11.6734	9.36357	7.24969	10.1386	9.41818	9.67683	20.5812	8.75134	7.58593	8.0707	11.287	14.3285	7.93	14.3715	8.93086	9.14478	8.84514	8.85388	8.27437	8.8789
SM(d42:5)	SM[d]	C47H87N2O6P	0.838943	0.901502	0.775131	0.450624	0.399932	0.646744	0.60032	0.65007	0.647522	0.690563	1.05777	0.774479	0.573272	0.623676	0.725989	1.39234	0.736863	0.73591	0.664438	1.46398	1.27553	0.941543	0.849788	0.587601	1.26472	1.17634	0.749248	1.00673	0.991329	0.783026	0.718181	1.24021	0.842667	0.719775	0.864332	0.700926	1.56137	0.675081	0.796994	0.666542	0.658806	0.664681	0.710231	0.753567	0.651428
SM(d42:6)	SM[d]	C47H85N2O6P	0.0933461	0.124555	0.0778097	0.053286	0.0623524	0.0626599	0.0771524	0.0868489	0.0677428	0.0645407	0.0949075	0.104414	0.0178968	0.0389425	0.0139727	0.254357	0.17731	0.0655729	0.0551525	0.367456	0.212797	0.111284	0.13498	0.0887823	0.234955	0.180522	0.072308	0.27675	0.145691	0.135175	0.0983508	0.169011	0.0963453	0.128097	0.165687	0.102961	0.193892	0.0936245	0.0249544	0.0642071	0.0940723	0.0931074	0.100137	0.0901804	0.0855267
SM(d43:0)	SM[d]	C48H99N2O6P	0.59076	0.732995	0.560461	0.578382	0.426704	0.417773	0.88919	0.86611	0.783954	0.528851	0.635485	0.673931	0.393537	0.447679	0.443612	0.554652	0.648263	0.759069	1.44511	0.334596	0.774606	0.705056	1.01573	0.274968	0.254737	0.939006	0.553622	0.718465	0.849934	1.21448	0.423759	0.900962	0.621013	0.729708	0.996896	0.666606	1.51059	0.694641	0.691545	0.532406	0.515813	0.554069	0.512158	0.470773	0.506828
SM(d43:1)	SM[d]	C48H97N2O6P	4.07861	5.26846	2.94807	4.88693	4.63817	5.55881	5.30539	6.18505	5.16891	3.74557	4.42541	4.29328	4.34847	4.87684	4.62213	6.98668	3.53757	6.39723	8.64693	4.93998	7.63017	7.80135	7.71664	3.07268	2.16982	4.9057	5.58444	7.1823	7.14864	6.8507	3.56771	8.43611	7.25541	5.93238	7.29511	6.1421	6.78865	5.63287	6.09042	5.24068	4.99352	5.52049	5.45261	5.19333	5.9099
SM(d43:2)	SM[d]	C48H95N2O6P	3.47498	3.99245	2.54137	6.5375	6.63264	7.61183	7.41032	8.1317	7.15949	5.88334	7.15215	6.97726	4.66641	5.65322	5.18334	11.5055	4.87954	7.5385	11.3037	6.21854	8.29122	9.61857	7.02543	5.87953	7.06904	8.6646	6.86199	9.07667	8.19523	8.10388	4.93658	9.92092	8.77043	6.69792	6.71702	7.29169	11.4773	5.95362	9.32894	7.48847	7.08762	7.24971	7.1715	7.05501	8.14122
SM(d43:3)	SM[d]	C48H93N2O6P	0.810312	1.0348	0.790614	1.5726	1.50287	1.73583	1.77587	1.83737	1.6885	1.62937	2.07841	1.81486	1.86569	2.1676	1.82629	2.84583	0.972493	2.22469	2.54947	1.89302	2.0306	2.44744	1.59479	1.33219	1.94482	2.06612	1.61707	2.04995	1.75582	1.7622	1.32604	2.79196	1.97095	1.40697	1.58516	1.80878	2.94709	1.2236	2.57743	1.84655	1.76053	1.78747	1.76621	1.73634	1.91569
SM(d44:0)	SM[d]	C49H101N2O6P	0.236702	0.297007	0.292445	0.245494	0.182646	0.193238	0.501267	0.465656	0.471621	0.317136	0.424113	0.492957	0.247926	0.224174	0.256896	0.219936	0.336201	0.367295	0.588461	0.160296	0.323263	0.395386	0.441731	0.153075	0.173367	0.557321	0.309225	0.350684	0.388672	0.627321	0.199678	0.263792	0.298523	0.468626	0.480593	0.281264	0.710233	0.42913	0.374942	0.208987	0.230707	0.24461	0.315572	0.238856	0.249003
SM(d44:1)	SM[d]	C49H99N2O6P	1.65675	2.2342	1.74429	2.2366	2.09034	2.25358	2.89351	3.35068	2.87201	2.11674	2.616	2.60586	2.51964	2.63817	2.62491	2.75458	2.25795	3.03702	4.10057	1.95171	3.09972	3.61566	3.7541	1.48473	1.70191	2.75975	3.03305	3.57967	4.00433	3.96371	2.00359	3.19014	3.60539	4.21844	3.40293	2.5673	3.6418	2.93934	2.99088	2.33033	2.16142	2.48731	2.4507	2.35355	2.55321
SM(d44:2)	SM[d]	C49H97N2O6P	2.77463	3.66519	3.80563	4.68691	4.92671	4.9752	5.03597	5.60204	4.98716	4.30083	5.14701	4.94797	4.60422	5.51507	5.06706	6.51714	5.22087	5.14437	5.91727	3.85639	4.87622	6.75479	4.88083	3.59507	3.99048	5.92011	4.50053	8.42367	6.17066	6.28437	3.71236	5.65629	5.73543	5.78104	4.17797	3.91259	7.29728	3.47055	4.69977	4.22838	4.1155	4.62099	4.34692	4.07625	4.66066
SM(d44:3)	SM[d]	C49H95N2O6P	2.61142	3.51174	4.89933	3.2821	3.52255	3.89349	2.91609	3.02595	2.95518	2.13023	2.7202	2.49421	3.71232	4.45884	4.10931	4.6652	3.17256	3.75665	3.60905	2.94143	2.9366	5.20565	3.30945	2.39734	3.42869	4.32229	2.51172	5.0332	4.11475	4.2378	2.74158	4.89468	3.86362	3.11332	2.2404	2.58979	5.42471	1.77389	3.80637	2.81146	2.72938	2.90532	3.00611	2.81666	3.12751
SM(d44:4)	SM[d]	C49H93N2O6P	1.31373	1.42216	1.80679	1.1418	1.30785	1.33864	1.15232	1.10215	1.15265	0.840952	1.00678	1.03691	1.45279	1.82257	1.73412	1.72717	1.11567	1.63739	1.18592	1.32148	1.37367	2.1676	1.35582	1.02697	1.38774	1.94443	1.24614	1.84108	1.62314	1.75626	1.0928	2.14465	1.63127	1.21142	1.1022	1.12145	2.10196	0.721997	1.45132	1.20314	1.17239	1.215	1.07489	1.13424	1.2653
SM(d46:2)	SM[d]	C51H101N2O6P	0.0397957	0.036293	0.0318312	0.102815	0.0846212	0.0838741	0.0847623	0.0884352	0.0856126	0.0702132	0.0517441	0.0908953	0.0713149	0.0765706	0.0773766	0.0599575	0.0692295	0.0305501	0.117654	0.0274795	0.0494215	0.0560813	0.0663166	0.0292943	0.0377018	0.056241	0.0656931	0.0872556	0.0827816	0.0881231	0.0403202	0.0509854	0.0861132	0.0701877	0.0502571	0.0347864	0.0645193	0.0401137	0.0615075	0.0573629	0.0411547	0.040859	0.0327025	0.0567938	0.0405406
SM(t30:1)	SM[t]	C35H71N2O7P	0.111653	0.162516	0.0950516	0.0415519	0.0417172	0.0594386	0.0747223	0.0791356	0.078398	0.124666	0.162489	0.146791	0.0458256	0.0590304	0.0483533	0.0595179	0.0455018	0.0514235	0.0262743	0.0573178	0.0391471	0.0752986	0.0534613	0.0211465	0.0591871	0.0498994	0.0457632	0.0668418	0.0123312	0.0305588	0.0532727	0.135231	0.026011	0.0215731	0.0406349	0.0875635	0.0955311	0.0677337	0.0613557	0.0562791	0.0782318	0.0808974	0.0673383	0.0969069	0.0971665
SM(t31:1)	SM[t]	C36H73N2O7P	0.0398023	0.0691974	0.0581107	0.0397705	0.0363936	0.041394	0.0615397	0.0618711	0.0591325	0.0845751	0.116122	0.100285	0.0308222	0.0265825	0.0241467	0.0111295	0.0232325	0.0242926	0.0210717	0.0420504	0.00667206	0.0536455	0.0221198	0.00810689	0.0296103	0.00523855	0.0212941	0.0220605	0.006736	0.0209148	0.0173314	0.0993354	0.0330143	0.00536601	0.00721894	0.0267922	0.0510923	0.0194303	0.0228801	0.0361514	0.0527337	0.0362454	0.0387141	0.0323553	0.0423943
SM(t32:1)	SM[t]	C37H75N2O7P	2.077	2.32916	2.3565	1.1581	1.1956	1.02309	0.90419	1.09181	0.937314	1.73482	2.34835	2.28486	1.69102	1.74621	1.6022	0.648525	0.307462	0.637337	0.419465	0.707936	0.579177	0.926994	1.01838	0.377514	0.364367	0.509196	0.561263	0.797363	0.421597	0.705379	0.982181	1.23589	0.548843	0.651803	0.88048	1.33206	0.951924	0.670656	0.566043	0.80897	0.861486	0.939354	0.84973	0.867676	0.867309
SM(t32:2)	SM[t]	C37H73N2O7P	0.277412	0.245749	0.2042	0.20909	0.283872	0.167686	0.283641	0.297798	0.369291	0.434388	0.483694	0.535104	0.242112	0.298385	0.36778	0.240764	0.175721	0.253568	0.175841	0.459699	0.291314	0.366444	0.220861	0.135913	0.288566	0.259379	0.157712	0.158799	0.13643	0.201595	0.19245	0.423897	0.176021	0.198259	0.293075	0.285139	0.262108	0.279322	0.25112	0.385675	0.309805	0.310952	0.332545	0.293287	0.366045
SM(t33:1)	SM[t]	C38H77N2O7P	0.5915	0.647687	0.636243	0.673739	0.692286	0.611516	0.366316	0.46181	0.407128	0.885395	1.11395	1.047	0.946302	1.00082	0.95979	0.334455	0.160196	0.286526	0.223556	0.288576	0.247412	0.467165	0.369026	0.185947	0.178922	0.263385	0.26804	0.352297	0.200086	0.333636	0.447547	0.604799	0.33727	0.246754	0.413152	0.587541	0.427201	0.330518	0.320438	0.431451	0.360762	0.398691	0.427842	0.40212	0.430916
SM(t33:2)	SM[t]	C38H75N2O7P	0.397392	0.365296	0.303354	0.492766	0.582206	0.353057	0.499186	0.481033	0.609976	0.651926	0.740347	0.918091	0.599366	0.604833	0.761272	0.366225	0.489624	0.385894	0.424799	0.489988	0.423163	0.63588	0.381754	0.407738	0.704319	0.529687	0.254453	0.364808	0.253511	0.51811	0.228376	0.413943	0.303742	0.487806	0.315196	0.457775	0.874116	0.410125	0.376703	0.564575	0.468365	0.551269	0.565753	0.635565	0.497444
SM(t34:0)	SM[t]	C39H81N2O7P	1.57288	1.8149	1.81634	1.25057	1.2861	1.17561	0.827777	0.69814	0.683999	1.88168	2.09315	2.07863	1.00984	1.07211	1.12003	0.532595	0.761181	1.28635	0.913541	0.796609	0.83663	0.906899	0.614501	0.461612	0.498271	0.601758	0.725708	1.12834	0.794699	0.811831	0.777216	0.78492	0.707547	0.676216	0.816406	0.925872	1.30638	0.724287	0.655048	0.871786	0.948496	0.946562	0.859323	0.925902	0.993219
SM(t34:1)	SM[t]	C39H79N2O7P	9.61995	11.0662	15.6188	9.8051	10.8941	9.60975	4.95796	5.65958	5.06697	16.5251	19.4922	20.1863	18.8121	19.3827	18.1937	3.46142	4.66947	6.85797	3.43359	4.19972	3.19083	6.01304	5.40233	3.62725	3.51564	4.25067	4.20246	5.88204	3.28804	6.28077	10.0696	8.26225	3.96936	4.73548	4.61662	7.78549	7.75403	4.4041	4.2795	6.352	5.7466	6.8872	6.59447	6.42473	7.18612
SM(t34:2)	SM[t]	C39H77N2O7P	1.16211	1.34774	1.32716	0.822883	0.896735	0.786237	0.724489	0.748768	0.728748	1.94736	2.25377	2.26006	3.51973	3.66535	3.51362	0.76141	0.576984	1.55213	0.536072	0.997256	0.579279	0.939641	0.91245	0.510348	0.685221	0.758877	0.591539	0.57091	0.528938	0.968588	1.3001	1.58934	0.721319	0.789249	0.894237	1.47561	0.717439	0.701688	0.702596	0.973947	0.963363	1.06458	1.0485	0.982522	0.996112
SM(t35:1)	SM[t]	C40H81N2O7P	0.0688789	0.0824062	0.11897	0.174748	0.167971	0.163324	0.144283	0.109623	0.160681	0.305422	0.378957	0.332035	0.208758	0.197917	0.234215	0.108751	0.0146341	0.0811068	0.0981446	0.0888902	0.0396205	0.0985539	0.120226	0.0429866	0.0324594	0.0629476	0.031452	0.0393032	0.054118	0.0812422	0.145291	0.177388	0.0863354	0.128237	0.106447	0.118493	0.15783	0.0591732	0.0335964	0.104711	0.13202	0.0944311	0.108486	0.138335	0.111049
SM(t36:0)	SM[t]	C41H85N2O7P	0.317629	0.458582	0.293764	0.451131	0.403685	0.531688	0.675271	0.554028	0.822435	0.600653	0.708611	0.650744	0.476796	0.622811	0.59115	0.891358	0.851793	1.71913	1.02616	1.12534	1.42277	0.760851	0.826417	0.416809	0.919391	1.11545	1.34011	0.990073	1.43791	0.961013	0.639982	0.548811	0.771515	1.43633	0.840967	0.693894	0.857827	1.22985	1.49395	0.858876	0.843234	0.843799	0.749738	0.9255	0.86094
SM(t36:1)	SM[t]	C41H83N2O7P	0.598067	0.618993	1.0065	0.667468	0.915626	0.834264	0.583996	0.512845	0.61724	1.45639	1.49201	1.82075	1.47665	1.44109	1.52163	0.437984	0.451758	0.476707	0.343456	0.509935	0.284061	0.536899	0.44713	0.238831	0.469336	0.349424	0.41195	0.450537	0.34343	0.545785	0.719396	0.47227	0.257822	0.619984	0.412513	0.520313	0.670102	0.402291	0.509598	0.580657	0.600074	0.658768	0.647496	0.641252	0.584244
SM(t36:2)	SM[t]	C41H81N2O7P	0.309443	0.376789	0.302097	0.274787	0.30394	0.29858	0.328901	0.294335	0.309998	0.66501	0.686648	0.614714	0.559181	0.746624	0.795839	0.170895	0.12705	0.342109	0.119149	0.266562	0.261796	0.324109	0.271883	0.104174	0.158116	0.12111	0.152782	0.0663344	0.141041	0.222912	0.30424	0.226976	0.166267	0.222382	0.301722	0.242931	0.135609	0.144803	0.225133	0.440681	0.33231	0.419475	0.33998	0.350073	0.376657
SM(t38:0)	SM[t]	C43H89N2O7P	0.127496	0.171937	0.0735116	0.19357	0.140131	0.163624	0.156415	0.195048	0.219033	0.223239	0.294101	0.211557	0.138563	0.213522	0.227481	0.0867668	0.140127	0.278266	0.263229	0.147274	0.182677	0.173349	0.0887307	0.0525835	0.053376	0.158787	0.216509	0.187307	0.23977	0.162641	0.118818		0.238565	0.194517	0.200912	0.0999463	0.0361808	0.206631	0.138949	0.17957	0.27803	0.146348	0.0710203	0.161436	0.174221
SM(t38:1)	SM[t]	C43H87N2O7P	0.191939	0.264465	0.172463	0.149391	0.175039	0.171881	0.207713	0.14599	0.155229	0.376316	0.481002	0.500472	0.44294	0.506601	0.518378	0.0726896	0.11351	0.15206	0.0798612	0.0593144	0.0939002	0.106394	0.0975116	0.0478301	0.0678912	0.0452906	0.0723132	0.106533	0.0833049	0.136019	0.124105	0.0682367	0.163176	0.112805	0.131241	0.0719572	0.216795	0.0851871	0.084254	0.132739	0.150441	0.162757	0.084567	0.117981	0.168854
SM(t38:2)	SM[t]	C43H85N2O7P	0.0142464	0.0628901	0.00553188	0.0499142	0.0383756	0.0286491	0.0666573	0.0460305	0.0932304	0.0694112	0.126053	0.0837357	0.155033	0.218449	0.304718		0.0304401	0.0335006		0.0455438	0.0644912	0.0580458	0.0161383	0.00837781	0.024859	0.0293273		0.00879643	0.0185642	0.0259708	0.0297917		0.0127832	0.0185333	0.0663638	0.0380006	0.014806	0.0129137		0.0654443	0.107691	0.0410954	0.083256	0.0585401	0.0775844
SM(t39:1)	SM[t]	C44H89N2O7P	0.0930754	0.130726	0.0631856	0.0634519	0.0900508	0.0634609	0.0828989	0.0524309	0.086022	0.126824	0.190101	0.187767	0.106164	0.108328	0.106867		0.0189314	0.0383762		0.0313475	0.0135967	0.0751644	0.027613	0.00832357	0.0381224		0.080842	0.0501682	0.0271765	0.0329904	0.0335734		0.0552382	0.0210659	0.0695727		0.0963396	0.0142782	0.03349	0.041197	0.0834786	0.0220381	0.0611082	0.0631975	0.0677524
SM(t40:0)	SM[t]	C45H93N2O7P	0.813554	0.912112	0.51312	1.16129	0.951527	1.26086	0.72425	0.710471	0.843529	1.02529	1.5553	1.09948	0.697828	0.92663	0.922385	0.69054	0.419115	1.68844	1.47899	0.782303	1.7535	0.904854	1.13459	0.408952	0.308931	1.14844	1.00585	0.736832	1.59522	0.982289	0.67528	0.782825	1.48536	1.1462	1.73055	1.25717	0.704113	1.618	0.93505	1.00388	0.934825	0.954111	0.978091	1.04323	1.22249
SM(t40:1)	SM[t]	C45H91N2O7P	0.561858	0.628445	0.429424	0.52011	0.529373	0.631205	0.463275	0.407891	0.534984	0.82867	0.914117	0.970252	0.796746	0.921219	0.825671	0.275294	0.459876	0.567366	0.516871	0.347199	0.617655	0.440977	0.376921	0.237365	0.285886	0.462855	0.42614	0.700705	0.358412	0.521909	0.376597	0.36587	0.531381	0.55443	0.535432	0.422924	0.590337	0.285094	0.287797	0.501752	0.363587	0.619992	0.485284	0.478027	0.423174
SM(t40:2)	SM[t]	C45H89N2O7P	0.163829	0.257995	0.0879119	0.162822	0.159287	0.176688	0.141974	0.133867	0.197188	0.310608	0.33103	0.260942	0.368972	0.433226	0.38949	0.0257615	0.0687694	0.188951	0.0958855	0.103073	0.155634	0.19741	0.0767608	0.0938539	0.0605651	0.118213	0.0963714	0.150998	0.135765	0.0805671	0.0906193	0.0437012	0.159851	0.124828	0.308151	0.149641	0.107842	0.145125	0.101884	0.280971	0.2022	0.265332	0.191447	0.229573	0.218927
SM(t41:0)	SM[t]	C46H95N2O7P	0.41349	0.440712	0.232868	0.37992	0.425197	0.565764	0.34226	0.265272	0.350128	0.21937	0.248727	0.182352	0.186991	0.248909	0.22769	0.387705	0.108271	0.514939	0.398912	0.279089	0.615861	0.237888	0.499308	0.146256	0.0974626	0.417571	0.346383	0.297242	0.471289	0.462407	0.158542	0.329632	0.410333	0.465698	0.540816	0.558423	0.267692	0.54281	0.391029	0.380196	0.272674	0.44762	0.327987	0.274136	0.394118
SM(t41:1)	SM[t]	C46H93N2O7P	0.210478	0.320034	0.117494	0.300395	0.226379	0.339396	0.187768	0.183095	0.218125	0.199749	0.264704	0.244204	0.264595	0.296638	0.295908	0.175387	0.0959468	0.334117	0.147463	0.11275	0.223616	0.163703	0.186713	0.122676	0.129347	0.297134	0.517625	0.332413	0.185562	0.312789	0.10677	0.0735666	0.201254	0.185261	0.228038	0.159296	0.424509	0.168358	0.222081	0.164697	0.197406	0.18679	0.255153	0.240643	0.224722
SM(t41:2)	SM[t]	C46H91N2O7P	0.134652	0.126009	0.015888	0.101158	0.0505969	0.106999	0.0796819	0.0310985	0.100712	0.0823128	0.116933	0.0889147	0.14377	0.109655	0.155365	0.0778842	0.0143298	0.112332	0.080085	0.0513154	0.139343	0.0708438	0.0150507	0.0543457	0.0154932	0.0681407	0.220729	0.0870198	0.0182478	0.0961934	0.0315956		0.0688865	0.0488572	0.0812185	0.0771909	0.0737024	0.0462846	0.206311	0.0897086	0.138956	0.0698122	0.0238296	0.0965633	0.0211248
SM(t42:0)	SM[t]	C47H97N2O7P	0.620307	0.717934	0.358441	0.836024	0.704602	0.881903	0.74328	0.624383	0.654829	0.431286	0.554707	0.463489	0.562719	0.545142	0.527865	0.426917	0.370365	0.938889	1.09323	0.598797	1.23018	0.639825	0.793619	0.319225	0.169111	0.719714	0.586484	0.729525	1.10295	0.798288	0.487424	1.0732	0.968486	0.905481	1.20527	0.740508	0.501496	0.869077	0.566357	0.636957	0.668723	0.761422	0.796513	0.675627	0.713666
SM(t42:1)	SM[t]	C47H95N2O7P	2.31482	2.55756	2.02571	3.87797	3.38934	4.45872	3.92868	3.73052	3.92123	3.08979	3.72916	3.13669	2.3753	3.15092	2.9811	3.64702	2.72183	6.20778	5.38808	2.93543	5.0091	2.63234	3.0207	3.99387	5.94976	6.41616	4.61011	4.19775	4.94862	5.6675	2.93091	3.49178	3.71163	5.90351	2.9476	3.57521	7.79614	4.98016	5.29256	3.7135	3.74988	3.96719	3.77515	3.62293	4.07878
SM(t42:2)	SM[t]	C47H93N2O7P	0.899852	0.942641	1.04247	0.85879	0.959603	1.26139	0.998664	0.996102	0.993735	0.97115	1.22469	1.09344	1.38491	1.68867	1.651	1.11443	0.824246	1.69333	1.33607	1.24385	1.44215	0.963673	1.00462	1.26936	1.80893	1.71895	1.21789	1.02872	1.21485	1.44142	0.956472	1.49303	1.01825	1.35227	0.759369	0.993702	2.70943	1.50664	1.87434	1.17007	1.32464	1.41751	1.17778	1.22106	1.48736
GM3(d42:1)	GM3[d]	C65H120N2O21	2.01221	1.61127	0.561626	0.484689	0.920217	0.528684	2.10925	1.88654	1.92495	0.704737	1.1698	0.668523	0.241288	0.604837	0.359188	0.983892	1.36974	1.96963	1.81218	2.96743	2.44378	1.28259	2.53835	1.12777	2.40341	2.16744	1.88173	1.48893	1.27943	0.995306	0.673391	1.07668	0.914379	1.47134	2.63916	2.21177	2.03897	3.13019	1.97193	1.91019	0.284933	1.40429	1.29955	1.80411	1.7635
GA1(d34:1)	GA1[d]	C60H110N2O23	1.63202	2.60202	1.5713	2.74662	2.14487	2.47216	2.95029	2.56945	2.73331	4.4549	4.9355	4.75447	4.34425	5.00661	4.03348	1.11611	2.14446	3.53694	2.91995	1.20576	2.39122	2.93164	2.48682	1.38582	2.02786	2.2942	1.03108	1.30631	2.92781	3.36628	3.78217	3.53859	1.38935	3.62042	3.76527	3.3437	6.21696	2.09164	3.27147	1.76378	2.04555	2.2048	2.60718	2.2777	2.21687
GA1(d36:1)	GA1[d]	C62H114N2O23	1.62599	2.13701	1.57067	3.60141	2.50168	2.57978	4.85844	3.82715	4.63119	3.28302	4.61731	3.80393	8.28512	7.11344	8.36663	2.63047	4.18072	6.01533	8.74802	4.91824	8.69256	12.5458	9.73951	4.12652	5.10156	3.50005	4.13191	4.46604	8.9548	10.3191	8.83747	10.2242	3.78599	11.9852	9.67905	6.96309	18.9633	7.84577	17.6571	4.23375	4.17301	4.60263	6.25053	5.89992	6.3869
GA1(d36:2)	GA1[d]	C62H112N2O23	0.103076	0.26486		0.316359	0.216142	0.188319	0.592745	0.42728	0.482161	0.29813	0.403783	0.31793	0.840992	0.692435	0.898844	0.313905	0.187775	0.772615	0.804677	0.723193	0.768039	1.35211	0.873919	0.256687	0.633726	0.26357	0.327192	0.218282	0.599714	0.833144	1.11591	1.18756	0.488947	0.953113	1.75341	1.07455	1.13353	0.373086	1.84303	0.329567	0.409786	0.381396	0.651297	0.640751	0.496895
GA1(d38:1)	GA1[d]	C64H118N2O23	1.83554	2.42779	1.0559	2.24962	1.25665	1.77076	3.00825	1.96819	2.77314	2.92316	4.81091	3.00169	6.5693	5.08934	7.37986	0.952162	1.32474	2.73899	4.25288	2.13679	3.46529	5.62463	3.53745	1.40726	0.493665	1.22394	2.08725	2.11753	3.38637	4.03444	2.53283	4.32762	2.71376	4.27364	4.89337	3.25872	9.15572	2.28104	4.84414	1.75789	1.89413	2.54756	3.3539	3.73057	3.93039
GA1(d38:2)	GA1[d]	C64H116N2O23	0.400244	0.294164	0.279004	0.433455	0.154918	0.302246	0.886676	0.367863	0.529873	0.588673	0.82718	0.503861	1.97125	1.33775	1.97095	0.044425	0.108994	0.641274	0.566864	0.576543	0.505671	1.28349	0.702391	0.272132	0.0583339	0.0845515	0.405828	0.226336	0.507399	0.803214	1.08469	1.22189	0.667379	0.526643	0.89928	0.891609	1.38229	0.449042	1.22974	0.123869	0.293463	0.307814	0.612362	0.867223	0.870549
GA1(d40:1)	GA1[d]	C66H122N2O23	1.9661	2.89036	1.44818	3.57626	3.12339	2.38601	3.48758	2.81243	2.65238	5.58201	7.08476	4.53365	6.83769	5.18514	6.91034	1.11801	1.89282	3.43365	5.52298	2.86129	4.48416	6.50845	5.61348	1.18014	0.996714	2.02445	2.68625	1.89867	5.66036	4.71022	4.30364	5.04416	3.02134	6.14232	9.65026	4.76501	7.19983	3.97399	5.74265	2.81327	2.80608	3.41746	3.57353	4.61325	5.27962
GA1(d40:2)	GA1[d]	C66H120N2O23	0.189601	0.704259	0.157535	0.885495	0.457223	0.526319	1.52566	1.43803	0.788944	1.22167	1.83965	1.5184	1.75675	1.87992	2.11599	0.232122	0.209445	0.682332	1.42807	0.907248	1.38313	1.52574	1.03313	0.33246	0.105714	0.133545	0.353741	0.197794	0.662245	1.09277	1.29161	1.59209	0.831975	1.00639	3.5012	1.85534	1.44061	0.372365	1.34123	0.254591	1.1394	1.05739	1.05068	1.57186	1.44905
GA1(d41:1)	GA1[d]	C67H124N2O23	0.358769	0.567107	0.195804	0.623271	0.141267	0.64109	0.606036	0.562783	0.338058	0.521339	0.489906	0.198577	1.5608	1.01163	1.54161	0.314532	0.0507671	0.387752	1.70243	0.398527	1.04549	1.05748	1.15706	0.365036	0.0749621	0.115079	0.2004	0.446518	1.20892	1.03709	0.628775	0.972388	0.383155	0.868448	1.51241	1.13662	1.44857	0.769809	0.996131	0.267184	0.525959	0.274745	0.670458	0.721467	0.756192
GA1(d42:1)	GA1[d]	C68H126N2O23	1.02465	1.78916	0.595634	1.71862	1.58702	1.64563	1.81057	1.76647	1.03551	1.79102	2.7033	2.40079	3.83317	3.36063	3.25935	0.630515	0.830879	0.743963	1.11058	0.673691	1.47267	3.08092	2.46607	0.23788		0.923362	0.807725	0.816135	2.64645	0.807558	1.772	1.36054	1.11927	1.73279	4.44112	1.71484	1.51209	1.4796	1.47338	0.873726	1.28025	1.47387	1.40941	1.60334	1.75356
GA1(d42:2)	GA1[d]	C68H124N2O23	1.21045	1.80458	1.38707	3.79871	3.33991	3.12904	4.08246	2.36606	2.58566	3.21873	3.52763	3.12942	7.2118	5.99001	6.08242	1.01705	2.01844	2.13849	3.47066	1.28333	2.98462	4.50489	2.82647	2.59616	3.00775	2.01926	1.53002	1.75705	3.54085	5.00549	4.18175	3.15143	1.73575	5.92615	3.04373	3.27771	11.6826	2.06483	5.65737	2.95361	2.55977	2.62572	2.8673	4.44803	3.18146
GA1(d42:3)	GA1[d]	C68H122N2O23	0.0842775	0.244687	0.348334	0.425661	0.912327	0.701181	0.928768	0.307837	0.440648	0.478486	0.2973	0.39934	1.90749	1.5231	1.18655	0.139672	0.396888	0.556091	0.964114	0.284371	0.361115	0.531657	0.793231	0.321325	0.726885	0.454745		0.111835	0.458924	0.844641	1.32566	0.724522	0.233504	0.729736	0.706092	1.2304	2.67532	0.645154	1.87495	0.708177	0.379407	0.38488	0.972354	0.928305	0.722912
TG(40:0)	TG	C43H82O6	29.6371	36.18	49.943	5.60386	4.49642	4.78917	3.55027	3.52209	4.91971	4.66333	5.02662	5.31482	1.0485	1.28818	1.74574	8.36202	60.5141	3.69541	0.666804	3.4069	0.728885	12.0479	0.834968	68.6912	12.505	54.188	4.26432	53.1818	1.64008	16.386	0.74023	1.93111	21.9297	3.15476	1.00128	4.9443	22.588	3.53071	2.19804	24.0752	24.2419	26.0727	25.3971	26.6431	26.3004
TG(40:1)	TG	C43H80O6	18.1924	21.8542	71.5208	6.89167	5.43116	5.20473	4.16	4.3243	3.30391	2.43154	3.15364	1.40954	0.585159	0.889609	1.14182	8.62502	179.65	2.45721	0.35233	1.39583	0.237232	7.39428	0.379776	316.177	10.7611	128.302	1.32458	80.6246	1.93159	22.8636	0.288328	0.886122	42.2281	1.48499	0.491314	2.40989	30.2901	1.01777	1.96866	40.8097	42.9059	43.1957	42.0743	39.9281	41.7728
TG(40:2)	TG	C43H78O6	8.21462	9.02209	33.8706	4.84491	3.26896	3.6561	1.76788	1.6966	1.89004	1.16516	1.33982	1.10305	0.287763	0.346925	0.305354	13.8157	162.169	1.98878	0.46483	0.679014	0.225427	4.47315	0.49311	217.153	9.62446	124.357	0.751375	63.6944	2.13837	19.335	0.216238	0.876778	36.7909	1.44531	0.505868	1.72179	28.1498	0.546575	3.41727	33.5178	30.7245	31.9362	31.0197	31.7552	31.6192
TG(40:3)	TG	C43H76O6	2.36169	2.6254	11.0021	2.04314	1.42541	1.58189	0.438013	0.419674	0.420409	0.320396	0.374601	0.286769	0.0724617	0.0833938	0.0699504	7.94365	55.2647	0.655896	0.21884	0.228412	0.0903614	0.942549	0.329714	71.5607	2.93109	46.4927	0.186558	22.503	0.813108	5.35789	0.0757923	0.324868	12.4939	0.613903	0.209198	0.521915	10.2016	0.157376	2.00975	9.81532	8.67603	9.2675	9.12075	9.22098	9.11122
TG(40:4)	TG	C43H74O6	0.507934	0.881966	2.21815	1.72294	1.29276	1.51239	0.293908	0.713783	0.316933	0.091686	0.0984579	0.0544999	0.021672	0.0171744	0.0215554	1.80386	10.3687	0.679955	0.613188	0.0448314	0.0624246	0.29961	0.175684	29.8065	1.23968	18.298	0.0335611	9.66284	0.369199	1.72332	0.0872609	0.0656077	4.04177	0.285933	0.609574	0.22857	3.29043	0.0966305	0.738303	3.48568	3.11638	3.25968	3.24725	3.30887	3.20399
TG(41:0)	TG	C44H84O6	1.54999	2.05928	1.28971	0.749293	0.641916	0.886739	0.942207	0.913842	1.45922	0.916699	1.28226	1.4057	0.625988	0.941836	0.860658	2.11239	3.67638	1.175	0.523847	1.83393	0.704548	2.66771	0.645264	3.21115	2.44943	6.11154	1.05031	4.97725	0.737016	2.64647	0.68578	0.836652	2.85029	0.882609	0.732413	1.40817	2.93873	1.05715	1.17656	2.9663	2.85125	3.18564	3.01061	3.19973	3.19724
TG(41:1)	TG	C44H82O6	1.10193	1.44245	1.75543	0.717688	0.562509	0.555315	0.500729	0.477015	0.726316	0.546283	0.61231	0.682522	0.151194	0.171517	0.199388	1.32859	7.35003	0.304605	0.0897106	0.662003	0.172988	1.20162	0.094995	9.01061	1.53146	7.46414	0.289397	6.51762	0.244661	2.63837	0.0951222	0.173057	3.34008	0.261161	0.185253	0.470758	3.22697	0.259829	0.613842	2.83456	2.64325	2.80594	2.79883	2.87167	2.83816
TG(41:2)	TG	C44H80O6	0.197726	0.547196	1.10762	0.479377	0.36484	0.374796	0.0764578	0.0710988	0.0754575	0.314252	0.385336	0.101858	0.12398	0.108348	0.0861308	0.594315	3.52208	0.0350898	0.0720839	0.0879099	0.151269	0.346185	0.0539694	4.74884	0.985547	3.46096	0.03812	2.1285	0.0949094	0.973669	0.0122744	0.0672311	1.29373	0.136745	0.149448	0.169938	1.76216	0.0599577	0.579712	1.19537	1.2024	1.11802	1.0714	1.08549	1.01605
TG(41:3)	TG	C44H78O6	0.0467579	0.0702198	0.254723	0.182956	0.119848	0.134897	0.0250928	0.0472019	0.0164432	0.109075	0.102194	0.115571	0.0392103	0.0228998	0.011257	0.278135	1.0329	0.0248632	0.0813219	0.0481861	0.179471	0.147436	0.0870967	0.873195	0.666001	1.07975	0.0324962	0.736568	0.0745975	0.688917	0.00591802	0.0724089	0.749839	0.181819	0.122787	0.0622232	1.27797	0.047247	0.818749	0.384327	0.347528	0.349437	0.325446	0.349123	0.362868
TG(42:1)	TG	C45H84O6	92.9677	121.166	143.782	29.6833	25.5651	28.4945	9.59662	10.1388	11.6986	9.39168	11.0113	10.8952	1.68792	2.37329	3.16834	30.3913	202.646	8.14222	1.67344	5.65172	2.18164	32.147	1.90653	244.01	39.7197	185.556	12.2386	175.186	6.70502	74.8126	1.5649	5.92336	82.151	8.99753	2.65184	13.0577	89.7186	7.05579	8.28156	82.0605	82.3945	88.1047	86.6001	82.8472	89.5097
TG(42:2)	TG	C45H82O6	67.2984	91.8918	132.974	20.1958	17.063	17.3942	4.41082	4.43869	4.30868	4.8681	5.86194	4.00568	1.65677	1.63235	1.64056	16.3054	138.634	2.2344	0.761296	1.67632	0.862801	9.35286	0.750485	156.491	17.7145	120.581	3.06254	92.8913	2.02597	34.1545	0.443521	2.75662	45.2239	3.22049	0.987771	4.81167	47.0049	1.93116	4.9524	36.4332	38.9927	40.3802	39.5337	37.2643	38.2747
TG(42:3)	TG	C45H80O6	11.8539	16.0295	36.538	4.49985	3.3699	3.66537	0.847002	0.864186	0.62683	1.27179	1.39538	0.956386	0.237691	0.226692	0.224487	6.13821	43.4245	0.448593	0.333667	0.227775	0.23712	1.73673	0.221318	43.9002	4.29306	35.8905	0.485555	19.0696	0.392693	7.31364	0.0948686	0.678451	12.1716	0.50893	0.23567	0.94454	10.7358	0.275563	2.1938	10.5764	9.67799	9.66896	9.39669	9.46936	9.45209
TG(42:4)	TG	C45H78O6	1.11334	1.49473	4.87916	1.77256	1.21222	1.43247	0.174926	0.259215	0.175212	0.304437	0.319956	0.271299	0.0715838	0.0450313	0.0290243	1.60361	14.1854	0.171349	0.215399	0.086595	0.0901661	0.464617	0.0865039	15.9937	1.07377	13.0104	0.0612181	8.12567	0.216118	2.15323	0.0384648	0.128628	4.47488	0.217278	0.125316	0.23723	3.42536	0.0539279	0.906145	2.93109	2.71752	2.83209	2.6887	2.83538	2.51881
TG(42:5)	TG	C45H76O6	0.193253	0.289496	0.745353	0.298835	0.211097	0.247973	0.0478829	0.0843029	0.154774	0.0664913	0.0660774	0.143853	0.0160248	0.0135541	0.0151444	0.515119	5.28182	0.0830062	0.08804	0.133085	0.0460335	0.125387	0.0502584	15.5285	0.331275	7.34996	0.0300927	5.01922	0.159295	0.584415	0.022224	0.0187084	1.46574	0.0992589	0.0627085	0.0846255	1.42664	0.0379851	0.256022	1.24853	1.02069	1.18061	1.0676	1.18891	1.06191
TG(43:0)	TG	C46H88O6	3.40247	4.69264	1.49867	1.06328	0.915947	1.09011	1.96121	2.13522	3.47074	1.46268	1.86095	2.30753	0.96753	1.2388	1.08403	3.01721	3.34554	2.07846	0.805286	6.13935	1.32285	4.54602	0.817623	2.60171	3.64353	5.80171	3.2359	4.69393	1.20887	2.29065	1.00466	1.06094	2.82076	1.37621	1.23444	2.8769	2.84473	3.03179	1.35293	4.39003	4.21942	4.19004	4.13725	4.35084	4.20665
TG(43:1)	TG	C46H86O6	3.59571	4.5883	3.35607	1.23497	1.07123	1.22963	1.57249	1.72543	2.80638	1.0975	1.32341	2.09511	0.578029	0.721267	0.612562	5.45873	13.1301	1.56393	0.579413	4.46877	0.892962	5.0677	0.576518	13.2924	5.49726	16.0845	2.18184	14.1366	1.23214	8.38891	0.581424	0.96183	8.60845	1.21754	0.886844	2.07926	8.54806	1.58077	1.58837	8.36103	7.69279	7.90073	7.77955	7.99595	8.03097
TG(43:2)	TG	C46H84O6	1.77112	2.29793	2.85044	0.911976	0.772796	0.837241	0.599534	0.624534	0.963025	0.6741	0.775291	1.04402	0.391723	0.3736	0.271756	2.73942	10.3392	0.519964	0.214653	1.13454	0.350438	1.61043	0.199794	9.77108	2.7423	10.8352	0.511352	9.07977	0.427158	5.04741	0.172696	0.352267	5.48932	0.479863	0.36914	0.823171	5.40659	0.350608	1.06711	4.29464	3.84393	4.17368	4.0202	4.21361	4.11748
TG(43:3)	TG	C46H82O6	0.276553	0.566372	0.968489	0.251938	0.211397	0.241223	0.0682707	0.0862522	0.054665	0.195792	0.234338	0.0377158	0.087467	0.0711754	0.0477259	0.550719	2.06087	0.0314931	0.0566403	0.0864066	0.0560958	0.195521	0.0337693	1.72259	0.509835	2.05625	0.0319295	1.55173	0.0543077	0.814189	0.0114163	0.0573295	0.976288	0.0843554	0.0672557	0.118748	1.08786	0.0179893	0.336259	0.543448	0.600362	0.583599	0.572565	0.591035	0.580773
TG(44:0)	TG	C47H90O6	41.7942	39.4622	55.3906	7.89962	7.01461	7.2267	15.7722	19.865	18.9899	14.0862	16.5002	13.7242	2.70288	3.33565	3.70243	17.809	50.8152	17.3602	4.74977	33.8252	7.68213	41.7229	4.00265	51.2572	28.899	45.3506	37.7343	45.4491	11.9667	19.6922	5.28467	5.17508	26.1469	16.1352	8.20391	26.1892	25.2908	35.2104	8.05889	47.4923	45.7735	44.2769	43.3433	45.9431	46.3824
TG(44:1)	TG	C47H88O6	97.7034	81.3389	172.422	26.8735	24.4526	24.566	27.9317	31.6719	32.4682	21.3602	24.6288	23.5685	3.75801	4.87367	5.70289	90.7761	252.727	24.7544	8.26885	31.0972	11.6529	95.0727	9.72837	282.619	118.63	266.421	67.3969	255.636	29.0915	148.531	8.0611	16.6884	129.858	35.1715	11.82	44.3266	150.169	42.0751	27.0867	156.092	163.604	163.414	161.642	166.329	165.119
TG(44:2)	TG	C47H86O6	113.674	126.816	223.3	40.5476	38.2554	42.405	13.9763	15.5944	16.717	11.1967	13.1833	13.4005	3.56683	4.01487	3.92875	90.5546	290.85	12.864	5.95984	13.883	7.54778	57.2377	6.46474	294.529	95.0459	297.83	24.0863	250.671	14.2216	163.11	3.42598	13.301	145.986	22.6096	6.65102	27.0542	155.168	12.6056	21.3563	144.546	133.69	138.002	136.011	139.874	139.396
TG(44:3)	TG	C47H84O6	76.4046	114.508	114.725	30.1583	25.6627	27.6813	3.45164	3.87603	3.94173	4.06677	4.68822	4.57042	1.40783	1.31491	1.22531	23.4229	114.019	2.40948	2.01242	2.89668	2.29417	10.1057	1.51609	101.235	21.3495	96.2887	3.06514	88.4195	2.46744	42.8634	0.587206	3.55091	47.2755	4.48019	1.56291	5.98302	49.2205	1.52737	6.8747	37.9897	34.8318	37.1102	36.3726	37.6571	37.6774
TG(44:4)	TG	C47H82O6	20.5137	42.7385	32.7969	8.99692	8.38711	8.26953	0.782722	1.19321	0.593425	1.32449	1.50843	0.948502	0.62907	0.486963	0.290074	2.99158	21.6868	0.364458	0.713588	0.505295	0.462465	1.28694	0.347129	18.8812	3.49375	16.717	0.286478	15.8459	0.394595	5.03013	0.107783	0.522589	7.96745	0.800766	0.440342	1.03815	7.8539	0.184051	1.61343	6.28817	6.06223	5.90931	5.80985	5.75242	5.98634
TG(44:5)	TG	C47H80O6	1.74699	3.30311	3.79487	0.892829	0.697053	0.765111	0.1105	0.145103	0.105409	0.263054	0.291054	0.207733	0.0693251	0.0456024	0.0253414	0.847053	6.33731	0.0621677	0.208294	0.0801832	0.120173	0.237841	0.100158	7.01238	0.947664	6.84749	0.0413267	6.54044	0.10317	1.27145	0.0228848	0.133608	2.25926	0.197897	0.0909075	0.160925	2.04019	0.0272194	0.568555	1.73044	1.50265	1.52649	1.4995	1.48547	1.50684
TG(44:6)	TG	C47H78O6	0.18243	0.360914	0.593122	0.238281	0.171702	0.195687	0.0221434	0.0300501	0.0236862	0.102512	0.107339	0.0759031	0.0062653	0.00500029	0.0038725	0.26717	2.15291	0.00873583	0.0449069	0.00590104	0.016286	0.0774942	0.0388155	2.87119	0.205461	2.92403	0.00505629	2.96404	0.0511382	0.386337	0.00234518	0.0183726	0.680964	0.0607956	0.0480032	0.047556	0.736932	0.00850342	0.195423	0.515035	0.453094	0.488411	0.461801	0.459513	0.49315
TG(45:0)	TG	C48H92O6	5.42814	8.26159	1.0502	0.964894	0.890182	1.08527	3.15435	3.40673	6.15858	1.55359	2.21199	3.63685	1.35241	1.90683	1.66386	1.34995	1.84103	2.43275	0.668463	9.7028	1.41628	2.82575	0.407827	1.29723	1.55755	2.55199	2.53788	2.27158	0.839874	1.05986	1.0511	0.49646	1.26405	0.67703	1.05096	2.18248	1.40668	3.0315	0.530933	2.42505	2.40774	2.20405	2.32334	2.38237	2.37307
TG(45:1)	TG	C48H90O6	8.6668	12.7355	3.85741	2.93927	2.46203	2.81529	5.70768	6.2485	8.9365	3.82161	4.74319	6.09496	2.08923	2.72065	2.39562	8.0458	11.3735	4.61869	2.01105	15.7905	3.36704	10.5329	1.79353	11.7348	9.81026	17.7635	8.49761	14.8406	3.65142	8.7286	2.40611	2.43382	8.27248	3.3649	2.90043	6.20199	9.44126	7.08083	3.32982	12.1985	11.7571	11.7343	11.2035	11.5757	12.0622
TG(45:2)	TG	C48H88O6	4.66823	5.74548	4.93269	1.58596	1.3677	1.55344	2.32156	2.60084	3.87386	1.58619	1.90133	2.85375	1.05686	1.14709	0.847587	10.2761	16.8247	2.17969	1.33922	7.06903	1.92955	6.44107	1.13574	18.0034	9.83902	22.507	4.00839	16.6828	2.22408	13.701	0.995292	1.70848	11.7384	2.43432	1.63393	3.39844	12.322	2.68066	3.05114	11.5178	10.9517	10.9044	10.7693	11.227	11.1998
TG(45:3)	TG	C48H86O6	1.21986	1.37947	2.40849	0.524046	0.46372	0.51924	0.431861	0.504801	0.689399	0.511145	0.599075	0.767832	0.265859	0.241682	0.170955	3.5897	7.82375	0.461153	0.446297	1.09985	0.523828	1.52246	0.329223	5.11707	3.59102	8.95371	0.616543	5.92365	0.559285	5.43439	0.168158	0.515698	5.28639	0.748395	0.444508	0.885148	5.40126	0.391527	1.26754	3.57775	3.37428	3.52269	3.3494	3.53479	3.53306
TG(45:4)	TG	C48H84O6	0.229961	0.294716	0.775638	0.177811	0.148824	0.173209	0.0563262	0.104695	0.0310093	0.212418	0.221902	0.199019	0.13165	0.0695292	0.0423379	0.558406	9.49308	0.165735	0.158515	0.0373317	0.0972324	3.01383	0.0407641	19.4581	1.52692	7.82148	0.047262	11.4422	0.0854271	0.607599	0.0386299	0.0619394	0.818228	0.299177	0.156541	0.13344	1.00357	0.0256611	0.26055	1.91957	3.5532	8.24121	3.57036	3.4188	3.62784
TG(46:0)	TG	C49H94O6	37.5151	42.2741	27.5448	6.10776	5.97703	6.65754	24.8688	30.7676	31.0828	13.535	16.5709	15.2463	4.0519	5.94124	6.67673	7.92362	25.7901	26.4838	4.90677	61.1538	10.2621	24.8856	2.5703	26.1922	9.93809	13.8549	23.4018	28.8058	10.297	9.36745	7.61405	2.48186	13.4485	8.433	6.87848	16.745	11.7589	31.1002	3.84595	27.3483	28.1728	24.684	25.4962	25.7435	26.9917
TG(46:1)	TG	C49H92O6	152.543	142.766	191.428	31.3996	29.1267	32.8647	62.3397	75.35	74.3017	44.5056	56.9562	48.0788	5.70786	8.90402	9.7182	82.5751	232.594	49.7106	14.1601	103.931	24.6681	127.771	13.1628	236.695	140.346	254.275	129.278	196.32	50.1613	126.543	21.0133	24.7991	114.426	46.2257	23.615	82.2636	130.71	109.322	39.9021	182.981	179.785	172.059	168.516	177.648	179.48
TG(46:2)	TG	C49H90O6	196.728	149.417	350.609	44.7404	38.5884	39.659	48.5794	58.7433	52.0292	38.2668	45.7204	38.4839	6.71519	7.82713	7.39704	205.078	390.165	42.0478	29.8899	90.4164	39.4469	159.471	30.0694	420.1	245.694	456.037	151.409	308.711	68.5383	293.56	21.5565	58.9278	223.738	91.7563	31.9597	100.029	272.646	111.463	88.9607	289.955	280.966	274.733	270.943	281.918	284.354
TG(46:3)	TG	C49H88O6	71.6472	45.4949	212.631	14.6282	13.992	14.4185	11.6402	14.6835	13.4412	10.312	12.2549	12.7903	2.34357	2.37897	1.92363	116.447	240.661	11.4807	13.8267	26.4452	16.7834	50.4968	12.755	218.594	100.472	260.763	31.621	165.879	19.852	185.558	4.40956	25.6405	131.593	36.2026	9.3705	28.6266	163.002	18.2471	37.6041	122.111	114.403	115.665	114.725	116.913	118.748
TG(46:4)	TG	C49H86O6	22.9046	22.9228	62.2657	10.3059	12.2891	12.765	2.76874	3.73124	2.97421	4.16612	4.69552	4.8335	1.22596	0.892033	0.600383	26.0532	67.0315	3.21139	4.76133	4.84657	4.45448	8.29223	3.02421	43.2352	21.6095	67.0872	3.19493	53.3085	3.48685	36.8936	0.988923	5.4913	35.7398	8.24266	3.11632	6.8456	44.3556	1.84805	9.13277	26.9367	24.5894	25.7954	25.6932	26.4758	26.4847
TG(46:5)	TG	C49H84O6	5.6337	7.79732	14.8074	3.05791	2.92691	2.97741	0.522877	0.700959	0.445807	1.04103	1.17245	1.03448	0.32086	0.200059	0.135667	3.84039	13.7406	0.399369	0.965052	0.822372	0.777217	1.17698	0.542969	10.6838	3.4169	14.557	0.306294	18.1099	0.493071	5.02032	0.134909	0.77372	6.90568	1.28029	0.501822	1.1159	8.11907	0.264818	1.67882	5.12773	4.76178	4.92466	4.88292	4.99969	5.08468
TG(46:6)	TG	C49H82O6	4.00457	8.32827	5.05295	1.75818	1.91761	1.81885	0.0895418	0.182316	0.0622858	0.48797	0.546788	0.268121	0.207171	0.0942393	0.0468479	0.745385	3.22973	0.0672016	0.238681	0.182681	0.221446	0.135001	0.134988	2.70385	0.728401	3.62915	0.054956	8.08033	0.102778	0.587745	0.0337431	0.19024	1.2902	0.289635	0.186494	0.304954	1.85401	0.0841702	0.513442	1.35667	1.30723	1.1899	1.21847	1.22142	1.18271
TG(46:7)	TG	C49H80O6	0.277414	0.561849	0.472655	0.151397	0.116325	0.127941	0.00326493	0.0147021	0.00364723	0.074198	0.0816652	0.0713807	0.0071528	0.00610183		0.142007	0.623035	0.0153788	0.0817952	0.0553107	0.0491877	0.0216081	0.0650641	0.488514	0.156304	0.949163	0.00357757	2.00923	0.0296321	0.176338	0.00403487	0.0425226	0.290021	0.0812301	0.0472107	0.0461446	0.36217	0.0126803	0.159681	0.218111	0.198835	0.208763	0.198458	0.191787	0.202545
TG(47:0)	TG	C50H96O6	5.0548	8.55216	0.749874	0.629758	0.626806	0.765037	3.40607	3.63224	6.1823	1.58829	2.22589	3.63101	1.54269	2.32728	2.08422	0.806006	0.996911	2.73394	0.778042	8.76265	1.70904	1.96397	0.343898	0.734299	0.738987	1.0343	1.91292	1.57549	0.700474	0.639298	0.983558	0.300176	0.853464	0.649676	0.845294	1.54651	0.933899	2.42041	0.389591	1.56925	1.66378	1.42013	1.55577	1.57202	1.54946
TG(47:1)	TG	C50H94O6	11.2946	17.9707	2.94222	2.67686	2.51876	3.1126	9.04673	10.0108	14.9454	4.63542	6.4392	8.60548	2.94479	4.35625	3.82542	5.22822	8.23003	6.68052	2.07338	19.6077	4.19343	8.96558	1.16531	8.55807	7.15199	12.2772	8.24613	10.193	3.11402	6.1903	3.25008	1.57369	5.63803	2.37608	2.80538	6.19947	5.87622	8.91283	2.4608	8.99524	9.1811	8.77401	8.62976	8.58364	8.96971
TG(47:2)	TG	C50H92O6	9.31365	13.4978	5.69312	3.81753	3.3134	3.84878	6.16662	7.24508	9.8258	4.10392	5.0726	6.36701	2.19418	2.79076	2.48323	14.1325	17.6061	4.94467	3.22182	18.1958	5.03519	13.6441	2.71066	22.5436	14.9311	26.1896	11.7458	20.5932	5.79662	17.067	2.90048	3.79376	13.159	5.34618	4.30505	8.23334	15.2717	8.54067	5.91088	17.8376	16.9157	17.328	16.3635	17.5663	17.4026
TG(47:3)	TG	C50H90O6	3.29018	3.87697	3.91689	1.55337	1.32629	1.42747	1.70845	2.06243	2.67083	1.5276	1.78213	2.19873	0.691587	0.775024	0.58764	9.77546	10.9321	1.64031	2.20693	5.51083	2.59658	5.13491	1.83752	10.094	8.49338	15.3034	3.70913	9.7178	2.59556	12.1725	0.957553	2.35389	9.0275	3.33496	2.00766	3.30442	10.7928	2.4415	4.14042	6.91941	7.94117	8.22191	7.88957	8.28899	8.21471
TG(47:4)	TG	C50H88O6	0.543782	0.532511	1.46941	0.34066	0.34903	0.340831	0.264755	0.335162	0.310364	0.421598	0.487281	0.539231	0.191445	0.134752	0.0575963	2.85764	3.1619	0.41684	0.733574	0.791898	0.660905	0.840299	0.468561	0.865431	2.7645	4.4859	0.527226	2.11362	0.638998	3.40689	0.199284	0.583151	2.97818	1.11494	0.625892	0.71633	3.48162	0.320784	1.27896	1.55162	1.45823	1.45518	1.51122	1.5837	1.4333
TG(47:5)	TG	C50H86O6	0.196321	0.12485	0.505622	0.0808539	0.0765515	0.0880105	0.0656306	0.0680375	0.0521273	0.108091	0.170101	0.140731	0.0470016	0.0317797	0.0185071	0.929161	56.9742	0.574438	0.187098	0.212543	0.169156	10.897	0.100896	101.012	7.5675	45.9669	0.128745	66.682	0.243046	7.22005	0.105615	0.0703171	2.14536	1.69155	0.130173	0.187053	0.887955	0.0542215	0.262545	47.6992	44.2317	44.9994	44.7192	45.7042	46.2921
TG(47:6)	TG	C50H84O6	0.126853	0.0935147	0.477916	0.0293372	0.039751	0.0307427	0.0216047	0.0118151		0.0595582	0.0939708	0.0483764	0.0305696	0.0291226	0.00370829	0.586828	36.1079	0.21008	0.0379794	0.0790393	0.0383924	4.55067	0.0277621	39.3215	4.2886	34.8269	0.0483061	32.9059	0.0655359	3.90322	0.0233105	0.00243836	1.1368	0.830229	0.0568664	0.0555193	0.25911	0.00955783	0.0580947	24.2164	21.4975	23.3567	22.6894	23.7539	23.3211
TG(48:0)	TG	C51H98O6	47.0352	64.8522	31.0054	6.50054	6.38647	7.33642	25.3027	30.7555	32.5363	12.865	16.0682	15.3097	11.0937	13.893	14.5294	7.40068	14.8915	29.0389	7.87034	114.451	16.3896	20.944	5.44074	9.13521	5.40213	7.24854	27.0163	22.7672	13.0013	7.6617	8.85416	3.67151	10.3744	12.6801	9.32131	14.2711	10.3125	30.6288	5.03545	21.0451	21.8125	18.5637	19.1951	21.3276	21.8166
TG(48:1)	TG	C51H96O6	152.011	160.782	130.365	34.0006	36.7056	44.6011	121.709	138.991	150.09	52.6078	66.4528	58.3136	12.4963	22.3252	26.7129	68.1554	187.312	98.2561	23.1758	217.281	43.3032	135.009	19.3441	203.297	119.415	161.516	132.096	189.359	67.1223	104.765	49.077	19.8902	100.743	45.3261	35.4624	86.4305	95.4366	141.821	40.2274	161.765	172.037	149.861	151.976	154.902	157.153
TG(48:2)	TG	C51H94O6	241.209	230.908	282.14	63.1765	61.3986	71.6834	111.9	130.181	132.813	59.2593	76.6974	67.3905	11.5644	18.0683	19.0858	177.749	400.339	86.2041	39.2954	259.387	64.7259	207.235	36.5844	436.777	256.228	423.796	220.381	351.189	105.409	311.732	48.0352	57.5234	242.067	79.9758	52.1434	137.007	259.03	172.985	87.7618	331.392	330.379	308.558	307.158	317.913	322.427
TG(48:3)	TG	C51H92O6	223.425	207.088	354.231	67.9671	60.5051	63.1621	53.3974	67.986	54.9584	47.8283	59.0457	46.2155	5.65914	7.01572	6.75154	259.663	392.629	48.3939	52.0285	150.372	68.503	180.473	51.518	436.629	293.204	458.722	175.254	314.058	96.9164	390.042	30.0175	113.57	283.625	110.762	45.6458	118.025	341.309	114.309	146.237	324.498	314.986	310.182	302.678	314.809	319.057
TG(48:4)	TG	C51H90O6	98.2392	83.528	221.507	22.0863	19.9921	20.2816	11.4368	15.425	12.0807	15.2863	17.655	16.9625	2.25536	1.85164	1.38782	131.419	161.293	13.1169	28.5078	50.7538	32.5193	48.0415	25.2869	120.273	117.41	213.476	39.3256	94.3897	26.947	177.866	6.80069	49.1666	118.004	48.2968	16.6818	37.7353	152.934	25.3428	66.3256	106.987	101.833	101.968	100.799	102.939	102.441
TG(48:5)	TG	C51H88O6	17.2145	13.718	56.271	4.0789	3.83358	4.1502	1.78839	2.51172	1.83115	3.51805	4.11462	4.26129	0.56289	0.407917	0.25021	26.9555	40.6291	2.44931	8.38802	9.03668	8.04142	8.78039	6.53584	24.3131	23.0484	55.836	4.47358	30.1619	5.66532	37.5806	1.06348	9.77912	25.8316	12.4266	3.70152	7.18009	37.8035	3.12549	15.1594	22.0222	20.467	21.3022	20.9832	21.3484	21.2868
TG(48:6)	TG	C51H86O6	4.10078	5.1258	10.8617	1.51927	1.50776	1.63346	0.36531	0.519582	0.367524	1.12287	1.20949	1.38859	0.326329	0.165482	0.0831248	3.85998	8.96503	0.413737	1.39656	1.23751	1.08511	1.19373	0.916299	6.98208	3.52939	14.486	0.421484	21.5535	0.916239	5.02091	0.154959	0.901268	4.80727	2.55648	0.949243	1.53541	7.83177	0.348575	1.96339	4.89102	4.34338	4.58785	4.62323	4.72398	4.71324
TG(48:7)	TG	C51H84O6	1.90549	3.43492	2.70635	0.670399	0.628577	0.633256	0.0478868	0.123566	0.0267403	0.25339	0.31094	0.248913	0.0552851	0.0308258	0.0110487	0.547814	1.49389	0.0781944	0.234842	0.160475	0.189702	0.147112	0.131976	1.52976	0.483156	2.79378	0.0428307	6.13769	0.153235	0.6279	0.0375607	0.0817489	0.785972	0.317844	0.189061	0.236051	1.37937	0.0462893	0.269165	0.837067	0.726983	0.728492	0.784566	0.789035	0.8027
TG(48:8)	TG	C51H82O6	0.628462	1.30848	0.704503	0.234702	0.249195	0.242747	0.00574342	0.00395279		0.0372803	0.0641139	0.0268699	0.014267	0.00454206	0.00192985	0.0678871	0.196479	0.00241895	0.0275314	0.00890404	0.00793592		0.0117918	0.182028	0.0353324	0.259245	0.00154979	1.15439	0.00371506	0.0383226		0.00308098	0.0665542	0.0287943	0.0223163	0.0250716	0.158157	0.00128178	0.0172934	0.103704	0.10316	0.0848685	0.101255	0.0802017	0.096946
TG(49:0)	TG	C52H100O6	4.12439	6.42827	1.12264	0.643995	0.602084	0.757903	2.44037	2.48336	3.65992	1.34269	1.81218	2.37179	1.32403	1.73115	1.52497	0.860603	0.750227	2.04759	0.916039	10.3414	1.82886	1.71706	0.51138	0.544805	0.512183	0.731692	1.84125	1.57431	0.744688	0.643875	0.724169	0.477909	0.874027	0.836858	0.932903	1.25372	0.806132	2.33934	0.502047	1.53239	1.56438	1.46044	1.36986	1.44072	1.46911
TG(49:1)	TG	C52H98O6	9.08359	12.8529	2.80149	2.30242	2.80136	3.41792	10.1888	10.5433	14.8988	4.95284	6.74238	8.19547	2.43713	3.81181	3.75828	5.70225	6.98115	6.81014	2.44728	19.342	4.7548	9.60722	1.76774	6.92198	6.7773	9.52794	8.76679	9.572	3.13335	5.50547	3.35508	1.49145	5.2633	2.70711	3.13696	6.63541	5.47936	9.02652	3.0965	8.74501	9.40097	8.28242	8.09755	8.60231	8.54834
TG(49:2)	TG	C52H96O6	10.9872	14.5833	5.02446	4.53891	4.61937	5.48449	11.5709	12.8514	15.7531	5.80629	7.49095	8.39082	2.75056	4.05632	3.87449	12.7417	16.9846	8.15449	3.87859	25.444	7.49772	15.2146	2.97345	21.2662	14.2056	23.8216	15.5177	20.1211	6.6658	16.9093	5.57541	3.3724	12.5065	4.88848	5.00498	10.0428	14.3773	14.0844	6.28867	17.546	18.3853	16.7328	16.6352	17.004	17.1749
TG(49:3)	TG	C52H94O6	5.42341	7.00166	4.52796	3.04103	2.85518	3.33029	3.87322	4.69183	5.34611	2.74043	3.50549	3.84279	1.04936	1.35944	1.29515	13.3034	14.0468	3.11489	3.13091	13.2064	4.73403	9.60148	3.08636	15.0652	12.1151	20.7305	9.68419	14.9293	4.97245	18.2857	2.15519	3.9321	12.0479	5.12971	3.96992	5.90119	14.2431	6.01279	6.60337	13.7449	13.2811	13.0006	12.7926	13.2838	13.3687
TG(49:4)	TG	C52H92O6	1.69565	1.94988	2.1346	1.38157	1.251	1.312	0.926034	1.22535	1.12916	1.28433	1.422	1.39026	0.333739	0.338408	0.25216	6.94544	6.57177	1.07019	2.75224	4.01732	2.72628	3.57571	2.46895	4.37574	5.8419	8.67757	2.81352	5.98038	2.56183	7.66809	0.692813	2.1916	5.77286	4.24336	2.65483	2.43958	6.75085	1.69711	3.94791	5.14115	4.94739	4.97664	4.87051	5.18523	5.17996
TG(49:5)	TG	C52H90O6	0.319337	0.320009	0.73065	0.245684	0.232391	0.235609	0.152282	0.222033	0.175656	0.297248	0.311598	0.346163	0.0723469	0.0425065	0.0244821	1.85482	2.52052	0.29764	0.928527	0.788053	0.723542	1.08485	0.610253	1.78374	2.09879	2.20444	0.406828	4.75915	0.630773	2.18216	0.172248	0.458948	1.59096	1.33752	0.615393	0.526709	2.13048	0.264864	0.983779	1.23214	1.20705	2.59196	2.44318	2.10003	3.10108
TG(49:6)	TG	C52H88O6	0.0994375	0.0815143	0.268914	0.0541681	0.0546015	0.0447346	0.0373209	0.0403945	0.0341411	0.125033	0.140097	0.143837	0.0468445	0.014594	0.00747353	0.754945	9.9752	0.170769	0.19926	0.161238	0.178129	1.31964	0.129007	13.5182	1.95092	12.6334	0.0891256	13.4065	0.193903	1.5119	0.0370134	0.0605632	0.840205	0.763705	0.211551	0.188301	0.674275	0.0655452	0.207248	8.65111	10.3592	8.95636	8.363	8.71112	10.5989
TG(49:7)	TG	C52H86O6	0.0478952	0.0324442	0.148681	0.0142353	0.014982	0.0130816	0.00871125	0.00451981	0.002383	0.0494123	0.0537798	0.0525406	0.00393131	0.00244236		0.304403	7.09572	0.0674007	0.0477463	0.0316238	0.0386207	0.700532	0.0335897	5.70829	1.04551	10.3697	0.0204086	7.05192	0.0636632	1.06767	0.0140586	0.0038626	0.390445	0.334068	0.0601311	0.030883	0.156944	0.00509133	0.0442166	7.15526	6.26558	6.76366	6.77059	6.96364	6.87555
TG(50:0)	TG	C53H102O6	37.9132	65.0425	42.6626	16.0307	12.5459	15.1494	24.9179	35.0808	28.9233	17.1593	24.0974	14.3429	17.5252	18.5908	19.0155	11.7141	20.0739	38.7276	11.5914	187.608	25.8325	28.5269	10.7246	8.0073	6.69685	9.28825	38.2004	35.0879	23.1221	14.8137	8.74158	9.3726	20.4234	27.2497	19.4449	19.6442	17.2092	44.3674	12.0468	33.2945	32.5081	30.1047	30.6298	33.1004	35.4069
TG(50:1)	TG	C53H100O6	266.917	353.827	201.251	64.1313	68.5344	88.0039	154.678	173.681	187.211	78.6081	100.37	91.9501	45.7596	65.5073	62.5746	108.984	207.364	150.087	57.8312	552.783	99.8941	176.867	68.5031	196.198	166.191	178.015	214.707	213.113	108.202	134.993	74.7127	51.1434	125.548	106.04	73.3115	136.039	122.255	211.315	101.496	187.987	200.967	179.969	177.548	182.424	186.682
TG(50:2)	TG	C53H98O6	390.381	438.354	312.666	98.4298	104.596	131.624	230.012	254.157	282.187	95.7882	122.997	109.628	60.3192	83.4738	78.3641	217.884	391.127	189.168	80.8836	614.238	131.013	257.107	88.7026	352.281	282.391	368.59	305.966	403.4	176.064	325.451	126.164	91.6537	258.977	138.3	93.387	174.958	278.272	291.829	151.598	360.052	385.864	336.163	338.665	350.827	348.765
TG(50:3)	TG	C53H96O6	305.788	330.175	314.133	113.527	112.092	133.493	130.744	162.231	147.244	65.4538	87.1787	69.6218	21.6748	29.9789	29.6305	271.264	460.398	122.728	81.7551	494.966	125.83	245.782	87.4224	450.556	321.212	484.933	297.504	429.007	169.758	456.777	88.01	126.412	339.292	130.754	84.9921	156.341	371.827	238.438	179.646	379.992	385.373	358.523	358.635	360.233	365.555
TG(50:4)	TG	C53H94O6	140.672	156.056	197.943	67.6988	62.8534	69.0998	35.4057	48.2123	37.0394	31.173	38.6524	31.649	7.09351	7.68023	6.87018	225.97	276.59	40.5956	64.1277	217.496	79.5787	138.389	75.7533	248.62	239.582	316.732	142.664	236.825	91.8682	338.244	27.3358	116.554	255.94	98.5197	50.4898	89.3834	267.34	79.9487	163.533	209.777	222.006	218.805	212.38	224.835	225.338
TG(50:5)	TG	C53H92O6	37.5044	43.9507	61.1853	17.5508	15.3097	15.4835	7.79515	11.671	7.74413	11.1364	13.1024	11.5435	1.84401	1.62386	1.212	79.8465	81.4296	10.2359	29.9067	46.9809	30.3022	38.8482	27.2752	65.2564	73.2803	102.382	28.9168	70.3275	26.7282	111.651	6.43009	41.4173	87.6174	35.4214	16.5317	30.2642	88.9747	16.3215	59.9676	65.4726	62.8949	62.1397	61.2123	63.6114	63.2515
TG(50:6)	TG	C53H90O6	12.887	14.1095	28.0726	3.09517	2.84166	2.93621	1.60891	2.6028	1.5248	3.71859	4.10512	4.40197	0.620812	0.402211	0.212407	20.2414	23.2821	2.34978	8.77985	11.1605	8.19129	8.17928	6.93457	18.4221	18.0139	39.1323	5.42667	25.5258	8.50486	27.7129	1.40341	7.90585	20.1129	13.0122	5.80786	9.12465	26.8186	4.62861	12.9766	16.1472	15.0699	15.1449	15.1673	15.6057	15.5384
TG(50:7)	TG	C53H88O6	2.12967	2.18042	6.67067	0.552723	0.528158	0.560355	0.253868	0.426213	0.259665	0.806376	0.880888	0.972404	0.121634	0.0680354	0.0362763	3.45283	5.02627	0.474558	2.06155	1.99411	1.89073	1.09701	1.8414	3.43387	3.31657	8.96047	0.566149	10.9909	2.59555	4.58371	0.218097	1.12756	2.98275	3.46692	1.66656	1.52874	5.97931	0.643454	2.27388	3.12313	2.86479	2.96105	2.88204	3.02438	2.92746
TG(50:8)	TG	C53H86O6	0.348044	0.369945	1.29607	0.116337	0.11017	0.130466	0.0521054	0.0605492	0.032251	0.172191	0.187406	0.238872	0.0424455	0.016372	0.00800577	0.460164	0.79005	0.0516914	0.304864	0.238711	0.242266	0.0731955	0.237531	0.594508	0.374713	1.41105	0.0351665	5.47252	0.307854	0.480448	0.0136905	0.0934621	0.352458	0.551551	0.246887	0.187835	0.897433	0.0612682	0.232929	0.484267	0.428049	0.438242	0.443379	0.481976	0.453467
TG(51:0)	TG	C54H104O6	2.67632	4.58278	1.38	1.25922	0.951842	1.19223	1.97352	2.57906	2.55334	1.49583	2.12965	1.37827	0.986288	1.09856	1.13268	1.65683	1.61919	2.20275	0.94498	10.633	1.99641	2.40541	0.81893	1.21029	0.835802	1.25324	2.75487	3.34245	1.33493	1.71995	0.658113	0.775095	2.05235	1.79569	1.54044	1.75787	1.65472	3.43793	1.05789	3.16072	2.95434	2.74321	2.6826	2.96701	3.02096
TG(51:1)	TG	C54H102O6	8.541	13.3919	5.21719	4.44573	4.51139	5.84724	10.2524	11.6859	12.577	6.56873	8.33241	6.90644	2.63095	3.60579	3.30638	9.76361	10.7306	8.09068	4.25701	34.4087	7.54222	12.7783	4.09868	8.91504	11.1251	13.8738	13.8503	14.1524	5.59349	9.482	4.23539	3.51495	9.14925	5.96706	5.81845	9.82006	8.27378	15.1281	6.96154	12.4608	12.6735	11.4189	11.7105	11.8593	12.012
TG(51:2)	TG	C54H100O6	11.3369	15.2398	6.49294	4.98143	5.65029	7.30821	16.2183	17.0841	20.6815	7.93849	10.2254	10.2743	3.44827	4.866	4.64682	14.7634	17.034	10.1586	5.35852	36.1777	9.2593	16.3256	4.83104	18.7383	14.8877	23.2871	18.0194	21.1983	7.97963	18.152	7.52083	4.76467	14.1164	6.72161	6.3987	11.2987	14.9319	18.9729	8.71303	18.4891	19.9689	17.6602	17.2561	19.0031	18.2813
TG(51:3)	TG	C54H98O6	9.81898	11.8441	6.42828	5.68074	5.97574	7.60047	9.8717	10.9839	11.8698	5.70282	7.49964	7.2137	2.23576	2.88348	2.67365	18.0194	16.6025	7.38601	5.62357	31.0985	9.69857	13.0901	5.16086	12.8946	17.266	26.3821	16.0293	17.7161	7.02587	21.0881	6.36682	5.96462	15.7243	7.29174	6.40625	10.1227	18.2415	16.9619	10.5195	17.4681	18.1088	16.1325	16.6108	16.8939	16.9255
TG(51:4)	TG	C54H96O6	4.16555	5.01438	4.08068	3.20609	3.10835	3.82357	2.60644	3.29963	3.25888	2.62304	3.51289	3.21226	0.913386	1.06193	0.840865	12.2737	8.62955	2.53414	3.82554	14.953	5.44081	6.63578	3.9212	4.8026	10.8081	15.6504	8.11741	8.25512	3.51029	12.9112	1.88309	4.23859	9.51599	5.12833	4.22174	5.31699	10.7881	6.31146	7.06622	9.30469	9.24975	8.66171	8.69208	8.69044	9.05754
TG(51:5)	TG	C54H94O6	1.01775	1.27945	1.48214	1.07217	0.963089	1.06332	0.578081	0.834599	0.637741	1.05653	1.23055	1.09941	0.199859	0.184836	0.157828	5.32847	3.69663	0.769687	2.39235	3.96829	2.21435	2.623	2.87165	2.2748	4.47817	6.11733	2.62669	4.40163	2.0901	5.35502	0.564737	1.94181	3.90732	4.33002	2.80472	1.80801	4.34656	1.66063	3.56618	3.68755	3.82628	3.72721	3.52468	3.73001	3.82117
TG(51:6)	TG	C54H92O6	0.28932	0.326866	0.38648	0.253005	0.214357	0.217162	0.131049	0.211957	0.117472	0.41495	0.451365	0.423438	0.0639863	0.0366922	0.0190553	1.33988	1.0692	0.214246	1.07864	1.02667	0.89732	0.643332	1.22048	0.805395	1.27826	1.91131	0.462826	2.11344	0.843941	1.33913	0.146357	0.420807	1.00973	1.8885	1.2957	0.624264	1.35982	0.347683	1.01183	1.28598	1.10007	1.15315	1.06783	1.11609	1.16891
TG(51:7)	TG	C54H90O6	0.0409967	0.0467466	0.0847969	0.0289709	0.0278984	0.028939	0.0138475	0.0327852	0.0177691	0.0870118	0.0938239	0.106601	0.00659044	0.00417957	0.00133609	0.270014	0.444206	0.0504015	0.240334	0.134495	0.184669	0.137216	0.20959	0.27633	0.311345	0.873629	0.0595484	0.849873	0.293316	0.32325	0.0222811	0.0552353	0.189002	0.413946	0.304268	0.138947	0.364306	0.0558531	0.180852	0.450576	0.414438	0.379426	0.342691	0.433747	0.401145
TG(51:8)	TG	C54H88O6		0.00562731	0.0125906	0.00318641	0.00354018	0.00112836		0.001273	0.0017236	0.0150733	0.0126814	0.0285179				0.06195	0.565848	0.00318572	0.0334503	0.0079279	0.0197726	0.10523	0.0399256	0.752808	0.152613	0.917762		0.907084	0.0505605	0.110964	0.00171475	0.00268353	0.0536485	0.100892	0.0680723	0.0168305	0.0384509	0.00427695	0.0188462	0.484382	0.476011	0.483451	0.514256	0.506894	0.453062
TG(52:0)	TG	C55H106O6	12.5021	23.9705	18.1768	19.0516	9.38984	15.0151	12.0285	19.6094	14.0713	10.7476	16.4972	6.74255	9.78084	7.95385	10.5227	15.1251	32.5426	24.1826	5.2991	96.3803	14.6316	23.386	9.48806	10.9404	7.8457	15.082	29.5753	65.3443	19.726	23.5651	2.41256	5.68445	34.7487	46.0285	17.8395	18.033	23.4367	30.5322	14.4973	44.2685	39.3173	38.3102	41.1853	46.5649	49.825
TG(52:1)	TG	C55H104O6	153.958	253.914	229.049	130.943	128.262	158.504	155.009	200.756	169.22	95.2906	123.072	72.8269	56.593	66.5789	56.9337	184.281	342.256	180.341	73.7045	644.723	127.951	243.175	111.848	318.804	272.346	309.838	279.364	368.349	165.569	242.618	71.7283	98.2511	249.42	186.463	122.992	189.567	205.483	281.846	186.852	311.397	326.373	302.276	303.869	302.509	297.198
TG(52:2)	TG	C55H102O6	614.012	837.654	503.77	190.39	210.318	268.661	414.284	427.247	514.352	176.149	236.288	214.688	121.572	157.348	133.244	409.354	607.095	325.182	153.186	1239.34	240.105	412.688	201.664	451.065	537.029	666.083	553.859	603.923	289.826	571.565	223.133	208.37	486.905	271.47	203.346	335.138	481.508	577.222	307.66	587.266	617.636	554.672	544.841	561.326	566.226
TG(52:3)	TG	C55H100O6	731.034	912.612	552.507	183.66	201.413	254.953	325.893	352.43	406.254	142.124	185.725	176.37	128.3	161.281	129.274	466.263	574.567	285.994	166.16	1186.79	239.851	370.283	214.967	375.281	525.279	650.154	511.841	532.98	262.024	554.341	198.636	226.978	481.044	275.481	188.311	320.569	500.78	529.048	317.922	534.763	574.385	499.602	497.592	522.052	517.349
TG(52:4)	TG	C55H98O6	506.034	601.872	446.133	149.212	154.139	186.107	140.843	168.443	159.541	85.9553	109.269	92.6499	92.0085	97.3927	71.4832	426.201	455.719	160.171	141.731	829.335	188.825	253.099	182.104	252.46	447.04	561.494	382.479	369.638	189.677	503.842	120.505	215.116	400.368	224.382	135.634	223.541	442.866	361.123	294.787	383.948	400.569	360.456	363.174	362.614	372.101
TG(52:5)	TG	C55H96O6	135.434	158.084	165.605	48.7922	47.4043	56.0213	27.6988	36.4294	31.0398	23.7914	30.4363	27.0695	14.9263	14.4467	10.6477	197.815	179.053	35.9972	55.9683	246.803	62.5688	96.1965	82.053	93.3352	185.873	243.505	129.941	147.177	69.7384	249.191	25.1785	106.843	188.96	87.3741	49.9153	71.5825	200.235	85.5295	153.118	153.359	149.298	143.321	141.713	146.896	149.929
TG(52:6)	TG	C55H94O6	28.235	36.0229	39.2313	12.8349	11.6044	12.602	6.22486	9.58882	6.25655	9.46182	11.3832	9.98228	2.83316	2.27321	1.56298	62.3831	57.4365	9.52213	24.188	61.5953	26.5186	33.4748	31.1133	46.1485	56.3805	75.6563	29.7912	67.3234	29.3147	79.3325	6.71067	33.4198	63.8505	38.0619	23.9365	26.0575	63.2262	18.3032	55.0098	50.0254	48.5592	48.452	46.4195	48.7194	49.1376
TG(52:7)	TG	C55H92O6	7.83543	11.2886	11.4939	2.7305	2.42301	2.54385	1.19806	2.14083	1.22499	3.20411	3.60501	3.4681	0.4734	0.332193	0.196179	14.0771	13.2311	2.21471	7.51302	12.0469	8.59279	6.31667	8.07485	10.9706	13.2551	21.2201	4.19621	20.3991	9.76659	18.4919	1.48384	6.75547	13.335	12.3228	7.67187	7.20685	16.8879	3.23322	12.0916	11.0247	10.7061	10.3444	10.1935	10.4998	10.7446
TG(52:8)	TG	C55H90O6	2.65675	3.08015	6.47262	0.47216	0.411302	0.444001	0.23921	0.385514	0.212783	0.690679	0.786097	0.918337	0.100195	0.0571639	0.024093	3.09939	2.79622	0.404637	1.78594	2.15448	1.77031	0.837394	1.90841	1.86769	2.60005	5.86067	0.517874	4.6957	2.24718	3.34769	0.239511	0.99998	2.00156	3.14799	1.80443	1.45995	4.15439	0.619845	2.02899	2.12142	1.94921	1.98932	1.96792	2.05571	2.03209
TG(52:9)	TG	C55H88O6	0.331677	0.34843	0.997716	0.0610554	0.0525711	0.0583567	0.0253899	0.0358377	0.0167593	0.115843	0.12022	0.191373	0.0177149	0.00513278		0.341816	0.410155	0.0487976	0.234373	0.277032	0.254581	0.0675354	0.355381	0.182342	0.353717	0.793645	0.0404939	1.00659	0.369244	0.393333	0.0162955	0.0789586	0.208356	0.564006	0.29717	0.158919	0.515863	0.0590722	0.248855	0.271993	0.241238	0.255929	0.26276	0.288828	0.263132
TG(52:10)	TG	C55H86O6	0.0301093	0.038462	0.0881981	0.00835482	0.00650194	0.00878889	0.00110954	0.00434163		0.024549	0.0228549	0.0280467	0.0064957			0.0185543	0.0418257	0.00212921	0.0336945	0.0185255	0.0157728	0.00135151	0.0373465	0.0108483	0.0263761	0.0779127	0.00163581	0.386996	0.0268531	0.0259544	0.000674396	0.00509798	0.00935329	0.0604618	0.0381274	0.0102438	0.0542197		0.0196738	0.0213574	0.0285219	0.0223303	0.0289923	0.0334623	0.0360444
TG(53:0)	TG	C56H108O6	1.46521	2.53053	0.876881	0.735631	0.396808	0.652358	0.838991	1.1057	1.22954	0.659703	1.01957	0.609663	0.463133	0.493852	0.523595	1.31484	1.78567	0.948591	0.434079	3.73207	0.784115	1.08779	0.484879	1.13525	0.700511	1.52443	1.1469	3.56789	0.716765	1.36814	0.300062	0.446694	1.88242	1.38169	0.698094	0.955521	1.74099	1.47252	0.62967	2.17496	1.95306	1.97753	1.96174	2.19775	2.43439
TG(53:1)	TG	C56H106O6	3.56712	6.54384	3.88973	6.146	5.68034	6.63031	6.17011	8.59751	6.6806	4.3009	5.55305	3.11321	1.56009	1.89834	1.67671	14.4019	16.7054	5.9164	3.65819	22.2559	6.08812	12.5777	5.0495	14.0251	15.8721	22.27	12.737	22.4585	6.68513	15.225	2.34875	4.15875	15.505	9.34743	6.4036	10.6205	13.152	13.1353	9.71105	17.7445	17.1821	17.1917	16.7692	16.9088	16.8273
TG(53:2)	TG	C56H104O6	9.44231	14.476	9.6632	9.96172	9.94731	12.7303	17.4025	20.8653	19.6823	8.93311	12.0954	8.46595	3.28976	4.33258	3.81093	26.9924	28.3529	12.6279	9.28736	53.7301	14.4437	21.2338	9.75075	22.8665	27.2827	40.1994	24.8578	32.0086	12.5784	31.8078	8.75175	11.4267	26.3009	12.6482	12.112	17.0046	26.064	28.0119	16.8354	27.8998	29.7998	27.006	27.2226	27.5146	27.5528
TG(53:3)	TG	C56H102O6	10.5087	14.9938	6.64185	6.03195	6.42847	8.49048	10.7987	12.6196	12.913	5.72562	7.49398	7.23725	3.40754	4.05045	3.34243	18.034	13.3102	8.21261	7.6717	41.0526	11.7261	11.2874	7.74118	9.99164	14.7763	21.9462	13.3038	15.0685	6.90731	16.7465	6.09545	8.45883	15.4509	8.38497	7.1081	9.75577	16.3801	14.4215	11.6344	14.87	15.9394	14.4107	14.3438	14.7548	15.1579
TG(53:4)	TG	C56H100O6	7.12798	9.96951	4.4666	3.98388	4.23868	5.40879	4.57558	5.89593	5.59729	3.48336	4.50126	4.23214	2.27378	2.53389	1.84411	11.7706	6.80807	4.38911	5.6112	27.4329	8.25746	6.03239	5.88005	2.90637	9.61535	12.0855	7.23985	6.8857	3.85574	9.25586	3.34811	6.7237	9.06608	6.09622	4.52438	5.4832	10.2922	7.96105	9.10944	8.16992	8.40323	7.80303	7.71415	7.94659	7.96993
TG(53:5)	TG	C56H98O6	3.03542	4.5405	2.20689	1.96658	2.06046	2.44325	1.55398	2.25009	1.71696	1.77233	2.19183	1.91295	0.807247	0.749788	0.562642	6.18869	4.30645	1.85113	3.09752	13.572	4.56404	3.37031	3.50777	2.04352	5.40503	7.55613	3.91533	4.18298	2.337	5.37222	1.41356	3.50683	4.90599	3.71462	2.75396	3.00284	5.6232	3.66988	5.35317	4.25255	4.47084	3.8804	4.02267	4.25653	4.33351
TG(53:6)	TG	C56H96O6	0.355513	0.42687	0.977244	0.269257	0.321188	0.281807	0.075387	0.269196	0.0768421	0.484112	0.62061	0.792978	0.0742811	0.0600701	0.0417408	2.83338	1.81439	0.100262	1.46279	4.38125	1.71368	1.47187	1.83026	0.959318	2.50199	3.22556	1.44534	2.45182	0.838059	2.47744	0.0894779	0.923238	2.18951	2.04431	1.78287	1.46952	2.39485	0.448904	2.36119	1.91249	1.96156	1.75424	1.74245	1.85594	1.94406
TG(53:7)	TG	C56H94O6	0.0864732	0.0812188	0.189775	0.077478	0.0712859	0.072179	0.020857	0.0365721	0.0346137	0.208426	0.249902	0.164926	0.00512582	0.00130201	0.00161265	0.516202	0.506306	0.0812998	0.408987	0.51392	0.466087	0.353509	0.764709	0.326247	0.618062	0.796589	0.206651	1.39104	0.546153	0.676553	0.0559609	0.168226	0.532645	0.889732	0.804774	0.348502	0.624769	0.139975	0.61751	0.511901	0.480375	0.485327	0.498396	0.504745	0.491167
TG(53:8)	TG	C56H92O6	0.023026	0.021992	0.0269569	0.0259725	0.0224318	0.0255273		0.0235751	0.0127555	0.103748	0.0861506	0.120604	0.00394366		0.000863789	0.169406	0.089909	0.0370102	0.244403	0.163272	0.163057	0.0531698	0.418036	0.0262697	0.164983	0.152361	0.0255353	0.587596	0.310565	0.174493	0.0220451	0.0400575	0.0971538	0.521769	0.599081	0.0874356	0.16474	0.0577701	0.133684	0.147236	0.130025	0.128058	0.142531	0.167287	0.139658
TG(53:9)	TG	C56H90O6						0.00178043	0.00108628			0.0027289	0.00843356	0.0103465	0.000633745			0.00957092	0.0284957	0.00217437	0.0131601	0.00315146	0.00821192	0.00500753	0.0411917	0.0501999	0.0191959	0.120585	0.00159937	0.222171	0.0407183	0.00495344	0.00352767	0.00203505		0.0646947	0.0645277	0.00299646	0.00479788	0.0019443	0.00883382	0.060083	0.0420971	0.0570049	0.066661	0.0364354	0.0423109
TG(54:0)	TG	C57H110O6	3.4147	6.62203	3.21427	2.42804	0.847323	1.90488	2.18926	2.79464	2.98952	2.35041	3.6619	1.4042	1.8246	1.50181	2.32394	4.29812	12.4582	3.10229	0.98923	8.69083	1.65793	3.2043	1.37965	5.2853	1.57411	6.65476	3.36022	24.5109	1.91107	4.82265	0.456759	0.999398	10.1776	7.16956	1.89112	3.44693	8.06727	4.57702	1.40226	9.4452	7.80901	8.33008	8.96045	10.496	11.2008
TG(54:1)	TG	C57H108O6	21.5553	41.2117	42.9974	74.8932	66.3731	73.8115	42.1971	64.5181	40.3533	31.521	39.355	15.7617	17.5492	17.8896	17.0759	157.736	299.287	54.3998	23.2211	157.977	41.6902	106.461	60.8787	216.134	203.178	315.397	114.466	311.941	68.2524	166.36	16.2124	30.1373	195.062	158.536	59.0814	109.737	165.715	112.52	110.596	219.464	206.129	201.726	202.157	214.451	207.474
TG(54:2)	TG	C57H106O6	164.961	276.083	260.647	225.366	227.858	275.328	201.375	274.936	206.041	109.704	140.768	83.4522	65.7091	74.3757	57.6456	438.413	566.904	205.407	119.167	765.987	198.693	298.312	196.641	384.205	535.767	729.531	388.495	502.351	235.051	525.73	108.557	214.479	456.071	303.025	195.673	286.609	473.578	402.212	348.108	503.393	505.08	482.768	472.719	487.952	478.634
TG(54:3)	TG	C57H104O6	484.755	751.376	379.523	254.928	275.3	353.014	284.397	355.404	313.372	151.463	205.112	169.937	116.069	134.847	101.519	438.223	438.697	280.939	194.906	1291.96	300.764	278.107	247.746	273.223	475.828	586.977	373.123	380.613	230.328	496.903	173.22	329.178	455.818	295.486	212.375	275.434	515.21	395.979	374.897	439.506	453.679	422.944	415.006	423.714	424.955
TG(54:4)	TG	C57H102O6	604.15	957.932	328.77	226	249.292	320.608	195.826	257.514	218.942	124.527	163.392	160.008	125.29	138.525	94.5693	336.838	259.948	232.33	198.941	1238.56	291.479	198.122	245.79	139.785	362.16	383.258	264.625	225.395	170.824	325.83	131.598	305.406	348.423	260.742	171.096	212.984	367.27	262.631	339.059	294.395	315.496	281.854	275.907	289.096	290.612
TG(54:5)	TG	C57H100O6	479.8	785.955	265.821	185.632	194.632	248.726	92.5075	131.475	101.982	88.4711	114.765	108.635	107.204	107.191	66.7679	265.948	158.643	139.704	185.71	1072.57	256.61	133.53	233.613	59.7261	298.23	271.409	179.336	135.374	123.732	222.745	81.2862	261.298	263.967	236.237	140.223	158.307	264.1	175.59	314.063	201.4	211.68	186.34	190	194.463	196.39
TG(54:6)	TG	C57H98O6	205.066	331.228	149.967	84.2285	82.1884	100.24	29.7223	43.7199	32.7215	42.8177	54.891	50.5437	57.9599	48.1207	27.2232	153.153	96.3362	51.8074	108.689	505.83	124.078	73.8222	153.169	46.6174	164.97	160.845	92.6173	93.0001	74.1005	127.674	31.6513	138.392	153.906	135.449	85.9088	86.3511	134.145	80.0345	187.313	110.609	110.669	104.544	103.455	105.323	107.445
TG(54:7)	TG	C57H96O6	39.7735	57.9123	46.1486	18.4833	17.1034	19.4575	5.50799	8.71549	6.23348	12.677	15.7872	14.3616	8.62439	6.4799	3.90433	64.5343	40.3416	11.5051	35.3733	102.222	28.811	25.6579	56.4747	21.315	56.2073	63.5662	28.4999	51.2014	29.5444	56.7945	7.29025	43.638	61.4821	48.9675	28.8788	24.8581	51.8965	19.7562	74.8648	44.3061	42.0301	41.3735	40.2232	41.6482	42.8091
TG(54:8)	TG	C57H94O6	6.03314	8.25674	8.50404	2.48717	2.27789	2.3224	0.874483	1.53935	0.938323	2.85191	3.42282	3.07316	0.785576	0.541198	0.329333	13.4359	8.91332	1.93707	6.84461	14.368	6.15757	5.12481	10.9407	5.8976	9.79798	13.294	4.006	17.4984	8.10055	13.1397	1.3394	6.03335	12.0483	11.4289	8.72006	5.78809	10.9835	2.86633	12.3462	9.08782	8.52002	8.48337	8.3803	8.47944	8.7669
TG(54:9)	TG	C57H92O6	0.937387	1.38465	1.45177	0.305291	0.24816	0.269446	0.107941	0.226231	0.149589	0.439099	0.496409	0.611112	0.0829219	0.039229	0.0176632	1.68049	1.25464	0.259468	1.15701	1.67697	1.1691	0.566869	1.55454	0.83494	1.34214	2.09476	0.335344	3.43858	1.61067	1.7253	0.177007	0.609318	1.34602	1.8673	1.66758	0.947095	1.7677	0.300299	1.26894	1.08643	1.03182	1.05039	1.09446	1.11596	1.19041
TG(54:10)	TG	C57H90O6	0.18257	0.298399	0.378354	0.0405183	0.0355493	0.0371903	0.0106105	0.0242657	0.019766	0.0917186	0.119998	0.158878	0.0102028	0.00175155	0.000783271	0.185602	0.169115	0.0422752	0.20803	0.202814	0.223147	0.0634359	0.272217	0.0457481	0.183475	0.372861	0.0212773	0.883843	0.308472	0.20286	0.0211737	0.0708502	0.119479	0.418413	0.350628	0.158031	0.312551	0.0357306	0.189917	0.137813	0.139373	0.153195	0.155185	0.163705	0.167833
TG(55:0)	TG	C58H112O6	1.28241	2.22177	0.841847	0.471851	0.302673	0.47005	0.60634	0.758577	1.01423	0.392418	0.54008	0.503532	0.359792	0.415767	0.361421	0.511097	0.73673	0.592751	0.297147	2.36502	0.442206	0.53275	0.302719	0.342683	0.411809	0.817278	0.570616	1.32304	0.389859	0.609823	0.274455	0.414142	0.878536	0.477571	0.365108	0.515615	0.868498	0.756064	0.387634	0.9957	0.880278	0.914013	0.988486	1.05056	1.07073
TG(55:1)	TG	C58H110O6	1.70033	3.05538	1.34788	1.86289	1.4301	1.77642	1.44111	2.0288	1.85332	1.33403	1.68262	0.970801	0.620393	0.70499	0.624894	4.80513	7.40086	1.50766	1.17863	4.82074	1.35846	2.62714	1.41745	5.50823	5.04453	11.1567	2.48939	10.3169	1.61456	5.21819	0.588865	1.07076	6.49337	3.21405	1.49109	3.05697	5.79908	2.8167	2.2221	6.32955	5.84309	5.94933	5.89506	6.17704	6.04707
TG(55:2)	TG	C58H108O6	1.90081	3.41589	2.77793	5.37012	4.87951	5.95855	4.1559	6.39334	4.16112	2.86951	3.60548	1.84993	0.950783	1.01758	0.896317	16.4329	17.3382	3.89668	3.97303	13.3513	5.41649	8.34639	4.71751	14.0469	17.9001	29.1401	9.19969	19.6035	6.46689	19.8476	1.88506	4.69904	17.0347	7.77661	5.47027	8.77629	18.4741	9.95874	9.39973	16.4084	16.4231	15.7192	15.8987	16.1659	16.1409
TG(55:3)	TG	C58H106O6	3.91654	6.4417	3.92994	5.2773	5.30722	6.71253	5.64838	8.50968	5.65302	3.06828	3.93863	2.68528	1.38646	1.62682	1.30898	12.2506	9.58611	5.27186	6.71166	22.3544	8.44984	6.64062	5.26601	9.13966	12.6501	17.5073	7.85367	10.537	6.30875	15.7476	3.43631	8.20661	12.2493	5.38774	5.71653	6.49249	15.183	9.16707	8.02797	11.7016	11.7822	11.1187	11.1101	11.1882	11.1488
TG(55:4)	TG	C58H104O6	3.67945	6.16987	1.94763	2.41111	2.5469	3.16753	2.61137	3.66572	2.83244	1.70516	2.14821	1.83651	1.23168	1.42948	0.946557	4.31383	2.07907	2.89863	4.7803	15.5655	5.89353	2.552	3.22646	1.1803	4.20218	4.67546	3.0612	2.63	2.47127	3.59417	1.68941	3.58152	3.70591	2.59698	2.91207	2.93999	4.3023	3.10386	3.68198	3.29733	3.52508	3.11555	3.17509	3.15655	3.32335
TG(55:5)	TG	C58H102O6	2.40326	3.97359	0.933902	1.14988	1.279	1.57207	1.41976	2.15891	1.53715	1.28282	1.63574	1.64029	0.892992	0.887448	0.627369	1.97078	1.02603	1.72563	2.76439	9.38009	3.92281	1.69884	2.10335	0.865489	2.05073	2.36126	1.60668	1.72117	1.64002	1.49866	1.07037	1.59677	1.74703	1.8359	1.93958	1.86524	2.07314	1.81193	2.08443	1.67844	1.79606	1.52997	1.53856	1.64581	1.6517
TG(55:6)	TG	C58H100O6	1.09476	2.17263	0.569389	0.828604	0.795812	1.02677	0.751943	1.15636	0.723334	1.09062	1.40202	1.31397	0.540023	0.444159	0.276419	1.25666	0.841998	1.04126	1.87955	6.68328	2.93503	1.19563	1.78823	0.426092	1.49084	1.81374	1.01203	1.42569	1.41445	1.01381	0.84025	0.967026	1.26853	1.81709	1.94118	1.47069	1.57458	1.24223	1.56651	1.15172	1.33618	1.08078	1.06326	1.09904	1.13865
TG(55:7)	TG	C58H98O6	0.480668	0.937569	0.358301	0.435246	0.42529	0.523094	0.287943	0.515229	0.272243	0.745796	0.884308	0.788671	0.157388	0.120775	0.0733339	0.83034	0.540096	0.551743	0.97346	3.97567	1.64394	0.669495	1.40187	0.346812	1.02381	1.29548	0.664247	1.38841	1.04039	0.811678	0.426621	0.522594	0.770487	1.46262	1.68092	0.954741	1.02269	0.726408	1.04779	0.79749	0.740385	0.824297	0.743059	0.721225	0.757209
TG(55:8)	TG	C58H96O6	0.184938	0.304445	0.151024	0.141299	0.128519	0.147544	0.0523793	0.100628	0.039214	0.221127	0.273676	0.26539	0.0426479	0.0213822	0.0157656	0.418787	0.223835	0.159702	0.469293	1.20932	0.518175	0.229652	0.861671	0.133617	0.418954	0.529408	0.201285	0.923145	0.449608	0.333843	0.0972482	0.199646	0.291176	0.850789	0.943006	0.402508	0.400952	0.171007	0.488311	0.310302	0.35069	0.293948	0.31836	0.30444	0.280094
TG(55:9)	TG	C58H94O6	0.0185906	0.0482973	0.0125531	0.0185104	0.0133079	0.0128525			0.00299251	0.0832855	0.0847007	0.0893799	0.00104426	0.00195373		0.0971855	0.00860693	0.0387199	0.137982	0.153021	0.109942	0.025749	0.367376		0.0667438	0.044312	0.0256484	0.402325	0.176298	0.0192891	0.0199895	0.03249	0.0286771	0.347255	0.509929	0.0484076	0.0508964	0.0174663	0.119771	0.0493765	0.0586331	0.0479515	0.0658548	0.059815	0.0620603
TG(56:0)	TG	C59H114O6	1.70497	3.13415	1.27713	1.06512	0.452143	0.84189	0.782218	1.11172	1.31528	1.03346	1.56605	0.736511	0.716064	0.650336	0.81394	0.961093	2.54355	0.965182	0.503977	3.33496	0.628194	0.907579	0.481412	1.55728	0.589767	2.03675	0.914284	3.99086	0.625436	1.25373	0.315117	0.569912	3.18721	1.58976	0.664856	1.13425	2.39508	1.17327	0.54281	2.17056	1.84631	2.12071	2.28949	2.49848	2.74079
TG(56:1)	TG	C59H112O6	3.63147	7.20443	4.81546	8.89486	6.72026	7.84965	3.99439	6.36957	4.51034	7.44976	9.22439	2.97467	2.71961	2.74846	2.75645	16.1676	53.0198	4.69552	3.01124	10.7795	2.44743	8.67934	3.93547	42.7267	15.732	57.0581	8.46591	48.6198	4.14435	17.0805	1.29053	2.90017	38.0883	16.1557	4.7061	12.9521	28.2456	8.97298	4.60809	29.7681	26.5088	28.0484	27.9829	29.1625	28.5881
TG(56:2)	TG	C59H110O6	8.59475	15.3945	18.1249	29.1418	24.7031	28.5365	15.8493	24.1746	14.5614	17.13	21.6682	8.19394	8.12481	8.2611	6.69435	89.6301	180.914	14.9067	12.2575	44.6547	11.7248	35.5092	19.1103	106.23	101.333	199.969	38.5378	132.638	22.231	98.9974	6.45711	15.7493	114.611	45.5647	19.523	51.4678	123.103	42.8339	33.6502	101.756	95.3016	96.4189	94.4335	97.5824	95.1923
TG(56:3)	TG	C59H108O6	23.5388	40.5118	44.9376	37.5629	36.1451	44.0283	29.8376	46.0598	28.7665	21.8926	27.836	15.3068	16.5393	17.9015	13.1296	101.055	138.246	26.2996	25.872	108.495	29.2418	45.2458	31.8939	95.5309	101.644	155.703	56.2288	100.605	40.0572	123.369	18.5587	40.0853	101.774	42.3489	31.9101	60.8058	148.873	69.5193	48.0315	102.77	102.291	98.74	97.7969	100.809	98.3981
TG(56:4)	TG	C59H106O6	45.6725	81.2768	45.1796	32.8258	33.4177	42.5962	33.6503	53.2812	31.5993	24.9922	31.4393	20.7594	25.8185	27.9587	19.6101	57.3286	46.107	39.7183	42.5103	171.474	49.2939	33.3784	40.0195	27.4028	55.3841	64.6325	44.0889	41.8665	42.8059	54.1409	27.6473	39.5583	44.3681	35.8134	37.627	48.4379	67.1995	49.1557	42.8498	44.6544	46.3686	43.2701	43.4516	44.6859	44.0247
TG(56:5)	TG	C59H104O6	88.9644	172.302	39.7273	34.0086	37.3628	49.7693	37.5362	62.6271	38.3412	30.5515	38.9351	35.5393	30.5148	30.7127	19.7637	39.2509	24.6403	58.0941	58.1117	244.61	74.2172	37.6254	56.1492	23.2547	52.0333	48.1363	49.637	35.6263	53.1985	40.9999	36.8042	45.8992	34.122	42.2116	49.6283	48.9749	51.2872	43.9046	50.9719	36.244	37.8142	34.913	34.2809	34.6111	35.5284
TG(56:6)	TG	C59H102O6	85.6037	165.957	31.533	30.5022	33.3093	42.2584	32.0924	53.4105	33.3344	31.9435	38.773	41.3887	31.6313	29.6137	18.1065	35.9643	24.2977	51.1366	60.6467	266.303	86.677	36.1876	66.8353	20.8426	49.7624	48.5323	39.9032	37.8979	54.8629	36.0004	31.3936	39.4496	38.6467	52.7051	59.2817	49.6173	47.3493	41.8742	49.0972	36.2898	38.947	34.3078	34.3237	35.5506	35.7783
TG(56:7)	TG	C59H100O6	83.7043	165.631	33.3494	30.7617	32.1171	39.8414	19.164	34.0588	19.2122	33.4158	39.9571	40.5684	24.493	20.3968	11.2038	35.8634	23.8934	39.937	57.6788	280.471	87.2585	30.4781	80.3912	13.2802	55.2141	48.8651	34.7402	38.2678	57.8739	35.4607	26.072	40.5724	40.7894	70.1247	76.5105	51.1468	46.1725	39.7216	56.5347	34.4042	35.8437	32.428	33.0528	32.785	33.3778
TG(56:8)	TG	C59H98O6	45.9918	87.0541	28.227	15.7766	15.6838	18.7774	5.41142	9.69592	5.35952	14.5988	17.995	17.2222	14.846	9.73083	4.10488	22.4479	15.4659	13.9741	31.5593	144.899	39.403	15.2834	58.9284	6.73385	32.4223	29.2083	17.1404	27.2844	30.5917	20.5619	9.317	24.2775	24.0327	47.9157	49.5662	30.0288	25.7687	17.8281	36.8509	19.7191	19.6392	18.4264	18.0997	18.3651	18.8706
TG(56:9)	TG	C59H96O6	7.07264	12.0202	7.27613	3.08549	2.86954	3.23703	0.788074	1.40383	0.677154	2.80922	3.42016	3.05792	2.08082	1.16686	0.480536	7.88159	5.16552	2.12158	7.55312	22.8752	7.03691	4.22851	18.081	2.45568	8.60889	8.81074	3.63577	12.3229	8.04969	7.1509	1.42288	6.72449	8.12737	14.2939	11.9814	5.93481	7.93262	2.88003	12.9478	5.96119	5.84567	5.81892	5.51071	5.84471	6.06958
TG(56:10)	TG	C59H94O6	0.612211	1.0358	0.805074	0.245191	0.216215	0.232049	0.0793854	0.153782	0.0718022	0.425312	0.49063	0.508615	0.11607	0.0666968	0.0305248	1.03632	0.742382	0.22305	1.01445	2.06115	1.02554	0.558443	2.248	0.402214	1.04816	1.18621	0.291464	3.34469	1.54012	1.10457	0.171871	0.585827	1.04411	2.13752	2.4513	0.801893	1.01923	0.278279	1.52942	0.808075	0.847268	0.786079	0.813324	0.820648	0.846915
TG(56:11)	TG	C59H92O6	0.0718853	0.122006	0.0869854	0.0150702	0.0169082	0.00904779	0.00717147	0.019382	0.0138728	0.0744515	0.0858007	0.0746828	0.00303821	0.00434355	0.00110528	0.116077	0.0680681	0.0312452	0.126334	0.203807	0.159834	0.0470538	0.266729	0.0351869	0.0995797	0.15397	0.0153515	1.219	0.215738	0.123178	0.0133674	0.0465955	0.077871	0.300161	0.374665	0.106643	0.142072	0.00673054	0.120616	0.0924676	0.0927956	0.0842726	0.0998674	0.094711	0.105892
TG(56:12)	TG	C59H90O6	0.0259942	0.0557433	0.0210531	0.0149545	0.0177859	0.0116129	0.0240693	0.0245807	0.0197632	0.0501065	0.0543653	0.0282949	0.00947778	0.013711	0.007474	0.0295707	0.00447363	0.0229569	0.0333776	0.0424917	0.0392139	0.04444	0.0701584	0.0519698	0.0199598	0.0172915	0.0162002	0.211528	0.0640038	0.00635373	0.0188544	0.0332168	0.0138541	0.0761781	0.0945985	0.0266928	0.020553	0.039447	0.065094	0.0315836	0.0280061	0.0322136	0.02115	0.0498399	0.0355524
TG(57:0)	TG	C60H116O6	1.11908	1.76609	0.607346	0.374295	0.232668	0.361538	0.443387	0.570436	0.754878	0.268839	0.414563	0.377975	0.268343	0.313692	0.281273	0.330287	0.447848	0.438858	0.236545	1.80303	0.351727	0.361704	0.239154	0.148443	0.319008	0.481127	0.381177	0.758626	0.286981	0.424674	0.213904	0.312975	0.522065	0.354648	0.269492	0.360296	0.619915	0.497738	0.305622	0.579027	0.556974	0.609774	0.589226	0.656412	0.650475
TG(57:1)	TG	C60H114O6	1.80429	3.2266	1.23353	1.34433	1.00713	1.27093	0.956494	1.35456	1.37287	0.823761	1.09934	0.75279	0.504493	0.602364	0.517383	1.61313	2.78688	0.936935	0.675039	3.51355	0.729128	1.07816	0.73346	2.60361	1.67403	5.69798	1.0842	4.66902	0.759025	2.04343	0.421931	0.75314	3.18435	1.50502	0.750325	1.34131	2.64049	1.2677	0.866558	2.81132	2.62981	2.67292	2.68472	2.88737	2.83353
TG(57:2)	TG	C60H112O6	1.14122	2.11678	1.01111	1.77678	1.40174	1.67557	0.896462	1.43217	1.1187	1.15661	1.41982	0.717664	0.48754	0.515949	0.451565	3.98688	5.7059	0.941329	1.28348	2.92431	0.92321	1.54946	1.25453	4.9739	4.07599	11.2137	1.6828	7.44216	1.3264	4.73519	0.394827	0.971419	5.60498	2.58019	1.19843	2.24207	5.68668	1.74056	1.60012	4.87498	4.44128	4.56176	4.44001	4.81954	4.65622
TG(57:3)	TG	C60H110O6	0.567995	1.06293	0.71773	1.13216	1.08693	1.23634	0.688911	1.22465	0.689961	0.812765	0.983967	0.505135	0.382478	0.382944	0.290947	3.72172	3.97292	0.846567	1.70562	2.51073	1.19269	1.33915	1.27494	3.20784	3.60513	6.3282	1.55827	4.23063	1.8768	4.55047	0.398013	1.11216	3.79874	1.62363	1.56036	1.88728	5.37611	1.83035	1.90098	3.63011	3.40608	3.37436	3.51241	3.56649	3.28998
TG(57:4)	TG	C60H108O6	0.431395	0.811769	0.458406	0.562919	0.545263	0.710601	0.550137	0.936671	0.478021	0.580127	0.716945	0.469739	0.323488	0.339292	0.222242	1.59336	0.944681	0.669489	1.73138	2.60628	1.43932	0.800671	0.898636	0.826977	1.12925	1.90515	0.925347	1.27149	1.49219	1.72157	0.401728	0.843191	1.27598	0.830922	1.35249	1.08802	2.23934	1.08879	1.36252	1.3499	1.29572	1.22447	1.28999	1.26639	1.24505
TG(57:5)	TG	C60H106O6	0.575685	1.19114	0.433349	0.541409	0.541089	0.724647	0.708852	1.21968	0.712429	0.734215	0.942011	0.72445	0.300248	0.299621	0.218408	1.00555	0.46405	0.93464	2.07047	4.89617	2.19745	1.05291	1.29822	0.446044	1.23272	1.42401	1.0118	0.936199	1.34401	1.1546	0.653433	0.858436	0.892717	0.985401	1.30376	1.20733	1.57453	1.21255	1.2317	0.905371	0.963116	0.787921	0.879132	0.918662	0.825075
TG(57:6)	TG	C60H104O6	0.592093	1.2111	0.208783	0.351424	0.414749	0.541285	0.568223	1.01831	0.580926	0.668009	0.878496	0.809	0.284647	0.321844	0.194416	0.687122	0.281362	0.819776	1.74684	4.93304	2.50479	0.737151	1.45101	0.194224	0.934245	0.825396	0.676044	0.708175	0.925481	0.657002	0.528228	0.525146	0.666662	1.08112	1.2458	0.987634	0.890691	0.792631	0.985736	0.585433	0.617327	0.541668	0.595425	0.618465	0.559772
TG(57:7)	TG	C60H102O6	0.594645	1.23855	0.167851	0.288905	0.326624	0.432722	0.381735	0.674908	0.365654	0.763444	0.904226	0.964358	0.23102	0.211061	0.127415	0.458806	0.18043	0.691614	1.14117	4.0273	1.87504	0.423215	1.37715	0.100189	0.596758	0.642173	0.438978	0.542045	0.877748	0.377207	0.375423	0.38902	0.367685	1.15089	1.30733	0.753865	0.66422	0.611812	0.725558	0.429829	0.455584	0.428019	0.435797	0.390274	0.473284
TG(57:8)	TG	C60H100O6	0.332815	0.733742	0.103213	0.19209	0.185552	0.253018	0.0949738	0.269089	0.124117	0.481961	0.576982	0.538904	0.102445	0.081471	0.0330766	0.299744	0.0967822	0.383149	0.608176	2.51756	0.878824	0.192486	0.991649	0.0313359	0.357089	0.378138	0.175685	0.484782	0.532507	0.15378	0.215867	0.183959	0.185162	0.87852	0.949563	0.427368	0.291625	0.303465	0.468194	0.254455	0.225298	0.196465	0.258033	0.240207	0.223412
TG(57:9)	TG	C60H98O6	0.101578	0.144054	0.035832	0.0509559	0.0480927	0.0654273	0.0189348	0.0257955	0.00672071	0.141371	0.122084	0.146136	0.0152275	0.00500392	0.00289792	0.0977298	0.0753371	0.0674635	0.180489	0.742685	0.266843	0.0735902	0.526681		0.126068	0.150598	0.0395523	0.30903	0.237748	0.0845222	0.0491844	0.0592907	0.0308051	0.443726	0.454883	0.167031	0.136117	0.07238	0.157762	0.0735506	0.0708353	0.0698285	0.0776035	0.104034	0.0781984
TG(58:0)	TG	C61H118O6	0.839931	1.57032	0.563877	0.518191	0.189633	0.430178	0.381714	0.498601	0.659567	0.46895	0.701683	0.337852	0.37526	0.308057	0.439084	0.344617	0.853646	0.459587	0.228512	1.54174	0.315408	0.368323	0.247566	0.146452	0.286572	0.738745	0.377969	1.5475	0.307689	0.547931	0.16183	0.286147	1.11039	0.671727	0.30169	0.417397	0.919423	0.537712	0.290856	0.619483	0.639465	0.752745	0.803863	0.915476	1.00519
TG(58:1)	TG	C61H116O6	2.41092	4.69633	2.44373	4.88448	3.16	4.08573	1.91276	3.42857	2.32524	3.50727	4.79675	1.38782	1.3723	1.35196	1.28018	4.81607	17.16	2.01702	1.30517	5.4515	1.22713	3.34192	1.81265	9.01261	4.87927	26.8121	2.85843	21.5185	1.7324	6.167	0.609115	1.47299	16.5636	7.49969	2.19222	4.84075	12.7187	2.90814	1.73389	11.7676	10.5038	11.2514	11.0033	11.6019	11.4742
TG(58:2)	TG	C61H114O6	4.01533	8.81749	5.77239	16.1214	12.525	14.6142	5.26889	9.8943	4.92369	9.64214	11.7624	3.37902	3.26389	3.14473	2.81144	21.633	50.7257	4.78077	4.62367	12.685	3.66551	8.78236	7.6058	38.8792	26.2855	86.4719	8.9877	49.1757	5.90882	24.4438	1.79674	6.30864	40.9482	25.2064	6.62062	15.1875	41.8058	8.12437	8.70578	31.5856	28.4013	29.3911	29.4594	30.7989	29.6473
TG(58:3)	TG	C61H112O6	4.56584	9.48828	7.86057	16.4046	13.3012	15.5537	5.42201	10.1819	4.69244	9.03683	10.8897	4.09486	4.26437	4.18128	3.15164	29.9357	53.5399	5.3854	7.23408	19.1039	5.92678	10.2491	11.1934	29.7088	32.4553	72.1909	10.5034	40.489	8.3074	32.1473	2.44984	11.0029	37.9032	24.948	8.30766	19.3813	51.2525	10.4396	13.8007	31.5235	28.8254	29.6636	29.0408	30.688	29.7017
TG(58:4)	TG	C61H110O6	5.25615	10.5159	7.92982	8.98263	8.15263	9.49582	4.00521	8.05758	3.62685	5.84972	7.22364	3.61357	4.59815	4.45321	3.13631	17.1292	19.0829	4.96876	7.72388	24.5882	7.78025	8.25915	9.77267	10.1717	17.2769	26.0149	8.79507	15.6907	7.42758	16.5089	2.76066	9.49251	15.4773	14.2758	6.60368	14.6444	25.8479	8.40145	11.519	14.9103	14.0175	13.9174	14.1049	14.309	14.0004
TG(58:5)	TG	C61H108O6	9.96262	20.927	9.43897	9.0226	8.82791	10.9508	7.22333	14.5265	6.6709	8.25418	10.3262	6.53386	6.1384	6.45998	4.49789	14.5158	9.85172	10.6222	16.8419	59.7847	21.7803	12.607	19.6968	7.32627	20.4556	21.4277	14.7342	12.6752	16.1338	15.4749	7.25473	11.0046	12.2443	18.8305	13.3513	18.1917	25.097	14.8998	17.625	13.2146	13.7576	12.7706	12.8395	13.1358	13.1679
TG(58:6)	TG	C61H106O6	18.3647	37.8054	9.23167	10.2761	10.7678	13.7317	11.3093	20.7743	10.9258	11.8434	14.9363	12.1118	8.79946	9.07164	6.00856	13.8499	7.65331	18.232	27.3336	101.321	39.5293	13.3306	32.145	5.47339	20.6262	19.308	15.4307	12.8175	23.9967	15.3371	11.9927	13.3683	13.2917	24.9744	23.1841	20.639	23.1923	18.0895	20.9155	13.2223	13.5244	12.799	12.5914	13.3277	13.0617
TG(58:7)	TG	C61H104O6	27.771	57.6784	8.42962	10.2659	11.2318	14.5092	10.7633	20.158	10.8182	15.3429	19.3269	19.3256	9.38596	9.38968	5.99891	11.648	5.47048	21.007	26.7285	108.209	41.5871	10.2271	35.2522	3.39003	17.1092	14.8347	11.6426	11.0114	22.7418	10.6707	12.3065	12.3511	10.8703	25.5273	27.7387	18.081	17.1652	14.5514	18.6688	10.8582	11.292	10.0217	10.1061	10.5457	10.7261
TG(58:8)	TG	C61H102O6	31.9291	68.7529	9.04073	10.9452	11.9868	15.2325	10.3686	17.9078	9.30588	18.0284	22.2871	24.098	9.12466	8.07838	4.76126	10.32	4.18504	20.3986	25.9441	104.186	37.5405	7.60125	37.1249	1.80742	14.6284	11.3662	8.52493	9.433	21.2732	7.88488	11.3075	11.1793	8.80723	26.7675	32.8967	16.2175	13.2097	11.5635	16.9096	8.92519	9.38472	8.39072	8.63721	8.77994	8.82088
TG(58:9)	TG	C61H100O6	24.7042	51.9718	9.55312	8.94509	8.89682	11.0177	4.22284	7.80909	3.5405	12.0733	14.3677	14.1696	5.81209	4.50613	2.25704	8.10345	3.90393	10.2261	17.4463	72.9511	24.0364	5.46864	33.3203	1.52296	11.15	9.11551	5.67807	8.99397	17.2545	5.79702	6.14401	7.15972	6.53885	22.8986	31.4015	12.7802	9.40861	8.20234	12.3622	6.94183	7.05788	6.38093	6.40073	6.51346	6.54083
TG(58:10)	TG	C61H98O6	11.1412	21.8236	6.60275	3.46341	3.31377	4.09491	1.05947	1.89784	0.83281	4.24792	5.13322	5.44143	4.64849	2.13119	0.657306	4.20456	1.98694	2.67592	7.59655	29.3095	8.50683	2.47024	20.194	0.635613	5.47631	4.54291	2.22776	5.42436	9.6218	2.80081	1.80929	3.03059	3.15051	12.2524	20.643	7.40803	4.46976	2.58285	6.40459	3.36694	3.31871	3.15518	3.18685	3.28195	3.29529
TG(58:11)	TG	C61H96O6	1.18332	1.94579	1.22978	0.408353	0.404923	0.45576	0.116169	0.183147	0.0859647	0.694779	0.801277	0.800697	0.468973	0.195544	0.0567886	1.05553	0.528349	0.339102	1.24239	3.64879	1.14082	0.590911	4.19305	0.203289	1.07538	1.00633	0.338733	3.27002	2.06659	0.689807	0.264092	0.651503	0.761343	3.11329	4.46013	1.12511	1.00601	0.389168	1.59623	0.783484	0.86053	0.839898	0.783668	0.832575	0.798629
TG(58:12)	TG	C61H94O6	0.0495069	0.0557048	0.0991411	0.0160564	0.0112439	0.0141555	0.00417222	0.0122402	0.00308205	0.0965473	0.113518	0.111023	0.0168922	0.00452922		0.0723348		0.0364582	0.111009	0.185527	0.095892	0.0421413	0.442889	0.0119616	0.0632042	0.031833	0.0197356	1.36451	0.257626	0.0771584	0.0213445	0.0328144	0.0428574	0.36085	0.608416	0.0910467	0.0794681	0.0228375	0.112841	0.077789	0.104532	0.0916808	0.0814988	0.102929	0.103976
TG(59:0)	TG	C62H120O6	0.351585	0.606869	0.210044	0.127353	0.0803225	0.129872	0.161549	0.194162	0.269927	0.0942026	0.139366	0.126366	0.100517	0.109227	0.103024	0.122107	0.142232	0.150886	0.0787871	0.636952	0.131943	0.114717	0.075581	0.0275387	0.111763	0.184212	0.129384	0.255556	0.0978244	0.135196	0.0753589	0.111519	0.180406	0.114369	0.0960054	0.11054	0.200757	0.183094	0.120711	0.188819	0.164248	0.20479	0.211266	0.234435	0.232691
TG(59:1)	TG	C62H118O6	1.01162	1.77378	0.626183	0.61956	0.426435	0.592406	0.494094	0.636722	0.712562	0.406783	0.552854	0.38718	0.272535	0.32617	0.280899	0.708468	1.23398	0.499852	0.308629	1.78953	0.382924	0.507354	0.372851	0.888153	0.749269	2.85953	0.503439	2.54092	0.341866	0.903444	0.221657	0.374676	1.43824	0.699404	0.367031	0.602545	1.38485	0.611917	0.427699	1.31385	1.20464	1.33605	1.24792	1.37023	1.3385
TG(59:2)	TG	C62H116O6	0.956746	1.83496	0.811345	1.66958	1.25524	1.57096	0.653414	1.0802	0.780628	0.732685	0.924908	0.418351	0.35097	0.376531	0.330793	2.4563	3.4271	0.646628	0.848068	1.95746	0.62685	0.830799	1.10151	3.24974	2.3735	8.63934	0.890823	5.31566	0.688004	2.81559	0.263	0.703351	3.93229	1.93122	0.743276	1.27694	3.80739	0.998108	1.0397	3.11638	2.67789	2.89123	2.82088	2.94238	2.91693
TG(59:3)	TG	C62H114O6	0.535739	1.107	0.68293	1.72652	1.38316	1.61638	0.426215	0.803623	0.425907	0.6505	0.778089	0.302618	0.303118	0.291059	0.220863	3.00666	2.96429	0.506102	1.31132	1.40493	0.725791	0.672658	1.51393	1.97107	2.67016	6.89746	0.918667	3.69924	0.834329	3.19999	0.194262	0.965795	3.68823	2.15758	0.870853	1.18702	4.10061	0.885142	1.37231	2.75951	2.54746	2.68903	2.52705	2.74381	2.67862
TG(59:4)	TG	C62H112O6	0.289357	0.677026	0.399536	0.679363	0.594412	0.723595	0.188239	0.38367	0.172694	0.33516	0.404979	0.187198	0.20008	0.186639	0.12672	1.36841	1.00253	0.309652	1.18984	0.891756	0.566149	0.378719	0.966081	0.556458	1.31255	2.12832	0.500666	1.16648	0.629029	1.43519	0.129335	0.608185	1.35321	0.924588	0.64418	0.636294	2.10905	0.557753	0.935051	1.13584	1.13898	1.08225	1.09194	1.13286	1.07599
TG(59:5)	TG	C62H110O6	0.143266	0.284596	0.142453	0.230792	0.207055	0.262498	0.118802	0.298829	0.112294	0.251894	0.297306	0.160949	0.11704	0.113354	0.0725896	0.606878	0.271486	0.218758	1.01029	1.01627	0.636605	0.328297	0.591865	0.232637	0.714329	0.81812	0.369715	0.481616	0.554551	0.621647	0.131879	0.310761	0.460499	0.529818	0.56981	0.479958	0.944755	0.425043	0.663664	0.475241	0.533249	0.456351	0.453214	0.479581	0.43565
TG(59:6)	TG	C62H108O6	0.150836	0.328599	0.0866451	0.182206	0.175576	0.214402	0.216537	0.417746	0.166648	0.257602	0.290992	0.21144	0.105445	0.0961158	0.0624957	0.377507	0.190675	0.321906	0.996766	1.39941	0.996261	0.27952	0.690413	0.0877666	0.507312	0.42899	0.293815	0.285238	0.549132	0.377753	0.195193	0.275417	0.339706	0.41061	0.591138	0.40032	0.619594	0.436049	0.477274	0.37462	0.270633	0.313544	0.31698	0.304126	0.3441
TG(59:7)	TG	C62H106O6	0.101783	0.251851	0.00839273	0.0666536	0.0610337	0.11533	0.140363	0.286926	0.126102	0.2319	0.291362	0.278695	0.069461	0.0590753	0.0459485	0.108637		0.234235	0.707142	1.1847	0.844245	0.0886226	0.512152	0.0196481	0.148766	0.16727	0.112553	0.1269	0.426099	0.10673	0.120366	0.16044	0.128419	0.280414	0.528255	0.228734	0.188721	0.219122	0.233809	0.0924372	0.123223	0.138217	0.123524	0.0839216	0.147762
TG(59:8)	TG	C62H104O6	0.0811483	0.184899		0.0303028	0.0429275	0.0415512	0.0538665	0.0908206	0.0473628	0.184672	0.232534	0.236324	0.0172776	0.0247318	0.00834452			0.182533	0.372752	0.293905	0.369773	0.0435817	0.225298		0.0613484	0.0194883	0.025878	0.0277788	0.147858		0.0723065	0.0360093	0.0247288	0.14581	0.268985	0.0981822	0.0593609	0.0488455	0.0796516	0.0258006		0.0202509	0.0248314	0.0216815	0.0201691
TG(59:9)	TG	C62H102O6		0.165345		0.0134565	0.0170402	0.0266376	0.00634882	0.0603787	0.00958681	0.104568	0.127301	0.13466	0.010258		0.00285647			0.0776985	0.202709	0.488494	0.307611	0.00855034	0.242649		0.0123296			0.0448527	0.113818	0.00929341	0.0373412	0.0104005		0.0866224	0.231652	0.0692647		0.00954987	0.0449032			0.0183341	0.00932146		0.00883113
TG(60:0)	TG	C63H122O6	0.332244	0.69295	0.255193	0.209072	0.0833812	0.173574	0.152057	0.1819	0.298	0.237499	0.237135	0.1124	0.180256	0.124362	0.268497	0.119097	0.20445	0.215297	0.0978839	0.632187	0.133143	0.122639	0.0970602	0.0137749	0.10028	0.209325	0.123015	0.43396	0.122612	0.290521	0.0662003	0.153275	0.331165	0.160429	0.107568	0.132248	0.329853	0.313373	0.136441	0.134992	0.158573	0.192523	0.231078	0.296377	0.317789
TG(60:1)	TG	C63H120O6	0.846954	1.59127	0.693774	1.01063	0.596108	0.929417	0.546059	0.865969	0.762743	0.860223	1.28999	0.38347	0.430782	0.395751	0.419561	1.12098	4.2078	0.621797	0.339986	1.68665	0.384984	0.780054	0.45748	1.46908	1.05947	6.70321	0.692438	6.51633	0.419545	1.36741	0.199175	0.353524	4.11972	1.75369	0.581677	1.16713	3.77293	0.772263	0.433721	2.96854	2.69134	2.8571	2.83012	2.99925	3.06836
TG(60:2)	TG	C63H118O6	1.73422	3.66831	2.14535	6.89173	5.07826	6.24331	2.17105	4.17232	2.08527	3.67847	4.81578	1.16794	1.42328	1.34903	1.18744	8.02986	18.5328	1.85663	1.7025	4.44992	1.43324	3.08422	3.24146	7.8006	8.43973	40.9846	2.72824	24.5364	1.90168	8.4566	0.643069	2.1814	19.6568	10.5111	2.70182	5.34952	20.1106	2.65568	2.8089	12.9801	11.8174	12.4735	12.0364	12.639	12.3656
TG(60:3)	TG	C63H116O6	2.39833	5.52428	4.29046	14.2902	11.4483	13.4689	3.46712	7.49859	2.80461	5.27631	6.27596	1.71622	2.46066	2.28974	1.82839	16.3525	26.3665	2.91222	3.82258	7.5141	3.29204	4.62324	7.95947	9.38734	20.8422	59.5705	5.32325	29.1475	3.91396	17.7393	1.13474	6.90519	24.1752	21.1891	4.87593	8.76793	34.4404	4.21952	8.21021	17.7792	16.0658	16.879	16.5905	17.4616	16.8316
TG(60:4)	TG	C63H114O6	2.86743	6.49275	4.99364	11.6635	9.37665	10.9876	2.37271	5.15004	1.8212	3.49044	4.17467	1.42537	2.5726	2.3309	1.71599	13.6651	13.4202	2.50949	4.5058	8.72456	4.01125	3.82768	8.38771	6.9258	17.3615	32.0031	4.73826	14.832	3.75557	13.6092	1.05336	9.06504	15.0739	17.2765	4.28619	7.21938	24.0518	3.50664	9.19343	11.4095	10.3501	10.6495	10.4466	11.1628	10.6823
TG(60:5)	TG	C63H112O6	2.41946	5.54422	3.44112	4.24571	3.78656	4.42727	1.29957	2.92508	1.01764	2.42804	3.00106	1.35472	1.85901	1.66947	1.14968	6.20263	4.55513	1.94393	3.67081	9.99209	3.48563	3.01618	5.94519	2.60548	7.81111	10.7064	3.42252	5.37804	2.97679	5.6923	1.03655	5.3054	5.77857	7.2337	3.05183	5.52386	11.1212	2.375	5.52312	5.09438	4.80814	4.7179	4.72184	4.78388	4.7626
TG(60:6)	TG	C63H110O6	2.57307	5.61571	2.40359	2.15042	2.03745	2.547	1.30846	2.86591	1.18664	2.52498	3.03419	1.93066	1.7261	1.61901	1.07448	3.47273	2.40123	1.99724	4.02786	14.6743	4.5962	2.79761	6.28844	1.51424	4.55391	5.46863	2.99703	3.45478	3.26201	3.26337	1.42645	2.91678	2.98194	4.5846	2.95629	4.67682	7.78474	2.82271	3.63961	3.2584	3.08012	3.06631	3.0276	3.0346	2.92731
TG(60:7)	TG	C63H108O6	2.76936	5.88224	1.5266	1.33961	1.49915	1.80106	1.34221	2.78158	1.25719	2.5084	3.19933	2.35098	1.63222	1.69365	1.04507	2.18577	1.04943	2.07014	4.05883	16.2887	5.34039	1.68063	5.93135	0.568924	2.55035	2.45799	1.86221	2.00661	2.78485	1.70422	1.59725	1.82162	1.43389	3.10367	2.81353	3.12535	3.66515	2.18071	2.32476	1.68026	1.73462	1.62449	1.62948	1.66127	1.58673
TG(60:8)	TG	C63H106O6	3.50178	7.30009	1.1599	0.954398	1.06553	1.28994	1.21684	2.47497	1.28252	2.24422	2.70588	2.81901	1.5606	1.49802	0.976486	1.28788	0.474506	1.93979	4.00307	14.1259	5.20326	1.13376	4.73811	0.150191	1.488	1.04942	1.19055	1.02856	2.5488	0.730392	1.73886	1.14194	0.728059	2.08663	2.78281	2.49518	1.8199	1.34396	1.47832	0.925453	0.940194	0.882064	0.858741	0.957414	0.936114
TG(60:9)	TG	C63H104O6	2.59453	5.40333	0.734517	0.698998	0.867783	1.02051	1.30413	2.47501	1.26383	2.37806	2.85641	3.24318	1.22148	1.11549	0.662152	0.9301	0.377552	2.36009	4.37644	11.8304	5.97612	1.14304	4.75164	0.186607	1.19027	0.878019	0.894043	0.889494	3.30659	0.62032	1.90809	0.74958	0.638934	2.18861	3.82237	2.40421	1.37783	1.231	1.32918	0.800315	0.84932	0.689378	0.70214	0.835839	0.76908
TG(60:10)	TG	C63H102O6	3.44431	7.34371	0.849631	0.843079	0.921336	1.17374	1.05576	2.05918	1.00952	3.19969	3.79188	4.3147	1.2163	0.889638	0.465991	0.879993	0.459581	2.42127	4.27827	12.8692	6.6891	1.09841	5.89174	0.103378	1.53867	1.12495	0.823329	1.13914	4.33259	0.693845	1.90036	0.850086	0.775658	3.06546	7.12037	2.83031	1.36973	1.3209	1.77356	0.89756	0.945065	0.942092	0.958745	1.03419	0.979656
TG(60:11)	TG	C63H100O6	2.87626	6.40482	0.739036	0.843428	0.817134	1.00098	0.583719	1.10583	0.491225	2.59258	3.07138	3.14752	0.708638	0.425867	0.189268	0.646091	0.370172	1.58956	3.33471	10.1719	4.76725	0.828951	7.24213	0.144384	1.34277	0.963451	0.655059	1.77109	5.0453	0.528072	1.15668	0.703267	0.68011	3.65591	10.2828	2.49726	1.19934	1.11525	1.58272	0.897507	0.900079	0.897562	0.898651	0.781773	0.874906
TG(60:12)	TG	C63H98O6	1.65218	3.51247	0.777783	0.440506	0.433081	0.47536	0.312264	0.341232	0.18104	1.35779	1.49806	1.67748	0.403853	0.193129	0.0682642	0.405288	0.236685	0.523343	1.24268	4.73063	1.55437	0.427822	5.01481	0.0318078	0.756533	0.525259	0.268372	1.93003	2.63542	0.382769	0.341075	0.342146	0.312176	2.50519	7.85702	1.54472	0.711398	0.421337	0.917008	0.546931	0.585932	0.531671	0.497469	0.568884	0.523752
TG(60:13)	TG	C63H96O6	0.124746	0.276975	0.0863883	0.0387178	0.0392189	0.0353105	0.00886031	0.0134166	0.00262323	0.140795	0.163492	0.185036	0.0333082	0.0110677	0.00250264	0.0419404	0.0186341	0.0418655	0.153643	0.417733	0.157832	0.0656971	0.768008		0.0716231	0.0351236	0.0256787	0.969025	0.330988	0.0314638	0.0338511	0.0460113	0.0463978	0.492823	1.02886	0.163418	0.0885377	0.0244935	0.164316	0.110212	0.0956019	0.084622	0.0774149	0.0764889	0.0942655
TG(61:0)	TG	C64H124O6	0.102383	0.206592	0.0663578	0.0408124	0.0228623	0.0363087	0.0446826	0.0595194	0.0931901	0.0261662	0.0420158	0.0288333	0.0289901	0.0286044	0.0385498	0.035942	0.0308546	0.0456609	0.021446	0.192008	0.0370149	0.0329037	0.018107	0.00852013	0.0312491	0.0479901	0.0375084	0.0746751	0.0273197	0.0422947	0.0211494	0.0322784	0.0462059	0.0276154	0.0242928	0.0333053	0.0550552	0.0549356	0.0384976	0.0522371	0.05048	0.0590903	0.0591869	0.0703775	0.0732541
TG(61:1)	TG	C64H122O6	0.363334	0.64504	0.212873	0.145808	0.107425	0.150522	0.168793	0.213893	0.255026	0.107433	0.161788	0.129702	0.0929126	0.113298	0.100051	0.185017	0.257031	0.158941	0.0932714	0.653303	0.139706	0.144834	0.0946035	0.114701	0.167514	0.594445	0.161517	0.6183	0.109491	0.226731	0.0848595	0.115342	0.344942	0.152162	0.113446	0.163135	0.360067	0.194836	0.120894	0.326453	0.293805	0.331233	0.319899	0.352442	0.350117
TG(61:2)	TG	C64H120O6	0.447774	0.781373	0.299895	0.360563	0.289179	0.363	0.254179	0.359721	0.35042	0.228559	0.298904	0.177316	0.137555	0.158236	0.135363	0.672452	0.823917	0.22768	0.210116	0.806521	0.194235	0.280856	0.258845	0.682962	0.556686	2.86036	0.278976	2.06854	0.197718	0.711327	0.10495	0.204102	1.10604	0.458775	0.218816	0.369922	1.37069	0.319988	0.258705	0.923419	0.835773	0.87427	0.888808	0.928017	0.894976
TG(61:3)	TG	C64H118O6	0.237163	0.459163	0.230911	0.459964	0.361792	0.439607	0.178385	0.307512	0.205892	0.245243	0.298789	0.135573	0.132027	0.130792	0.100384	0.953894	0.927736	0.175468	0.340775	0.509937	0.198956	0.220251	0.458667	0.778813	0.804749	2.96922	0.274838	1.79578	0.256686	0.853211	0.0719382	0.229466	1.1735	0.682141	0.260018	0.401758	1.8443	0.324497	0.345379	0.942969	0.884554	0.907783	0.880877	0.938475	0.91153
TG(61:4)	TG	C64H116O6	0.129483	0.279359	0.156229	0.322909	0.263046	0.306668	0.100113	0.202656	0.0947512	0.164215	0.206954	0.0717828	0.0966283	0.0909627	0.0696803	0.654225	0.51235	0.121176	0.372738	0.334895	0.190316	0.14284	0.45356	0.372521	0.600306	1.47036	0.228227	0.838933	0.241597	0.691698	0.060166	0.218548	0.605968	0.508231	0.264523	0.293176	1.29821	0.290107	0.374428	0.548889	0.511328	0.508414	0.540572	0.523511	0.528136
TG(61:5)	TG	C64H114O6	0.0816569	0.162171	0.0945368	0.182506	0.148295	0.174776	0.0554211	0.108303	0.0408145	0.130561	0.143318	0.0634917	0.0661755	0.0544436	0.0378147	0.337192	0.182793	0.0896714	0.371491	0.269699	0.20111	0.119092	0.385511	0.18197	0.397946	0.625766	0.180676	0.333459	0.223727	0.412535	0.0431092	0.153668	0.296804	0.31362	0.258545	0.225852	0.679296	0.176	0.328066	0.261857	0.24684	0.245985	0.259661	0.29279	0.275185
TG(61:6)	TG	C64H112O6	0.0455267	0.107511	0.0460532	0.0809336	0.0708159	0.0822846	0.0360655	0.0943489	0.0168229	0.101627	0.113104	0.054814	0.0438017	0.0296423	0.0190953	0.162047	0.038503	0.0806464	0.323127	0.281474	0.209268	0.0935131	0.343926	0.0317117	0.236484	0.264589	0.118957	0.203047	0.252487	0.199014	0.0345255	0.0773091	0.140636	0.212267	0.278002	0.180055	0.431286	0.160612	0.170957	0.166782	0.127281	0.150997	0.124311	0.138599	0.156745
TG(62:0)	TG	C65H126O6	0.367258	1.10158	0.387546	0.385499	0.161223	0.300279	0.167844	0.191493	0.443556	0.415263	0.340568	0.106024	0.300108	0.156478	0.571869	0.132065	0.159429	0.341827	0.144989	0.752593	0.173141	0.15709	0.131625	0.00283205	0.143262	0.291851	0.169564	0.31419	0.188936	0.535164	0.0996129	0.256763	0.355842	0.223709	0.160149	0.156762	0.500324	0.59945	0.199632	0.0975982	0.145122	0.197458	0.245233	0.324787	0.349405
TG(62:1)	TG	C65H124O6	0.312239	0.57384	0.190411	0.130381	0.0853716	0.135329	0.145555	0.193795	0.223293	0.146607	0.222858	0.117233	0.0973538	0.10436	0.112686	0.193194	0.525847	0.147247	0.0798791	0.556443	0.10365	0.134441	0.0785739	0.141585	0.171188	0.777761	0.144399	0.940474	0.096831	0.229587	0.0644939	0.0962659	0.634865	0.184133	0.103261	0.189153	0.576771	0.193479	0.099034	0.481783	0.421065	0.449966	0.466114	0.530201	0.516556
TG(62:2)	TG	C65H122O6	0.469395	0.849901	0.383946	0.446278	0.345644	0.419251	0.32923	0.530813	0.423763	0.540674	0.73286	0.24185	0.252774	0.251489	0.217731	1.02729	2.74354	0.317177	0.240216	0.936616	0.209883	0.418134	0.305411	0.879459	0.915997	5.04254	0.406806	4.20525	0.24567	0.965324	0.135422	0.235991	2.83548	0.80888	0.329002	0.745226	3.09374	0.447951	0.293645	1.89221	1.70175	1.80006	1.77787	1.8704	1.89136
TG(62:3)	TG	C65H120O6	0.406161	0.80061	0.556472	0.922586	0.760228	0.862432	0.404452	0.815494	0.423233	0.941563	1.19277	0.329492	0.427268	0.410359	0.331268	1.90781	4.86794	0.371427	0.476423	1.16066	0.342622	0.571668	0.792844	1.41302	2.06866	8.6732	0.552086	5.70475	0.429523	1.82849	0.179316	0.460133	3.37686	1.85189	0.545708	1.23919	5.22379	0.553963	0.629361	2.55185	2.2941	2.42479	2.37312	2.52011	2.45162
TG(62:4)	TG	C65H118O6	0.468456	1.034	0.865331	1.26764	1.05174	1.18142	0.400845	0.971198	0.354644	0.976884	1.20294	0.312615	0.593981	0.542017	0.417761	2.28132	3.99997	0.429473	0.798276	1.48536	0.575573	0.693989	1.35629	1.30472	2.54267	7.55481	0.707959	4.62211	0.649629	2.22279	0.229251	0.855076	2.69554	2.50435	0.79756	1.61761	5.18204	0.590177	1.10093	2.26491	2.04089	2.11118	2.06612	2.15204	2.09192
TG(62:5)	TG	C65H116O6	0.602229	1.36841	1.01137	1.65929	1.3696	1.52995	0.488224	1.20173	0.374869	1.17951	1.36331	0.440211	0.604576	0.541858	0.446075	2.17249	2.15153	0.622227	1.28519	2.1159	0.942802	0.929062	2.1727	1.39453	2.75004	5.65094	1.19234	3.10522	1.09218	2.29276	0.357574	1.20774	2.28613	3.06441	1.15268	2.01855	4.45538	0.676712	1.62521	1.99165	1.7708	1.82267	1.83539	1.92383	1.86396
TG(62:6)	TG	C65H114O6	0.625259	1.47947	0.906166	1.25399	1.06426	1.24309	0.445211	1.10869	0.338334	1.1422	1.29514	0.542524	0.533818	0.461494	0.338134	1.74731	1.27079	0.638451	1.48797	2.84652	1.41498	1.01028	2.92884	0.744965	2.6791	3.81869	1.25334	2.26351	1.31323	1.93679	0.419797	1.17954	1.66947	3.13266	1.39724	2.05255	4.18484	0.762866	1.75675	1.74003	1.55177	1.65459	1.53363	1.61575	1.62322
TG(62:7)	TG	C65H112O6	0.656263	1.58644	0.723509	0.660492	0.661154	0.718285	0.313302	0.776298	0.266943	0.944698	1.18192	0.59797	0.405705	0.385663	0.270023	1.04514	0.596539	0.535629	1.1342	2.92333	1.3141	0.69168	2.39755	0.350004	1.33793	1.62981	0.910183	1.21261	1.09874	1.02046	0.40288	0.808213	0.721093	1.76193	1.26471	1.2475	2.12629	0.61273	1.14557	0.926555	0.875282	0.871966	0.888789	0.908908	0.915032
TG(62:8)	TG	C65H110O6	0.814126	1.97287	0.536215	0.256179	0.292611	0.354301	0.266914	0.53317	0.226568	0.694757	0.881237	0.668389	0.339524	0.342	0.222469	0.475809	0.103717	0.428436	0.998786	3.08106	1.15518	0.472414	1.48218	0.0474528	0.517188	0.394581	0.468054	0.486519	0.683944	0.279624	0.448649	0.330919	0.241294	0.753538	0.729499	0.83606	0.936154	0.381349	0.482637	0.338088	0.382833	0.333823	0.314486	0.350275	0.34034
TG(62:9)	TG	C65H108O6	0.64375	1.38807	0.209923	0.157552	0.152788	0.214373	0.249122	0.501684	0.248471	0.532074	0.686865	0.661636	0.276116	0.244855	0.176638	0.242201	0.0661538	0.412603	1.12057	2.97541	1.60416	0.349711	1.31477	0.0101165	0.292574	0.24604	0.253425	0.226671	0.697601	0.122242	0.41281	0.160054	0.122286	0.589784	0.745534	0.675478	0.535564	0.29728	0.335144	0.17206	0.191253	0.157982	0.150825	0.179697	0.179627
TG(62:10)	TG	C65H106O6	0.712196	1.4166	0.121145	0.113951	0.120189	0.164612	0.272925	0.489445	0.244447	0.609204	0.759185	0.895297	0.254963	0.234139	0.1629	0.187506	0.040739	0.508282	1.09758	2.62942	1.89275	0.277014	1.55538		0.289956	0.188047	0.218035	0.187965	0.844763	0.112639	0.430364	0.132077	0.0960632	0.51322	0.962103	0.572446	0.330646	0.320299	0.316737	0.146382	0.214644	0.153909	0.159654	0.149478	0.173174
TG(62:11)	TG	C65H104O6	0.571371	1.52849	0.0727745	0.102984	0.128197	0.193977	0.234736	0.499589	0.242823	0.876206	1.07725	1.27143	0.188447	0.177196	0.102872	0.122101	0.0232877	0.612887	1.09008	2.7208	1.90237	0.222489	2.03446		0.286207	0.164889	0.182298	0.315705	0.972331	0.0392331	0.421069	0.107443	0.0572182	0.647441	1.68464	0.576831	0.299291	0.290785	0.346366	0.190573	0.255482	0.147249	0.132954	0.171816	0.159229
TG(62:12)	TG	C65H102O6	0.629621	1.44065	0.127983	0.14492	0.147142	0.185354	0.143702	0.334084	0.128901	1.1082	1.31672	1.38418	0.137489	0.0964521	0.0590308	0.124108	0.0435374	0.52281	0.794765	2.18144	1.42758	0.19591	2.35001		0.257868	0.143127	0.122589	0.479837	1.11463	0.0541032	0.414935	0.0697004	0.0315893	0.71738	2.53099	0.564247	0.265524	0.27207	0.322969	0.147719	0.208458	0.254844	0.131835	0.139845	0.137073
TG(62:13)	TG	C65H100O6	0.428922	0.989554	0.119184	0.0990887	0.0886125	0.141688	0.0523393	0.111924	0.0563727	0.84278	0.992324	1.02877	0.108893	0.0591463	0.0176763	0.056612	0.0326613	0.252846	0.403654	1.30937	0.646732	0.189451	2.07812		0.14089	0.0427524	0.0534527	0.622643	0.793829	0.0335697	0.160039	0.0446301	0.0228769	0.544037	2.90054	0.430064	0.187705	0.149768	0.172689	0.143626	0.190139	0.145724	0.136157	0.130614	0.134225
TG(62:14)	TG	C65H98O6	0.283283	0.501378	0.147994	0.0646277	0.0578111	0.0564896	0.0250193	0.0292909	0.00958205	0.304571	0.306729	0.363767	0.106239	0.0214318	0.00344325	0.0270503	0.0180412	0.0598454	0.178731	0.659425	0.200115	0.0976455	1.23764		0.0398783	0.0542341	0.00536124	0.602561	0.504489	0.0103647	0.0607798	0.0127979		0.353116	1.96788	0.390028	0.168517	0.060654	0.0777984	0.0888277	0.105091	0.0811438	0.0783186	0.102362	0.0918278
TG(63:0)	TG	C66H128O6	0.0570906	0.111286	0.0393197	0.0181886	0.0130272	0.0172949	0.0267961	0.0330111	0.0528972	0.0143963	0.0217953	0.0177768	0.0170638	0.0174553	0.025587	0.0176298	0.0180107	0.0258569	0.0118702	0.101485	0.0194648	0.0192437	0.00902421		0.0117267	0.019024	0.0212621	0.0297752	0.0169736	0.0250236	0.00965671	0.0173765	0.0204363	0.0152816	0.0123278	0.0180629	0.0316296	0.0381809	0.0232382	0.0248215	0.0166613	0.0220165	0.0287359	0.0353846	0.0337881
TG(63:1)	TG	C66H126O6	0.15767	0.300232	0.101165	0.0570462	0.0423107	0.058715	0.0743427	0.0901962	0.125547	0.0407776	0.0631576	0.0651113	0.0431159	0.0571837	0.0426692	0.0611139	0.0769087	0.0739447	0.0381603	0.287256	0.0590436	0.0557352	0.038841	0.0240129	0.0589913	0.126036	0.0679394	0.20324	0.0522365	0.088999	0.0287235	0.052008	0.0953397	0.0469092	0.0485928	0.0580005	0.112745	0.0807191	0.0552956	0.116185	0.119027	0.11316	0.131052	0.117542	0.123498
TG(63:2)	TG	C66H124O6	0.240006	0.404368	0.1406	0.0860915	0.0671404	0.0963239	0.106007	0.126989	0.16908	0.0672645	0.0951852	0.0849381	0.0585682	0.0747272	0.0615574	0.141045	0.158687	0.0980186	0.0732189	0.3871	0.0845645	0.101592	0.072321	0.100783	0.140223	0.380002	0.104163	0.392042	0.0832749	0.171515	0.0550252	0.0799401	0.218629	0.0919607	0.0750494	0.102881	0.287328	0.143705	0.092594	0.207952	0.20122	0.225343	0.201576	0.23166	0.236628
TG(63:3)	TG	C66H122O6	0.131148	0.258569	0.0844705	0.0690363	0.0522649	0.0738246	0.0702812	0.102401	0.105183	0.0570838	0.0841735	0.057812	0.0418937	0.0486843	0.0395164	0.154245	0.207034	0.0776772	0.105426	0.282362	0.0698725	0.0819123	0.079424	0.144116	0.174359	0.41482	0.0971721	0.360474	0.0782908	0.214043	0.0409086	0.0660621	0.204439	0.11776	0.0827131	0.0948943	0.444548	0.120364	0.107253	0.208292	0.181123	0.199852	0.197541	0.186996	0.181786
TG(63:4)	TG	C66H120O6	0.0684636	0.14123	0.0536068	0.0531806	0.0445458	0.0582024	0.0367824	0.0681389	0.0505335	0.0467938	0.0655046	0.0263669	0.0307653	0.0354767	0.0234027	0.139538	0.125899	0.0448562	0.130461	0.164812	0.0574249	0.0569352	0.0999647	0.108064	0.174019	0.345501	0.0848667	0.232	0.0833223	0.227985	0.0202166	0.0588698	0.134913	0.113311	0.0881934	0.0827821	0.49329	0.140695	0.123379	0.141135	0.130467	0.130335	0.143904	0.127526	0.147636
TG(63:5)	TG	C66H118O6	0.0372175	0.0824394	0.0327921	0.0648872	0.0531724	0.064183	0.0215511	0.0545141	0.0262268	0.0552944	0.0653271	0.0203461	0.0207701	0.0218232	0.0170341	0.136784	0.0590648	0.0419797	0.15104	0.114611	0.0819187	0.0530033	0.164727	0.0382711	0.198088	0.304512	0.0750687	0.193877	0.0819479	0.13566	0.020888	0.0470789	0.128767	0.150937	0.103304	0.0999288	0.47618	0.106337	0.145221	0.127961	0.11418	0.11038	0.128439	0.120347	0.106738
TG(63:6)	TG	C66H116O6	0.0345258	0.0730012	0.0280521	0.0698632	0.0522891	0.0694979	0.0145015	0.0542702	0.0126778	0.0648383	0.064478	0.0231263	0.0204324	0.0182452	0.0128125	0.119837	0.0579252	0.0412217	0.173902	0.0932565	0.121171	0.0483299	0.266583	0.0332673	0.171558	0.249278	0.0744587	0.144776	0.137369	0.148421	0.0186391	0.0465938	0.0777842	0.184308	0.147054	0.0989668	0.292113	0.0771591	0.143361	0.123901	0.0985712	0.108492	0.0978184	0.0973534	0.11624
TG(63:7)	TG	C66H114O6	0.037182	0.0662659	0.023956	0.0453526	0.0336837	0.037564	0.0211127	0.0375209	0.0135957	0.0624364	0.0614472	0.0290092	0.0149954	0.0131897	0.00792311	0.0604645	0.0127622	0.0254438	0.150779	0.0698772	0.0978808	0.0369156	0.27181	0.00812654	0.07757	0.112083	0.0627444	0.081413	0.123474	0.0784109	0.0172106	0.0294586	0.0313746	0.117934	0.134056	0.0550528	0.203162	0.0736085	0.102897	0.0691638	0.0675572	0.0625564	0.0476026	0.0661717	0.0551094
TG(64:0)	TG	C67H130O6	0.0644628	0.145406	0.0461434	0.0309992	0.0194285	0.0321098	0.0251052	0.0348579	0.0609073	0.0293524	0.0303646	0.0167266	0.0301475	0.0242221	0.0474349	0.0199622	0.0330408	0.0375332	0.0149536	0.134506	0.024928	0.0256921	0.0153994	0.00107102	0.0181323	0.0334738	0.0268109	0.0425987	0.0217139	0.0530571	0.0110054	0.0261089	0.0419853	0.0235945	0.0170856	0.0248574	0.0558301	0.0530921	0.0240074	0.0276348	0.0337799	0.0312796	0.0379333	0.0400318	0.0471532
TG(64:1)	TG	C67H128O6	0.167178	0.279028	0.0996134	0.052157	0.0377736	0.0549247	0.0709887	0.0870323	0.114729	0.0523644	0.0774203	0.0502173	0.0450367	0.0475051	0.0502196	0.0786437	0.0759715	0.0739221	0.0357724	0.278108	0.0587436	0.0540751	0.0295657	0.0176606	0.0642299	0.177524	0.0663811	0.214018	0.0412292	0.103676	0.026575	0.044967	0.163674	0.0561359	0.044309	0.057633	0.157324	0.082067	0.0566184	0.114498	0.127722	0.129334	0.139579	0.153767	0.153833
TG(64:2)	TG	C67H126O6	0.263936	0.452183	0.155686	0.122593	0.0891528	0.113673	0.134119	0.160317	0.179138	0.116717	0.160704	0.101409	0.0748108	0.0913469	0.0761513	0.188118	0.293584	0.124806	0.076355	0.49866	0.0961073	0.10424	0.0821425	0.0919824	0.162084	0.652496	0.130447	0.542591	0.0818038	0.213014	0.0607531	0.0944737	0.37682	0.112075	0.0909656	0.169478	0.400357	0.164765	0.11295	0.302429	0.292825	0.308075	0.303036	0.329099	0.325104
TG(64:3)	TG	C67H124O6	0.234294	0.407766	0.14065	0.137349	0.105658	0.123184	0.115274	0.169777	0.165298	0.144544	0.196694	0.0988055	0.0872841	0.0943296	0.0816849	0.251189	0.530966	0.109681	0.103775	0.458323	0.0953173	0.117412	0.104993	0.133008	0.228185	0.824087	0.128057	0.616982	0.100165	0.253174	0.0622531	0.101215	0.383074	0.160869	0.105677	0.212984	0.620845	0.172834	0.130161	0.342049	0.309452	0.33319	0.326662	0.353543	0.331707
TG(64:4)	TG	C67H122O6	0.169189	0.317271	0.133514	0.123651	0.10628	0.116649	0.0877127	0.147542	0.113174	0.161907	0.20307	0.068948	0.0908539	0.0789788	0.0746018	0.232044	0.533772	0.0951494	0.152125	0.324999	0.0919722	0.103874	0.141782	0.155977	0.253649	0.75556	0.11549	0.54492	0.10287	0.245107	0.0558182	0.0926867	0.338482	0.210332	0.124272	0.258522	0.655356	0.137666	0.146237	0.29515	0.252425	0.264156	0.263369	0.276308	0.28232
TG(64:5)	TG	C67H120O6	0.131387	0.302164	0.168259	0.213048	0.186692	0.206724	0.0945411	0.227489	0.0818001	0.27591	0.336444	0.0936696	0.113037	0.109611	0.0932691	0.304839	0.439272	0.122273	0.28714	0.43714	0.175754	0.200813	0.375639	0.171542	0.380906	0.950204	0.187772	0.600548	0.190658	0.340538	0.0802659	0.127259	0.432281	0.489232	0.194009	0.453516	0.896456	0.158499	0.241655	0.347987	0.311002	0.336056	0.310249	0.33693	0.329202
TG(64:6)	TG	C67H118O6	0.150962	0.392508	0.226356	0.376672	0.340106	0.3842	0.155911	0.394876	0.116677	0.399911	0.499081	0.147909	0.149395	0.155376	0.12028	0.521949	0.540442	0.189235	0.499195	0.667597	0.412359	0.286825	1.00183	0.1882	0.792334	1.43459	0.356576	0.925828	0.337965	0.582681	0.127499	0.230052	0.537049	1.16462	0.391599	0.638942	1.51382	0.238727	0.477113	0.540821	0.488964	0.529246	0.482436	0.544419	0.529132
TG(64:7)	TG	C67H116O6	0.198923	0.487419	0.250123	0.450234	0.397882	0.465325	0.1389	0.409161	0.121029	0.472643	0.562449	0.214628	0.148484	0.138157	0.104112	0.574211	0.39527	0.218653	0.520091	0.772857	0.55251	0.287398	1.45679	0.228819	0.937536	1.18215	0.411706	0.938499	0.504835	0.68727	0.147747	0.296958	0.438989	1.44857	0.618994	0.596599	1.34467	0.240704	0.6287	0.534073	0.503226	0.537587	0.492689	0.558847	0.52045
TG(64:8)	TG	C67H114O6	0.253072	0.593651	0.265881	0.272397	0.251337	0.267268	0.116867	0.268067	0.0846031	0.364387	0.435023	0.218162	0.116912	0.103642	0.0795089	0.366707	0.118456	0.191777	0.351626	0.865246	0.414363	0.239687	1.13514	0.0600689	0.521221	0.490743	0.313265	0.482864	0.407956	0.328967	0.144227	0.230893	0.233185	0.818127	0.531083	0.439924	0.7745	0.179826	0.391566	0.35531	0.280674	0.290719	0.304855	0.323578	0.26673
TG(64:9)	TG	C67H112O6	0.226211	0.534694	0.201981	0.0954091	0.0775979	0.0935114	0.0430229	0.141468	0.0452521	0.209644	0.215632	0.176832	0.0820368	0.0778497	0.0472604	0.133902	0.0221182	0.116736	0.26444	0.8133	0.348571	0.132564	0.755047	0.00678533	0.144551	0.0790811	0.136201	0.202725	0.233289	0.0706092	0.120374	0.0903005	0.0490024	0.429696	0.309691	0.191178	0.319935	0.0766645	0.131215	0.111828	0.0984362	0.0989757	0.134955	0.091297	0.093333
TG(64:10)	TG	C67H110O6	0.25291	0.595646	0.0995449	0.0223077	0.0276807	0.0410946	0.0167653	0.0413654	0.00788194	0.162098	0.193175	0.169257	0.0389974	0.0446325	0.0328217	0.049839		0.0483764	0.191624	0.688086	0.266871	0.0630349	0.588711		0.0333484			0.0831962	0.129771		0.0894622	0.0103727	0.00702022	0.256463	0.200968	0.0958797	0.103362	0.0343675	0.031124	0.0169925	0.0279679	0.0157339	0.0272054	0.0335641	0.0238641
TG(65:0)	TG	C68H132O6	0.054781	0.0777934	0.0302088	0.017035	0.0119853	0.0171657	0.0178096	0.0237984	0.0404601	0.012659	0.0166636	0.0109333	0.0146613	0.0147819	0.0173703	0.0070786	0.0115831	0.0182865	0.00816299	0.0728888	0.0155458	0.0153157	0.00852378	0.000852133	0.0113709	0.0125009	0.0170138	0.0229694	0.0130097	0.0183312	0.00758182	0.0114704	0.0169614	0.009124	0.0126668	0.0125473	0.0213084	0.0215993	0.0136849	0.0153326	0.0177849	0.0226291	0.0237482	0.0268292	0.0287772
TG(65:1)	TG	C68H130O6	0.0960746	0.148165	0.0561253	0.0263934	0.0197495	0.0288657	0.032871	0.049341	0.0691312	0.0207984	0.0322949	0.0314921	0.0211295	0.0301732	0.0243292	0.0329146	0.0369762	0.041216	0.0191414	0.1713	0.0322861	0.0323472	0.0200565	0.00514157	0.0357908	0.0638108	0.0337559	0.090507	0.0255053	0.037357	0.0186835	0.0317835	0.045693	0.0221509	0.0252786	0.0275011	0.0526589	0.0436002	0.0276622	0.0561086	0.0546964	0.05396	0.0553198	0.0611233	0.0605425
TG(65:2)	TG	C68H128O6	0.132333	0.24747	0.0761642	0.0473436	0.0391699	0.0513817	0.0580939	0.0752285	0.0881115	0.0347225	0.0492493	0.0543299	0.035978	0.0405704	0.0362429	0.06612	0.0603103	0.0569263	0.0377534	0.237044	0.0494055	0.0583682	0.0373833	0.0326382	0.0735734	0.15735	0.0616278	0.200439	0.0443097	0.0905759	0.0295993	0.0453722	0.096884	0.049933	0.0411958	0.0494024	0.123231	0.0670956	0.0536061	0.107274	0.0988344	0.102829	0.110211	0.106207	0.107404
TG(65:3)	TG	C68H126O6	0.142353	0.21535	0.0742216	0.0432853	0.0339327	0.0536707	0.0604847	0.0639806	0.0752975	0.0322032	0.0465939	0.0385848	0.0278377	0.0381836	0.0271569	0.0845818	0.079467	0.0515218	0.0440809	0.213883	0.053473	0.0501373	0.0416173	0.0630382	0.0901222	0.1911	0.0565045	0.154211	0.0435088	0.100414	0.0282429	0.0390509	0.125453	0.0483508	0.0499441	0.0533831	0.177795	0.0833999	0.051413	0.114335	0.101248	0.101765	0.112309	0.108793	0.111741
TG(65:4)	TG	C68H124O6	0.0761427	0.139231	0.0440482	0.0287392	0.0268426	0.0351353	0.0379634	0.045845	0.0479475	0.0218157	0.0334746	0.0327257	0.022095	0.0247554	0.0190764	0.059908	0.0876014	0.0372384	0.0506827	0.148476	0.0368843	0.035058	0.0322515	0.0496387	0.0721689	0.112559	0.0467998	0.102106	0.0432338	0.0980569	0.0205098	0.0364714	0.0894779	0.0464497	0.0531063	0.0391238	0.199287	0.0604145	0.0570768	0.0748941	0.0736207	0.0666393	0.0771428	0.0798531	0.0845686
TG(65:5)	TG	C68H122O6	0.043192	0.083004	0.0195012	0.019293	0.0143502	0.0200374	0.0158987	0.0255944	0.0218654	0.0159961	0.0224892	0.0116678	0.0129171	0.0149588	0.00730564	0.0535235	0.0322088	0.0191102	0.0466998	0.0658629	0.0227847	0.0202519	0.0402205	0.00343311	0.0413872	0.063841	0.0239301	0.0567193	0.0289012	0.0394332	0.0116317	0.024159	0.0590223	0.0434323	0.0409281	0.0336303	0.141206	0.0383829	0.0446081	0.0409517	0.0449007	0.0448688	0.0414479	0.0534156	0.0496265
TG(65:6)	TG	C68H120O6	0.00880732	0.0189949	0.00812804	0.015162	0.0149211	0.0115393	0.00588477	0.0184339	0.00407207	0.0158994	0.0155314	0.000926831	0.00778353	0.00546712	0.00685378	0.0169888	0.0101736	0.00980499	0.0402054	0.0267482	0.0233533	0.0129033	0.0680224		0.0484365	0.0521977	0.0147681	0.0448182	0.0349203	0.0305768	0.00315573	0.0137796	0.0271384	0.0322413	0.0371053	0.0259318	0.153797	0.0387593	0.0421803	0.0326429	0.0198798	0.0279493	0.031209	0.0340408	0.0169296
TG(66:0)	TG	C69H134O6	0.0405947	0.0651971	0.0179082	0.0142265	0.00769188	0.0131042	0.0134318	0.0221061	0.0305833	0.00973999	0.014019	0.00909246	0.010007	0.0104962	0.0170396	0.00692733	0.00678907	0.0171109	0.00797428	0.0769251	0.0125949	0.0127458	0.00534542		0.00504505	0.0136308	0.0098815	0.0206341	0.00810805	0.0182926	0.00712945	0.0131271	0.0176914	0.00603565	0.0104624	0.0128307	0.024166	0.0215043	0.0129908	0.0133895	0.0162089	0.0160791	0.0170535	0.0193594	0.0242348
TG(66:1)	TG	C69H132O6	0.0832249	0.129435	0.048652	0.0241028	0.0174637	0.0257165	0.0318078	0.0350593	0.0621546	0.0218252	0.0330077	0.0209019	0.0188827	0.0233856	0.0226008	0.027869	0.0318738	0.02732	0.0166002	0.137301	0.0257595	0.0291666	0.0171486	0.00175387	0.0279291	0.0789649	0.0275067	0.0753404	0.0208328	0.0514493	0.0115467	0.02304	0.0679461	0.0205095	0.021837	0.0299444	0.0576777	0.0422568	0.0196124	0.0451655	0.049556	0.0518402	0.0550556	0.0622358	0.0637507
TG(66:2)	TG	C69H130O6	0.133594	0.223113	0.0823606	0.0509315	0.0389664	0.0540278	0.0619559	0.0732677	0.0860097	0.0467909	0.0617993	0.0441832	0.0348483	0.0403154	0.0420648	0.0808837	0.0745855	0.0597442	0.0333162	0.225448	0.0480682	0.0498897	0.0282616	0.0190811	0.0738178	0.217456	0.0549815	0.182736	0.0423199	0.0969954	0.0285917	0.0454086	0.142542	0.0515479	0.0424231	0.0599005	0.150021	0.0690965	0.0465317	0.113476	0.118398	0.126934	0.111154	0.1331	0.122923
TG(66:3)	TG	C69H128O6	0.156011	0.276169	0.0939982	0.0759597	0.0595626	0.075408	0.0742148	0.0961169	0.109066	0.0596367	0.0799963	0.056572	0.0506539	0.0561086	0.0477382	0.108117	0.135671	0.0760682	0.0538676	0.290461	0.057824	0.0672485	0.0522656	0.0407847	0.113872	0.241193	0.0744865	0.210973	0.049369	0.131888	0.0401075	0.0658764	0.16081	0.0751964	0.0536153	0.0889095	0.211803	0.108233	0.0817802	0.155006	0.127754	0.13695	0.142634	0.150198	0.155347
TG(66:4)	TG	C69H126O6	0.136363	0.248008	0.0851551	0.0589735	0.0490242	0.0643358	0.0599156	0.0842887	0.0955099	0.0482678	0.0720755	0.046617	0.0429258	0.0567904	0.0382438	0.0934604	0.158454	0.0602395	0.0635707	0.253412	0.0518941	0.059651	0.0539111	0.0416223	0.093851	0.189165	0.0670325	0.14203	0.0528122	0.0925234	0.0349282	0.0514259	0.121764	0.0701689	0.0551498	0.0849349	0.193759	0.099074	0.0691777	0.118386	0.110821	0.109843	0.104656	0.111872	0.115959
TG(66:5)	TG	C69H124O6	0.0844085	0.162057	0.0589215	0.0419706	0.0394957	0.0419836	0.0357115	0.0623854	0.0406951	0.0504153	0.0645263	0.0304286	0.0217516	0.0292076	0.0211396	0.0720789	0.165002	0.0441961	0.0582927	0.18356	0.0431361	0.0474828	0.0534446	0.0287813	0.0627472	0.152566	0.0536163	0.130413	0.0446398	0.0865532	0.0309723	0.0372982	0.0965613	0.0659027	0.0414844	0.0860363	0.205675	0.0659792	0.0526071	0.0833315	0.0672967	0.080192	0.0723936	0.085863	0.0804654
TG(66:6)	TG	C69H122O6	0.0445171	0.0955888	0.0547289	0.0408005	0.0424562	0.044161	0.0289538	0.0550086	0.0273468	0.066612	0.079349	0.0245277	0.0300669	0.0291066	0.0214521	0.0754183	0.260511	0.0388455	0.0616616	0.148383	0.0436479	0.0528077	0.112519	0.0276712	0.100114	0.178191	0.0508467	0.188848	0.0538586	0.0659625	0.0232902	0.0332738	0.127313	0.115538	0.0507438	0.104657	0.252891	0.0492218	0.0608862	0.0819826	0.0842946	0.0789704	0.0853274	0.079315	0.0730636
TG(66:7)	TG	C69H120O6	0.0243622	0.0699069	0.0566832	0.0485494	0.0503989	0.0518939	0.0203233	0.0609351	0.0137835	0.0869317	0.102111	0.0291587	0.0290895	0.0303339	0.0247374	0.089276	0.275685	0.0335945	0.0840545	0.170884	0.0633572	0.0552336	0.211373	0.0393507	0.129827	0.216244	0.0555287	0.227695	0.0679882	0.0852061	0.0302953	0.0380704	0.121102	0.182519	0.0842391	0.123207	0.274395	0.0423106	0.0732129	0.0880223	0.09938	0.0891135	0.0944365	0.0942557	0.0884873
TG(66:8)	TG	C69H118O6	0.0304151	0.0933503	0.0551025	0.0399509	0.0358398	0.0423418	0.0188949	0.0528543	0.00707751	0.0804887	0.103252	0.0363745	0.0269253	0.025784	0.0205015	0.110426	0.129342	0.0278902	0.0740272	0.1432	0.0756676	0.0600355	0.265976	0.00764008	0.110974	0.160884	0.0601409	0.176873	0.0811715	0.0555957	0.0312976	0.0410546	0.0772729	0.179819	0.0950195	0.113697	0.273032	0.0402515	0.0708173	0.0865498	0.0781631	0.0712879	0.0759356	0.0746557	0.0610489
TG(66:9)	TG	C69H116O6	0.0469012	0.124026	0.0582595	0.028461	0.0234377	0.0426434	0.0193141	0.0400535	0.00922066	0.0703917	0.0863969	0.0396287	0.0139881	0.0202268	0.0164331	0.0751125	0.00459563	0.0258805	0.0728169	0.133778	0.0909282	0.0747915	0.257948		0.101638	0.0610452	0.0419587	0.0750928	0.0822566	0.0241895	0.0427033	0.0279001	0.0238595	0.119064	0.0975067	0.0848643	0.163345	0.0194472	0.0717059	0.0398066	0.0350892	0.0304436	0.0266511	0.0535577	0.0343376
TG(67:0)	TG	C70H136O6	0.0302061	0.0383299	0.0165158	0.00608365	0.00314605	0.00767005	0.00698072	0.0108776	0.023389	0.00550023	0.008282	0.00357898	0.00720185	0.00361856	0.0100327	0.00427058	0.00805592	0.00791763	0.00405795	0.0497202	0.00652064	0.003908	0.00252706		0.00307882	0.00523145	0.00514316	0.00811031	0.00314851	0.00808096	0.00401513	0.00906362	0.00492756	0.00391662	0.00589183	0.00659567	0.0118133	0.0121815	0.00650542	0.00636939	0.00582031	0.011654	0.00791206	0.0131666	0.0144685
TG(67:1)	TG	C70H134O6	0.0437985	0.084597	0.022361	0.0139916	0.00811255	0.0122966	0.0165264	0.0175052	0.0354486	0.00775875	0.0122531	0.007754	0.0111317	0.0144929	0.0122412	0.0137144	0.0108404	0.0139908	0.00855911	0.0841701	0.0116391	0.016202	0.00909824		0.00831059	0.0286341	0.0157506	0.0312739	0.0119976	0.0218031	0.00699951	0.0100148	0.0195754	0.00828187	0.00927081	0.011495	0.0309637	0.0235671	0.0145679	0.0198834	0.0196303	0.0243128	0.0312	0.0291158	0.0272559
TG(67:2)	TG	C70H132O6	0.0578912	0.0939549	0.0245439	0.0184509	0.0133348	0.0154567	0.0202254	0.0283858	0.0362696	0.0161638	0.0171808	0.0184119	0.012705	0.0136985	0.0134488	0.021506	0.0155256	0.0198103	0.013194	0.0881961	0.0167556	0.0205367	0.0165694	0.00537439	0.0195537	0.0605886	0.0249393	0.0632549	0.0196823	0.0448583	0.00937786	0.0159192	0.0473892	0.0165128	0.0148487	0.0169124	0.0615835	0.0236924	0.0210244	0.0371843	0.0374247	0.0430172	0.036656	0.0428274	0.0353904
TG(67:3)	TG	C70H130O6	0.0680035	0.11089	0.0373037	0.021491	0.0203998	0.0262803	0.0302603	0.0414922	0.0406672	0.0157478	0.0224756	0.0212854	0.0176975	0.0236452	0.0166093	0.0383234	0.0471595	0.0277592	0.0225612	0.0926059	0.024276	0.0310427	0.0145908	0.0166936	0.0412305	0.0933461	0.0312111	0.0713116	0.0221893	0.0559802	0.0157297	0.0220693	0.0712068	0.0287699	0.0222953	0.0255336	0.10371	0.0490057	0.030019	0.0585637	0.055788	0.0571887	0.058043	0.0601179	0.0544969
TG(67:4)	TG	C70H128O6	0.0665567	0.102792	0.0383459	0.0186581	0.0208428	0.0236119	0.0267376	0.0367662	0.037417	0.0168263	0.0220537	0.0207818	0.014578	0.0192869	0.014572	0.0304652	0.0603859	0.0275242	0.0240614	0.109803	0.0258928	0.0231543	0.0221338	0.0168198	0.0416838	0.0699003	0.0292632	0.0634373	0.0219748	0.0422958	0.0144264	0.025879	0.0691057	0.0224744	0.0234807	0.0265393	0.11891	0.0397205	0.0317176	0.0493106	0.0473258	0.0510338	0.0437342	0.0449417	0.054318
TG(67:5)	TG	C70H126O6	0.0318418	0.0639577	0.0220957	0.0137611	0.00875217	0.0114179	0.0149076	0.0195887	0.0217816	0.00882847	0.0120927	0.00902522	0.00858236	0.00993275	0.0092251	0.0210577	0.0420799	0.0150958	0.0157902	0.0589259	0.0142728	0.0162171	0.0126656	0.00166642	0.0289091	0.0283458	0.0174873	0.0335715	0.0152258	0.0586842	0.00720638	0.0124988	0.0491356	0.0167065	0.018514	0.0165841	0.0826617	0.0206699	0.0137196	0.0308572	0.0247041	0.0267107	0.0268707	0.032377	0.0248898
TG(68:0)	TG	C71H138O6	0.0120356	0.0226355	0.00747504	0.00337721	0.00194495	0.0024335	0.00375893	0.00295217	0.00801617	0.00113147	0.00411641	0.00222074	0.00184196	0.000842756	0.0056657	0.00198913		0.00491812	0.00206363	0.0137794	0.00163848	0.00340489	0.00206849			0.0014723	0.00433618	0.00390777	0.00242965	0.00425515	0.00238134	0.00372299	0.00231429	0.00240969	0.00246276	0.00306048	0.00344299	0.00534836	0.00257983	0.00179386	0.00330446	0.00431103	0.00447097	0.00571041	0.00799433
TG(68:1)	TG	C71H136O6	0.0210305	0.0478229	0.0123712	0.00810914	0.00800984	0.0103629	0.0105945	0.0119062	0.0167128	0.00792772	0.0136014	0.00804092	0.00702745	0.0103266	0.00969281	0.00894767	0.00991228	0.0129628	0.00430967	0.0428871	0.00855244	0.0111582	0.00645923		0.00562382	0.0394603	0.010633	0.0235385	0.00939982	0.0229246	0.00522609	0.00707211	0.0219956	0.0102555	0.00625626	0.0107354	0.0279754	0.0173615	0.013252	0.0163575	0.0198184	0.0183278	0.0211606	0.0282859	0.0187864
TG(68:2)	TG	C71H134O6	0.0421982	0.0732133	0.0262203	0.0122753	0.011994	0.0124086	0.0171524	0.0276013	0.0293552	0.0140828	0.0162824	0.00755614	0.0123233	0.0121625	0.013354	0.0242849	0.0154587	0.0161929	0.0100142	0.0721523	0.0140682	0.0177751	0.00901267	0.00102887	0.0248834	0.0745625	0.0128896	0.0488582	0.0126795	0.0419498	0.00920262	0.0128954	0.0526987	0.0190235	0.0137716	0.0183911	0.0576772	0.0281632	0.013533	0.0312264	0.0312357	0.032132	0.0368266	0.0427339	0.0377289
TG(68:3)	TG	C71H132O6	0.0492538	0.107692	0.0398122	0.0222516	0.0190705	0.0239698	0.0289359	0.0376917	0.0452106	0.0208755	0.026758	0.0174341	0.0181611	0.0192304	0.0172637	0.0444854	0.0317292	0.0272076	0.0205324	0.113928	0.0209043	0.0315893	0.0187538	0.00985246	0.0389715	0.103661	0.022713	0.0646711	0.016496	0.0648205	0.0142982	0.0227829	0.0671456	0.024371	0.0182766	0.0309569	0.0852853	0.0430176	0.0276937	0.0508239	0.0519158	0.0549507	0.0503907	0.056513	0.0608248
TG(68:4)	TG	C71H130O6	0.0802549	0.131174	0.0456558	0.0283689	0.0236442	0.0290388	0.0330568	0.0469731	0.0476379	0.022526	0.0282467	0.0214695	0.0234294	0.0215192	0.0210106	0.0419736	0.0562884	0.0324919	0.0256064	0.148559	0.0324295	0.0317232	0.018872	0.00702845	0.0449063	0.0759132	0.034388	0.0617854	0.0289266	0.0439979	0.0191191	0.0282289	0.0501725	0.0292816	0.0256717	0.0366993	0.0963667	0.0431536	0.0356018	0.0546476	0.0552034	0.0534073	0.0504873	0.0483273	0.0552544
TG(68:5)	TG	C71H128O6	0.069006	0.130278	0.0399122	0.0216253	0.0198138	0.0251785	0.02827	0.0352991	0.0412505	0.0227275	0.02685	0.0205601	0.0180404	0.0199497	0.0154215	0.0356952	0.0649535	0.0253012	0.0225768	0.120951	0.0230686	0.0267983	0.020397	0.00775268	0.0311143	0.0472224	0.0259302	0.0468578	0.0256937	0.0388458	0.015608	0.0212906	0.0470485	0.0211754	0.0238262	0.0331927	0.0774714	0.0373461	0.029795	0.0441147	0.0390627	0.0434589	0.0396153	0.0387622	0.0470731
TG(68:6)	TG	C71H126O6	0.0281754	0.051216	0.0251486	0.0117118	0.0117363	0.0136881	0.0136078	0.0207042	0.021613	0.0190271	0.0206964	0.00768121	0.00795042	0.011045	0.00774054	0.0214338	0.120736	0.0146127	0.0148061	0.0646489	0.0148104	0.0165737	0.0163908	0.00291121	0.0125266	0.0295801	0.015568	0.0440143	0.0169252	0.00586726	0.00928735	0.0145734	0.0429776	0.0141824	0.011133	0.0231645	0.056443	0.0242202	0.0220039	0.0252949	0.033273	0.0281135	0.0276347	0.0379034	0.0232509
TG(68:7)	TG	C71H124O6	0.0105151	0.0176814	0.0132715	0.0104305	0.0102728	0.00661382	0.00435325	0.00774745	0.00614895	0.0141555	0.0158204	0.00325828	0.00602511	0.00589789	0.00286659	0.00594763	0.177951	0.0111233	0.00999437	0.0287781	0.00379089	0.00708058	0.0228865		0.014202	0.00792967	0.00427633	0.0464039	0.0102998	0.00543767	0.00478019	0.00736353	0.0503765	0.0200761	0.00756829	0.0172157	0.049368	0.00771154	0.0112886	0.0189294	0.0104117	0.0170489	0.0149385	0.0174113	0.0168421
TG(69:1)	TG	C72H138O6	0.0133225	0.0265916	0.0103014	0.00472001	0.00307132	0.00315024	0.0045082	0.00531819	0.0131422	0.00384624	0.00729975	0.000845837	0.00568626	0.00491304	0.0063112	0.00322655	0.00157914	0.00616235	0.00130659	0.0208778	0.00448951	0.00421965	0.0040131		0.00283887	0.00279685	0.00827129	0.0107688	0.00332256	0.00605008	0.00507964	0.00507927	0.00553833	0.00427796	0.00328974	0.00511512	0.00564695	0.0036961	0.00380908	0.00673385	0.00753259	0.00758734	0.00957352	0.00674686	0.0129884
TG(69:2)	TG	C72H136O6	0.0163131	0.0349228	0.013077	0.00408685	0.00305415	0.00438779	0.00445044	0.00675669	0.0122545	0.00391519	0.00458263		0.00277708	0.00221726	0.00509532	0.0105217	0.00467859	0.00651943	0.00352432	0.0277255	0.00178345	0.00666806	0.00279197	0.0011228	0.00513897	0.0191264	0.00822443	0.0173297	0.0035451	0.0152528	0.00328379	0.00715222	0.0107354	0.00545332	0.0062761	0.00596947	0.0278992	0.00798687	0.00651173	0.00535447	0.0127299	0.0155632	0.0130541	0.0143401	0.015634
TG(69:3)	TG	C72H134O6	0.0151482	0.0278524	0.00965941	0.00679132	0.00440637	0.00458951	0.0107696	0.00882343	0.0139658	0.00325073	0.00746745	0.00269611	0.00376472	0.00556355	0.00568803	0.00453218	0.00179855	0.00772809	0.00663269	0.025307	0.00662643	0.00498651	0.0036356	0.00356779	0.00955343	0.0179877	0.00721617	0.0181737	0.00531971	0.0128565	0.00462621	0.0041891	0.0227235	0.0051465	0.00791074	0.00707283	0.0525613	0.0139829	0.00705617	0.0179591	0.0133634	0.013189	0.0194846	0.0173184	0.0155822
TG(69:4)	TG	C72H132O6	0.0274876	0.0419858	0.0116926	0.00782834	0.00432395	0.00674339	0.0103416	0.00911326	0.013174	0.00601027	0.00713411	0.00543411	0.00579681	0.00766413	0.00293097	0.00741009	0.00739552	0.00719694	0.00868049	0.0450309	0.00458938	0.00630623	0.00384635	0.00615547	0.00873845	0.0139112	0.00833778	0.0264022	0.00707927	0.0116858	0.00358099	0.00724643	0.0357706	0.00537218	0.00493511	0.0112917	0.0240319	0.0144382	0.00734848	0.0141485	0.0155494	0.0143485	0.0210359	0.0174579	0.0142296
TG(69:5)	TG	C72H130O6	0.0150582	0.0322949	0.0100474	0.00387206	0.00311551	0.00609924	0.0097697	0.0051405	0.010595	0.00486818	0.0059342	0.00379233	0.00537213	0.00520608	0.00428017	0.0117963	0.0102478	0.00477917	0.00699458	0.043746	0.00713007	0.00699349	0.00183112	0.00127844	0.00631106	0.00377645	0.00599878	0.0163629	0.00416382	0.00930557	0.00375428	0.00667635	0.0340105	0.00306491	0.00342892	0.00287483	0.0426635	0.00658341	0.0136414	0.00817474	0.0082196	0.0140216	0.00911279	0.00625713	0.0209992
TG(69:6)	TG	C72H128O6	0.00669316	0.0128018	0.00336704	0.00396773	0.00389239	0.00263351	0.00436041	0.00225856	0.00362564	0.00173135	0.00324341	0.00173465	0.00258998	0.00254878	0.00125937		0.00454319	0.00272611	0.00449212	0.0173253	0.0029639	0.00462483	0.00317788		0.00285186		0.000710664	0.00733557	0.00455494	0.00229999	0.00187333	0.00219062	0.022476	0.00283709	0.00269179	0.00255379	0.037409	0.00671591	0.00673706		0.00606589	0.00615274	0.00971988	0.00573472	0.0060143
TG(70:1)	TG	C73H140O6	0.00976452	0.0224422	0.00702391	0.0022662	0.00160822	0.00446926	0.00208337	0.00385609	0.00760683	0.00114119	0.00514032	0.00121403	0.00186472	0.0018556	0.00372401	0.000868045	0.00424013	0.00572678	0.00130704	0.0242967	0.00175241	0.00273176	0.00157901		0.000777822	0.00149782	0.00349562	0.00740083	0.000438646	0.0028728	0.00181666	0.00302508	0.00412032		0.00219679	0.00190427	0.00211806	0.00470026	0.00128839	0.00455254	0.00302386	0.00555877	0.00517929	0.00396154	0.00710634
TG(70:2)	TG	C73H138O6	0.0098742	0.0236705	0.00917607	0.00250827	0.00288492	0.00420554	0.00564179	0.00385122	0.00349842	0.00417615	0.00559319	0.00264033	0.00383457	0.00328954	0.00136243	0.00387584	0.00255626	0.00624642	0.00212698	0.0207667	0.00332071	0.00472218	0.00137529		0.0052165	0.0308165	0.00446059	0.0145287	0.0042794	0.0141378	0.00177862	0.00180649	0.016592	0.00512651	0.00313032	0.00636111	0.0233684	0.00850255	0.00362788	0.0134887	0.0120578	0.0101858	0.0120941	0.0121186	0.0130803
TG(70:3)	TG	C73H136O6	0.0116614	0.022346	0.0115321	0.00458143	0.0041198	0.00493852	0.0053516	0.0063236	0.0115856	0.00522541	0.00440362	0.00261921	0.00385048	0.00474324	0.00570824	0.012213	0.0051447	0.00586156	0.0050266	0.0139237	0.00353541	0.0031938	0.00202357		0.0102965	0.0402967	0.00541974	0.0214079	0.00483489	0.0163871	0.0025187	0.0035289	0.0183076	0.00730214	0.00677643	0.00508644	0.026562	0.0116834	0.00820834	0.01227	0.0148142	0.0160381	0.0170867	0.0169172	0.018839
TG(70:4)	TG	C73H134O6	0.0233208	0.046321	0.0145365	0.00623682	0.0082428	0.00851679	0.00945279	0.0101116	0.00907923	0.00530978	0.00867614	0.00497602	0.00587932	0.00722424	0.0059414	0.0101286	0.00686827	0.0095219	0.00725577	0.026759	0.00632924	0.00740035	0.00373443	0.00198101	0.0111583	0.0277299	0.00800241	0.0137407	0.00670614	0.0153705	0.00566027	0.00406912	0.0176945	0.00865687	0.0073556	0.00953012	0.0265483	0.011664	0.014026	0.0107115	0.016477	0.0209851	0.0112653	0.0204758	0.0176686
TG(70:5)	TG	C73H132O6	0.0275449	0.0508872	0.0149142	0.00917395	0.00742222	0.0126547	0.0130202	0.014666	0.0159629	0.00696593	0.00923035	0.00807642	0.00748459	0.00646432	0.0063128	0.0106773	0.0101394	0.00951835	0.0130249	0.0497837	0.00938816	0.0114498	0.00883939	0.00157976	0.00948563	0.0145082	0.00674534	0.0163286	0.00924248	0.00845258	0.0030549	0.0100897	0.0139395	0.0104163	0.00800622	0.0106152	0.0206856	0.0167276	0.00724881	0.0178144	0.0152399	0.017063	0.0175602	0.0166918	0.0154829
TG(70:6)	TG	C73H130O6	0.0164675	0.0319206	0.010228	0.00595142	0.00634579	0.00705029	0.00860243	0.00804291	0.0078808	0.00606244	0.00365895	0.00630165	0.00469738	0.00548495	0.00343969	0.0026505	0.0237493	0.0080272	0.00543156	0.0283276	0.0038605	0.00708769	0.00428176		0.00407444	0.00877242	0.00646126	0.0139618	0.00720958	0.00162212	0.00329153	0.00409449	0.0132762	0.00296498	0.00315114	0.00710571	0.0159807	0.0135204	0.0113042	0.0107078	0.0118639	0.0108767	0.0128056	0.0109976	0.00950319
TG(O-42:0)	TG[O]	C45H88O5	0.108488	0.210265	0.00446199	0.0136669	0.0153824	0.0146251	0.0478593	0.0522005	0.0390237	0.0798437	0.0963064	0.077584	0.00855203	0.0175596	0.014067			0.0204042		0.0130738	0.00778452	0.00867087				0.0451528					0.00460769			0.00542782		0.0104965		0.0330782				0.00485061
TG(O-42:1)	TG[O]	C45H86O5	0.3037	0.769052	0.0720528	0.216778	0.242464	0.255123	0.0617092	0.0787025	0.0928162	0.121178	0.161869	0.122722	0.0365666	0.0251764	0.0375197	0.00736048	0.0960815	0.0493478	0.0121292	0.0944801	0.0225553	0.0449152	0.0124243	0.0277854	0.0479507	0.130541	0.0161253	0.0571875	0.0167955	0.00702381	0.0134021	0.00754162	0.0225796	0.00822816	0.0150638	0.0595159	0.0174356	0.0281515	0.0172527	0.0630026	0.0704422	0.0651918	0.0774207	0.0488553	0.0619233
TG(O-43:1)	TG[O]	C46H88O5	0.0414221	0.0645285		0.00942005	0.00310889	0.00422067	0.024768	0.0173308	0.0307533	0.0163389	0.0313538	0.0350751	0.00980628	0.01327	0.013357	0.0045913		0.0195216		0.024038	0.00515802	0.00312014					0.003654		0.0052007		0.00512326				0.00830517			0.0154055					0.00426162	0.00504415
TG(O-44:0)	TG[O]	C47H92O5	0.191424	0.420723	0.0146896	0.00626634	0.0104906	0.00984672	0.0932208	0.106105	0.0865969	0.2004	0.251291	0.183824	0.0160065	0.0120948	0.0174585			0.0264799	0.00917727	0.0744311	0.00584862	0.0181658				0.0174893	0.00788693								0.00258363	0.00590405		0.0364516			0.022252		0.00526989		0.00535858
TG(O-44:1)	TG[O]	C47H90O5	0.282375	0.625556	0.0342145	0.0525887	0.0366136	0.0625269	0.124924	0.158459	0.154935	0.214327	0.265243	0.218545	0.0218658	0.0459482	0.041779	0.0161849	0.0468707	0.0615697	0.0206743	0.194432	0.0487586	0.0303017	0.00309263		0.0129366	0.0468025	0.0296469		0.018823	0.00653441	0.0137684	0.00279375	0.016483	0.00921918	0.00278295	0.0325674	0.0179972	0.0443875	0.00610379	0.0383538	0.0222676	0.0322542	0.0197963	0.0229747	0.0292934
TG(O-44:2)	TG[O]	C47H88O5	0.245365	0.559794	0.0560219	0.084213	0.0787246	0.0577098	0.0518062	0.118065	0.0796532	0.0897244	0.10736	0.124239	0.0198178	0.0322983	0.022655	0.0172928	0.0984044	0.0638184	0.0213185	0.0673731	0.0219071	0.0340403	0.00650614	0.0422355	0.0463128	0.104753	0.020885	0.0742002	0.0337366	0.00796525	0.0150963	0.0119119	0.0245975	0.00600684	0.00708125	0.0371764	0.0283955	0.0330044	0.0120415	0.067295	0.0207942	0.0492917	0.0540274	0.0818762	0.0564886
TG(O-45:1)	TG[O]	C48H92O5	0.0184222	0.0182784			0.00281626		0.0156342	0.0171709	0.015031	0.0239537	0.0262512	0.0405991	0.00767512	0.0105858	0.0173047			0.0189512	0.00309124	0.0213582											0.00486936				0.00304109								0.00495295
TG(O-46:0)	TG[O]	C49H96O5	0.217473	0.480316	0.0214069	0.0309336	0.0307344	0.0317094	0.0901091	0.181337	0.134473	0.254777	0.356414	0.258824	0.0616243	0.0600892	0.0629325	0.0162236	0.0258061	0.0936218	0.0406484	0.421245	0.0794561	0.0672407				0.0422249	0.0440502	0.00536862	0.00745923		0.0135005	0.0172053		0.00712885	0.00299666	0.0564504	0.00539616	0.0497865		0.0181745	0.0359285	0.0173527	0.0136577	0.0448047	0.0400219
TG(O-46:1)	TG[O]	C49H94O5	0.657194	1.26536	0.0666392	0.0326475	0.0320217	0.0636435	0.250772	0.337209	0.246841	0.427355	0.570225	0.536095	0.0326126	0.054817	0.0539112	0.0140597		0.106587	0.0548951	0.235123	0.0923193	0.106833	0.00732077	0.024312	0.0125213	0.0946603	0.0687819	0.0363523	0.0245481		0.0448106	0.0387809	0.00556764	0.00903514	0.0198487	0.0468116	0.0195588	0.0779952	0.016152	0.0324453	0.0427796	0.0561513	0.00847272	0.0438474	0.0347836
TG(O-46:2)	TG[O]	C49H92O5	0.425539	1.21318	0.0788309	0.0399192	0.0382902	0.0668977	0.171101	0.315076	0.21512	0.21623	0.29476	0.264606	0.0285269	0.0583611	0.0438521	0.00625922	0.00769609	0.0906432	0.0938838	0.221093	0.115776	0.0852716	0.00798067	0.0191513	0.0276685	0.108619	0.0523616	0.0260736	0.0448742	0.0444578	0.0504414	0.0324892		0.0168763	0.0163777	0.0315928	0.0416772	0.123205		0.0560199	0.0586055	0.0481258	0.0263829	0.0523418	0.0458546
TG(O-46:3)	TG[O]	C49H90O5	0.362873	0.783548	0.0882224	0.0501897	0.0487368	0.0587756	0.0663555	0.159367	0.07801	0.0910422	0.12729	0.0955719	0.0470467	0.054748	0.0539483		0.0174163	0.0399675	0.0828627	0.179359	0.0711249	0.0365704	0.0113935	0.0106422	0.0742908	0.14379	0.0508382	0.00731305	0.0303336	0.00668794	0.017202	0.0183583	0.0215298	0.0362158	0.017118	0.0534886	0.0590078	0.0966648	0.0255031	0.0493127	0.0324644	0.028549	0.0359798	0.0222118	0.0225396
TG(O-46:4)	TG[O]	C49H88O5	0.236797	0.373942	0.0557107	0.0984692	0.0762335	0.0846622	0.0330944	0.0439932	0.00895031	0.0461327	0.0581662	0.0465077	0.02831	0.0328193	0.0255358		0.0272548	0.0107126	0.0892032	0.0454243	0.0661294	0.0102172	0.0355773		0.0468994	0.0335774	0.0630296	0.00894169	0.0170219		0.0129359	0.0121469		0.0424197	0.0183357	0.035758	0.0364239	0.0276661	0.0258477	0.052502	0.016614	0.00560956	0.0399477	0.0255059	0.0142425
TG(O-47:0)	TG[O]	C50H98O5	0.0460044	0.0515016			0.00376994	0.00850606	0.00533052	0.00381755	0.0182659	0.0479968	0.0796176	0.0553193	0.0108369	0.0174447	0.0137368			0.00923093	0.0148161	0.0192087	0.0177949	0.00372536	0.00267527		0.00509126	0.00755474	0.00522289					0.00246116		0.00498403		0.0108981		0.00561277		0.00485549		0.00684586	0.00723219
TG(O-47:1)	TG[O]	C50H96O5	0.0161025	0.0385703			0.00322276	0.00437703	0.00352698	0.0105739	0.0140636	0.0260953	0.021866	0.038041	0.00398078	0.0134159	0.00232007	0.00568382		0.00600928	0.0162571		0.0255694	0.0162498	0.0040695				0.00606572	0.00641335	0.00409156		0.00731392								0.00687433	0.00650657
TG(O-47:2)	TG[O]	C50H94O5		0.0313408					0.0173048	0.00442994	0.00517271	0.0119452	0.0135184	0.0341067	0.00257388	0.00955966	0.00592333			0.00403079	0.00621895		0.00502845										0.00235306							0.00613221
TG(O-48:0)	TG[O]	C51H100O5	1.03195	2.34914	0.582549	0.700827	0.634358	0.731495	0.645918	0.978608	0.623012	1.71188	2.30614	1.13547	1.07153	1.11767	0.99259	0.421561	0.838274	0.849878	0.615775	6.34206	0.962283	1.70068	0.325062	0.391749	1.04567	0.834203	2.0435	0.408519	0.536164	0.578951	0.262358	0.982012	0.547632	0.635075	0.29191	0.936802	0.702347	1.09199	0.588912	0.993536	1.05068	0.884931	1.01624	0.963813	0.965056
TG(O-48:1)	TG[O]	C51H98O5	1.58175	3.58886	0.523482	0.416777	0.431582	0.597377	0.758456	1.25545	0.802676	1.10139	1.46246	1.02132	0.369283	0.43224	0.330019	0.41678	0.603363	0.70168	0.673192	4.25332	0.798698	1.68125	0.653061	0.410589	1.49532	0.783308	2.7379	0.406534	0.661699	0.701637	0.397411	0.617015	0.359521	0.523953	0.270191	0.730349	0.688921	0.970442	0.637219	0.725088	0.799967	0.68649	0.710201	0.75959	0.694897
TG(O-48:2)	TG[O]	C51H96O5	0.974577	1.90486	0.133514	0.102585	0.120833	0.192317	0.336204	0.47964	0.430205	0.368453	0.494738	0.479819	0.118962	0.160319	0.114325	0.130212	0.199523	0.259465	0.255335	1.09057	0.258534	0.425949	0.137325	0.126715	0.252987	0.216722	0.470933	0.200014	0.207244	0.173008	0.160384	0.158154	0.0881461	0.0886219	0.0825215	0.141726	0.236501	0.311585	0.11268	0.280769	0.216309	0.293746	0.172461	0.224332	0.285445
TG(O-48:3)	TG[O]	C51H94O5	0.519304	1.21499	0.0590002	0.061605	0.059319	0.0537241	0.112655	0.18702	0.129681	0.0684404	0.219926	0.0870454	0.0510701	0.0552377	0.0438119	0.039347	0.0429756	0.105204	0.148024	0.3168	0.130699	0.114798	0.0381534	0.0724718	0.0911255	0.07643	0.150959	0.025884	0.059055	0.0500417	0.0524429	0.0278254	0.0200371	0.0328381	0.014716	0.0542026	0.0478574	0.097664	0.0209743	0.0864779	0.0485684	0.0930241	0.039568	0.066541	0.0994556
TG(O-48:4)	TG[O]	C51H92O5	0.294246	0.713139	0.00586437	0.044488	0.0524712	0.064223	0.0493617	0.127063	0.0670406	0.0979731	0.0864295	0.0766414	0.0222403	0.0309344	0.022649		0.0176383	0.04424	0.105461	0.132536	0.0660178	0.0309763	0.00762678	0.0077175	0.0132355	0.0173378	0.0148143		0.0246753		0.0216799	0.0251802	0.00630735		0.0087307	0.032528	0.0114406	0.0434366	0.00443256	0.0295823	0.00521462	0.00483674	0.00768726	0.0155388	0.0224808
TG(O-48:5)	TG[O]	C51H90O5	0.758526	1.89895	0.12945	0.117791	0.10783	0.112185	0.0733082	0.14716	0.0755199	0.174613	0.156024	0.195219	0.0700878	0.0907763	0.0503625	0.0196482	0.0271247	0.0696905	0.198943	0.456807	0.192492	0.035017	0.0896395		0.0925517	0.0693893	0.0794904		0.051959		0.0357002	0.0323276	0.0211956	0.0656114	0.0317595	0.138759	0.109402	0.0722249	0.0615383	0.0393557	0.0380121	0.0385249	0.0380681	0.0303118	0.0217728
TG(O-49:0)	TG[O]	C52H102O5	0.0881928	0.184939	0.0477944	0.116606	0.0825453	0.0987938	0.0807675	0.123946	0.0976509	0.217821	0.284009	0.135205	0.0811225	0.0803123	0.0822283	0.115698	0.143886	0.0914191	0.0891162	0.635887	0.131856	0.249376	0.0478097	0.0221642	0.154227	0.194419	0.27842	0.0583643	0.0813854	0.102232	0.0311725	0.105521	0.113518	0.0923024	0.0627566	0.164764	0.111785	0.164784	0.0995472	0.192009	0.151501	0.172896	0.16874	0.191996	0.171697
TG(O-49:1)	TG[O]	C52H100O5	0.215943	0.427012	0.0312457	0.116976	0.124785	0.171751	0.141659	0.226439	0.179009	0.274063	0.311462	0.251591	0.0861507	0.106844	0.0973415	0.122311	0.128191	0.138579	0.151503	0.70798	0.170905	0.328196	0.141074	0.0473668	0.283511	0.215982	0.474702	0.0474842	0.0678194	0.168853	0.0699057	0.156231	0.092847	0.089554	0.0707842	0.162714	0.107819	0.216734	0.152305	0.136299	0.228759	0.151714	0.179883	0.0999435	0.163926
TG(O-49:2)	TG[O]	C52H98O5	0.111911	0.248636		0.0128686	0.016049	0.0336246	0.042163	0.107244	0.0581913	0.0658375	0.0577341	0.0713405	0.0229853	0.0482569	0.0289261	0.0318865	0.017687	0.0328699	0.0677392	0.143387	0.0679895	0.0770147	0.028475	0.0152962	0.0332713	0.0272888	0.121875	0.00776968	0.0438407	0.0580712	0.0310219	0.0352007		0.00411927	0.0236872	0.0299892	0.0345156	0.0615495	0.0218998	0.0325831	0.026968	0.0461614	0.0344242	0.0196876	0.0426727
TG(O-49:3)	TG[O]	C52H96O5	0.0226654	0.0528166		0.00750936	0.00926656	0.00505085	0.011582	0.00880838	0.00913	0.00778592	0.0142883	0.0215296	0.00595182	0.0200125	0.00377353	0.0143228			0.0127147		0.0330679	0.00717777	0.0129021	0.00483997	0.026824	0.0180571	0.00749782				0.00301784					0.0044914				0.0055749
TG(O-50:0)	TG[O]	C53H104O5	0.923482	2.21787	0.597582	2.24077	1.50211	1.80605	0.877789	1.6054	0.751061	3.30469	4.60546	1.28607	2.05812	1.85478	2.21257	1.44903	4.18105	1.60889	1.01775	8.45649	1.70376	3.15806	0.983963	1.41068	2.34645	3.73861	5.15711	1.64106	1.40967	2.27082	0.2628	1.45171	1.77507	3.64112	0.844415	2.45529	2.21869	2.9119	1.8112	3.07681	2.70264	2.7875	2.72977	3.01806	2.98805
TG(O-50:1)	TG[O]	C53H102O5	5.95196	13.6519	3.07702	6.98925	6.2421	7.35994	3.95381	7.10749	3.38255	11.0904	14.1938	6.43015	4.45083	4.69724	3.97535	3.96349	7.97816	5.21142	4.60609	30.1472	6.37692	11.5777	4.8793	3.65995	13.286	8.42039	16.2268	3.13153	4.95221	6.72359	1.99135	9.01219	5.33222	6.72194	2.22455	7.52015	7.08863	8.06951	6.94135	7.17863	7.21944	6.85423	7.01468	7.02215	6.78211
TG(O-50:2)	TG[O]	C53H100O5	6.82131	15.0669	2.7572	2.56824	2.6924	3.28518	2.35748	4.1882	2.28769	3.01449	4.01852	2.34371	2.81913	3.14326	2.4304	2.55624	3.9496	2.30293	3.60395	17.9511	3.29068	6.39934	4.48208	2.52255	8.55417	4.68079	13.0343	1.89153	3.43147	5.10721	1.69742	4.62008	2.43491	3.06896	1.27615	3.15383	4.84179	3.89387	4.19863	3.9439	4.1528	3.95554	3.80102	3.92345	3.75648
TG(O-50:3)	TG[O]	C53H98O5	3.90019	7.95473	0.914321	0.633063	0.729451	0.902614	0.740312	1.24491	0.766657	0.518319	0.742901	0.578423	0.974637	1.07014	0.800557	0.834162	0.821824	0.699038	1.44665	5.53377	1.19771	1.5647	1.37981	0.507764	1.32959	1.07661	2.73776	0.515666	0.925246	1.0566	0.592471	1.01659	0.544952	0.660622	0.371528	0.727428	1.06583	1.10496	1.00552	1.03204	1.06933	0.954212	0.968975	0.959341	0.933279
TG(O-50:4)	TG[O]	C53H96O5	0.82147	1.79906	0.14776	0.104913	0.13142	0.158751	0.149357	0.315758	0.176943	0.104194	0.13572	0.123657	0.114701	0.12427	0.101754	0.0603249	0.0873041	0.133338	0.234743	0.552622	0.136612	0.213921	0.141747	0.09202	0.0578241	0.136526	0.294925	0.0832447	0.12966	0.155814	0.111195	0.120034	0.0402439	0.0599775	0.0416175	0.100597	0.134764	0.11651	0.0881714	0.0870685	0.17212	0.113846	0.123275	0.129979	0.123488
TG(O-50:5)	TG[O]	C53H94O5	1.08538	2.49456	0.0884623	0.0796074	0.0967581	0.131094	0.129831	0.309999	0.163623	0.299259	0.370954	0.292483	0.0619832	0.0708152	0.0682386	0.0641832	0.0453108	0.140128	0.367099	0.94246	0.295342	0.126107	0.188002	0.0394196	0.149103	0.0719865	0.149791	0.00786832	0.0770634	0.0208189	0.0862539	0.0900309	0.0067887	0.106523	0.0571156	0.16709	0.115251	0.102916	0.110432	0.0512046	0.0910797	0.0629911	0.0551112	0.0528282	0.101183
TG(O-50:6)	TG[O]	C53H92O5	0.917293	2.24231	0.0524487	0.122269	0.134942	0.118476	0.128595	0.284737	0.138603	0.339439	0.448666	0.343669	0.0572952	0.0775822	0.0635492	0.0338138	0.0277072	0.136531	0.30943	0.659027	0.370075	0.0465867	0.143552	0.0150108	0.0627514	0.0760994	0.095308		0.111743	0.0157645	0.073988	0.0869274		0.0975418	0.053507	0.15647	0.101729	0.190885	0.0935045	0.0511376	0.0447904	0.0388584	0.0625101	0.0132901	0.0373032
TG(O-50:7)	TG[O]	C53H90O5	0.39602	0.90739	0.0556615	0.0817008	0.0707365	0.089497	0.0689795	0.131236	0.0840687	0.121956	0.175823	0.119174	0.038625	0.0380741	0.0186355	0.0254612		0.0441646	0.287378	0.334831	0.247905	0.0300282	0.190026		0.12466	0.0645214	0.0714918	0.0284898	0.101549	0.0147483	0.0405388	0.0314644	0.0149967	0.134619	0.069564	0.0478183	0.0902215	0.107372	0.0783127	0.0206794	0.0256915	0.0153887	0.0211945	0.0365851	0.0222055
TG(O-51:0)	TG[O]	C54H106O5	0.0708867	0.128118	0.0348555	0.117758	0.0809505	0.101867	0.0617139	0.109147	0.077355	0.235036	0.321598	0.0957235	0.0808042	0.0706196	0.105989	0.112626	0.236912	0.0831404	0.0842734	0.359784	0.111747	0.191315	0.0628271	0.0738517	0.162184	0.367212	0.270844	0.121521	0.0838375	0.160783	0.0265075	0.076112	0.128153	0.198842	0.0659398	0.154096	0.177035	0.201023	0.120357	0.18932	0.194672	0.190878	0.184457	0.21146	0.204423
TG(O-51:1)	TG[O]	C54H104O5	0.260192	0.54099	0.112526	0.494142	0.439995	0.506066	0.286317	0.491203	0.289169	0.836483	1.08245	0.485525	0.228291	0.229813	0.203248	0.491539	0.647468	0.291426	0.404802	1.61966	0.450321	0.843484	0.344071	0.127899	1.06913	1.16089	1.06842	0.285048	0.322309	0.640513	0.12987	0.553787	0.475508	0.530705	0.199177	0.604825	0.610322	0.642316	0.610378	0.699554	0.64388	0.612518	0.645844	0.730996	0.637048
TG(O-51:2)	TG[O]	C54H102O5	0.351892	0.715224	0.146577	0.398256	0.357854	0.443233	0.253077	0.456082	0.263732	0.36346	0.518202	0.297947	0.183808	0.201639	0.155192	0.344347	0.548264	0.215687	0.412948	1.29359	0.356812	0.683684	0.522491	0.198073	1.00929	0.804368	1.19166	0.280258	0.333664	0.618424	0.135125	0.39823	0.283665	0.337023	0.180905	0.380937	0.657344	0.482017	0.522971	0.563664	0.609658	0.563217	0.506329	0.575595	0.527102
TG(O-51:3)	TG[O]	C54H100O5	0.20107	0.455848	0.0566018	0.137097	0.142706	0.201842	0.0991074	0.159605	0.118108	0.0839121	0.102051	0.082807	0.120168	0.112158	0.0890442	0.111472	0.0842019	0.0514695	0.229559	0.445537	0.164632	0.187542	0.194036	0.0612333	0.161254	0.161971	0.370973	0.0622398	0.11264	0.184558	0.0756613	0.133223	0.0416934	0.0967828	0.0619531	0.098402	0.14018	0.169024	0.102104	0.14531	0.171279	0.135619	0.150896	0.204289	0.126776
TG(O-52:0)	TG[O]	C55H108O5	0.233408	0.583886	0.17224	0.84635	0.338008	0.645796	0.29591	0.550832	0.269494	1.40881	2.16746	0.441901	0.941593	0.733424	1.23688	0.474132	1.61935	0.582061	0.39515	2.0636	0.55132	0.733301	0.386147	0.604688	0.409781	1.63184	1.47794	0.659237	0.412172	0.759499	0.0526366	0.269879	0.619836	1.89161	0.316835	0.857214	0.869944	1.12675	0.545065	1.04881	0.896498	0.932542	1.01756	1.10993	1.11757
TG(O-52:1)	TG[O]	C55H106O5	2.89974	7.22089	1.91082	10.5488	8.03441	9.1182	3.36204	6.60683	2.60761	14.0179	17.4176	4.75933	4.75552	5.054	4.74921	6.8231	20.1375	5.16523	5.08394	19.3969	5.90657	10.2621	5.41649	6.56177	18.6572	23.2717	15.2673	6.42417	5.16241	10.7504	1.44697	7.02113	8.31562	13.7092	2.76479	10.0526	9.78432	9.87677	9.4323	10.7373	9.91765	10.0568	10.0848	10.6757	10.2593
TG(O-52:2)	TG[O]	C55H104O5	9.75678	23.2678	5.58361	17.087	14.9699	17.4046	6.44561	13.4237	5.38533	17.3502	21.8404	9.49421	6.47877	6.67889	5.61398	10.5479	20.8874	8.45602	10.555	41.981	11.8645	16.9608	15.0315	8.38547	28.3312	24.1588	25.4181	7.71868	9.66467	17.2167	3.73988	18.6959	12.3888	15.3209	4.44427	14.0413	18.8711	16.2165	15.1157	15.3809	14.9953	14.5079	14.4907	15.0752	14.83
TG(O-52:3)	TG[O]	C55H102O5	12.4288	27.7521	5.80649	7.97708	7.64518	9.2635	3.57976	7.6169	3.23773	4.6657	5.91709	3.44792	4.65877	5.04125	3.81801	5.64104	8.9789	3.40505	7.92146	25.9766	6.15249	8.10323	12.7276	4.70465	13.8424	11.179	18.0757	3.85862	5.77175	11.6956	2.55493	9.02111	5.54289	6.26654	2.66483	5.95533	10.7882	7.69399	8.60745	7.9382	8.57532	8.02041	8.10141	8.12037	7.98271
TG(O-52:4)	TG[O]	C55H100O5	9.35021	20.5179	2.78845	2.33622	2.48205	3.22808	1.47522	2.79575	1.50245	1.22901	1.62952	1.17383	2.38446	2.75623	1.93563	1.89084	1.99915	1.3944	4.55057	12.2141	2.9588	2.59469	4.72257	0.732947	3.15072	2.58491	5.79957	0.956637	1.91445	3.0305	1.20577	3.49794	1.48625	1.82361	0.963092	1.7287	2.8184	2.64009	2.89761	2.20015	2.40584	2.04768	2.08308	2.10756	2.09768
TG(O-52:5)	TG[O]	C55H98O5	6.69116	14.3824	1.22149	0.666422	0.809962	1.07442	0.426244	0.958366	0.684527	0.597868	0.713432	0.646648	1.24668	1.40184	0.878476	0.520224	0.400612	0.897092	2.59124	9.91498	1.88355	1.21139	3.65332	0.169158	1.61046	0.655611	2.86537	0.347692	1.16733	0.816247	0.596561	1.25951	0.424336	0.922765	0.632177	1.11982	0.751661	0.713943	1.74567	0.561098	0.613481	0.727035	0.754337	0.700555	0.780803
TG(O-52:6)	TG[O]	C55H96O5	1.72276	3.76224	0.270063	0.140022	0.173143	0.211307	0.327916	0.567325	0.331745	0.331229	0.436559	0.430402	0.161852	0.193084	0.130606	0.119793	0.0844868	0.328995	0.764263	2.08337	0.579055	0.25751	0.677186	0.0936222	0.374729	0.145227	0.366141	0.0982072	0.314585	0.118354	0.194274	0.284313	0.0812927	0.19787	0.138343	0.248354	0.309603	0.207308	0.394429	0.206278	0.208853	0.156324	0.172852	0.158609	0.199774
TG(O-52:7)	TG[O]	C55H94O5	0.529281	1.1312	0.039514	0.0453082	0.0752915	0.0970155	0.0985403	0.24238	0.114045	0.150825	0.166652	0.179556	0.0516552	0.0538815	0.0199385	0.024867		0.0905526	0.261516	0.529321	0.296661	0.0494863	0.212371		0.0670234		0.0381323		0.0422336		0.0577835	0.0557623	0.00679682	0.0630075	0.0544066	0.072246	0.0872046	0.0452062	0.0632425	0.00821013	0.0229406	0.00770627		0.00757953
TG(O-53:0)	TG[O]	C56H110O5	0.0244668	0.0467474	0.0150814	0.0242484	0.0153386	0.0187295	0.0157174	0.0336835	0.0274144	0.0558236	0.0833307	0.0213631	0.021793	0.0199773	0.0257255	0.0236579	0.0638019	0.0232724	0.0223907	0.0810854	0.0283207	0.0454081	0.0179218		0.023571	0.0873637	0.0502486	0.029913	0.0213254	0.0289615	0.00669571	0.0137786	0.0391379	0.0401016	0.016281	0.0335186	0.0809181	0.0623927	0.0233732	0.0610979	0.045654	0.04843	0.0560829	0.0522511	0.0553391
TG(O-53:1)	TG[O]	C56H108O5	0.120754	0.206106	0.050535	0.196965	0.143618	0.187757	0.1172	0.219821	0.11394	0.4116	0.487449	0.151593	0.0792895	0.0861989	0.0865349	0.242104	0.576509	0.123336	0.1938	0.461048	0.181712	0.310673	0.164569	0.268082	0.529981	1.13333	0.394789	0.219506	0.162103	0.356663	0.049482	0.147354	0.267635	0.294438	0.0942676	0.276892	0.450557	0.343717	0.241128	0.369932	0.349526	0.348801	0.36892	0.375443	0.390778
TG(O-53:2)	TG[O]	C56H106O5	0.167278	0.362227		0.414392	0.325224	0.366588	0.180284	0.400106	0.201381	0.563556	0.689411	0.265503	0.122991	0.1161	0.118169	0.277773	0.321116	0.210887	0.466109	0.900936	0.368078	0.569527	0.44906		0.691101	1.32382	0.764834	0.0590449	0.278475	0.0602181	0.094657	0.411876	0.269606	0.481353	0.188825	0.453755	0.681785	0.57993	0.458235	0.507317	0.568946	0.58896	0.581167	0.513585	0.524657
TG(O-53:3)	TG[O]	C56H104O5	0.231116	0.517841	0.018623	0.513143	0.46465	0.540595	0.181168	0.365576	0.174824	0.228213	0.321121	0.163565	0.15467	0.163856	0.136863	0.351762	0.599615	0.120368	0.455644	0.93023	0.305946	0.420273	0.647259	0.18935	0.885548	0.999165	0.862424	0.178654	0.285894	0.569582	0.0891803	0.327143	0.28919	0.319296	0.169837	0.362224	0.674922	0.478278	0.513189	0.524	0.552913	0.544379	0.487637	0.556851	0.530995
TG(O-53:4)	TG[O]	C56H102O5	0.303551	0.717544	0.102496	0.294868	0.294062	0.348895	0.114933	0.283378	0.0819875	0.109988	0.159634	0.0999642	0.14827	0.17787	0.125459	0.187656	0.124903	0.0944349	0.376882	0.654895	0.248869	0.203069	0.334893	0.0895837	0.231503	0.344722	0.423958	0.0967852	0.12383	0.300846	0.0722548	0.246906	0.13002	0.129924	0.0908525	0.159122	0.236609	0.181912	0.235452	0.21196	0.212225	0.228448	0.186546	0.235445	0.210292
TG(O-53:5)	TG[O]	C56H100O5	0.346374	0.684547	0.091955	0.154253	0.144049	0.155646	0.088196	0.161398	0.112119	0.0760237	0.114852	0.0756838	0.132663	0.150274	0.0973541	0.0514301	0.0492774	0.0984142	0.309972	0.993555	0.249577	0.141588	0.520548	0.0213123	0.202405	0.0895419	0.377648	0.045752	0.154471	0.136786	0.075608	0.16616	0.0507609	0.0904608	0.115141	0.115443	0.0696878	0.1164	0.25298	0.0627788	0.106693	0.146708	0.0789307	0.0685417	0.0820882
TG(O-54:0)	TG[O]	C57H112O5	0.0469615	0.111632	0.0367455	0.0997129	0.0288005	0.0761674	0.0631135	0.118053	0.0802735	0.226552	0.344903	0.0587715	0.127938	0.0915514	0.154885	0.0847278	0.35891	0.068492	0.0817822	0.257752	0.102521	0.145487	0.0493039	0.0749233	0.0596408	0.433075	0.209129	0.194499	0.0635755	0.15652	0.0181118	0.0257163	0.20424	0.253128	0.0569324	0.141004	0.553228	0.263772	0.0837152	0.20035	0.189306	0.213362	0.215224	0.234699	0.253422
TG(O-54:1)	TG[O]	C57H110O5	0.27333	0.632018	0.22118	1.01281	0.732372	0.924152	0.555113	1.08132	0.455854	1.85468	2.36943	0.501964	0.577704	0.593264	0.622549	1.02097	4.87356	0.53896	0.763543	1.72193	0.674246	1.41273	0.635043	2.8285	2.41623	7.19184	1.90845	1.87281	0.612733	1.95003	0.268986	0.41708	1.73163	2.02882	0.454702	1.5908	3.12819	1.89276	1.05221	2.20918	1.9349	2.04166	2.02302	2.17137	2.11768
TG(O-54:2)	TG[O]	C57H108O5	1.17891	2.86612	0.950918	3.90061	3.08045	3.50903	1.55738	3.2191	1.2539	4.8534	5.98355	1.68233	1.48864	1.62343	1.49024	4.69349	17.6783	1.55713	2.76537	6.39417	2.34989	4.64206	3.21292	7.51433	10.8984	22.081	6.66199	6.28528	2.52379	8.25873	0.763746	2.88858	6.30502	6.18779	1.39911	4.88537	9.2878	5.79013	4.13011	7.36596	6.76281	6.80543	6.86873	7.12491	7.0329
TG(O-54:3)	TG[O]	C57H106O5	3.68044	8.81778	2.50769	8.07337	6.48488	7.45552	2.25875	5.11513	1.93929	4.41525	5.69741	2.25814	2.63785	2.87782	2.48094	6.10075	14.7754	1.87101	4.67559	10.9595	3.44591	5.55516	9.18715	5.44747	13.0065	19.5479	9.4617	6.0542	3.68024	11.0503	1.0897	5.41099	7.1606	6.88778	1.95618	5.50477	11.146	6.68784	6.14875	8.5061	8.06414	8.35873	8.16306	8.34113	8.16766
TG(O-54:4)	TG[O]	C57H104O5	8.74732	19.8913	4.44646	10.2773	8.93208	10.6401	2.43898	5.87935	2.27658	2.89019	3.77687	1.97125	3.15594	3.46461	2.82536	4.62794	5.85983	1.59256	6.32711	14.4332	3.65154	4.69139	11.9319	2.28722	8.18849	9.10755	9.29447	2.80054	3.31736	7.79167	1.07309	5.20344	4.40059	4.98169	1.80291	4.27189	7.00132	5.1325	5.99219	5.84201	5.75151	5.65665	5.43639	5.66089	5.57356
TG(O-54:5)	TG[O]	C57H102O5	14.5451	32.7429	4.99889	5.68669	5.68328	6.67455	2.69004	5.61593	2.51517	2.9168	3.8611	2.31167	3.74676	4.11875	3.3121	2.95409	2.2434	3.36293	9.89997	25.4093	6.52772	4.8169	19.9938	1.06289	7.63618	4.1675	12.6274	1.5956	6.07495	5.09827	2.0642	5.87321	2.5773	5.64372	3.17942	4.98376	4.20603	4.61366	8.58908	3.95083	4.17923	3.9304	3.9021	4.04527	3.85951
TG(O-54:6)	TG[O]	C57H100O5	18.421	41.6036	3.8618	2.54663	2.95317	3.65131	2.08396	3.998	1.94596	2.12819	2.81513	2.08899	2.18372	2.53144	1.84608	1.59534	1.00559	3.95908	8.82097	29.8499	5.8479	3.11712	14.841	0.765463	6.09764	2.0847	10.1055	0.988076	4.72619	2.91749	2.45884	5.91303	1.57548	3.86372	2.54894	3.4556	2.95336	3.13501	7.03204	2.33347	2.44443	2.21393	2.25409	2.26747	2.47415
TG(O-54:7)	TG[O]	C57H98O5	6.06043	14.4873	0.881291	0.421516	0.480185	0.700019	0.411901	0.780814	0.425158	0.460197	0.602855	0.543849	0.811045	0.925743	0.58043	0.251483	0.131837	0.854612	2.42162	7.15279	1.49956	0.558453	3.56406	0.0614317	0.865141	0.266238	1.27845	0.172145	0.738984	0.260986	0.496669	0.953947	0.204787	0.779937	0.481354	0.590535	0.470774	0.481669	1.19127	0.370679	0.36694	0.322197	0.348293	0.329736	0.308858
TG(O-54:8)	TG[O]	C57H96O5	0.4903	0.833401	0.0231836	0.0303366	0.0325589	0.0329871	0.0121356	0.053585	0.0523378	0.0406157	0.0462958	0.0698043	0.0875102	0.07611	0.0180904	0.0079454		0.0452469	0.27445	0.721732	0.0815798	0.05229	0.290296		0.0481694		0.0598623		0.0694351	0.0133097	0.0352204	0.0719856		0.0564646	0.037993	0.0384722	0.0149667	0.0361858	0.115571		0.00927301	0.00851591
TG(O-55:0)	TG[O]	C58H114O5	0.0113268	0.0296786	0.0123838	0.015814	0.0064158	0.0116197	0.00579658	0.0119386	0.0125744	0.0217963	0.0325854	0.00718501	0.0130304	0.00788409	0.0132658	0.0104394	0.018741	0.00997286	0.0138084	0.0317825	0.0136657	0.0205959	0.0080277	0.00512974	0.00503132	0.058002	0.0210884	0.0187877	0.00626228	0.00948168	0.00364812	0.00594459	0.0253126	0.0192641	0.010489	0.0152148	0.089527	0.0316035	0.0128393	0.0253461	0.0233988	0.0299899	0.025682	0.0287669	0.0315568
TG(O-55:1)	TG[O]	C58H112O5	0.0473834	0.0958912	0.0239542	0.0584682	0.0295696	0.0516295	0.0442422	0.0860465	0.0476876	0.0974324	0.127325	0.0310978	0.0256519	0.0219763	0.0262733	0.0721265	0.207787	0.0341674	0.0660333	0.148757	0.0584272	0.098209	0.0379614	0.268372	0.128307	0.418303	0.115358	0.134496	0.0459624	0.17313	0.0225682	0.0307854	0.125064	0.0885553	0.0356254	0.0767816	0.366635	0.140289	0.077649	0.142812	0.126536	0.138729	0.142533	0.154069	0.146268
TG(O-55:2)	TG[O]	C58H110O5	0.0608875	0.118815	0.0357889	0.0931492	0.071757	0.0827554	0.0695241	0.131331	0.070013	0.153283	0.171492	0.0590505	0.0311376	0.0386571	0.0361588	0.163921	0.348963	0.0566961	0.154838	0.221775	0.10698	0.150874	0.100033	0.31733	0.316313	0.747636	0.210048	0.203383	0.0837432	0.328335	0.0352649	0.063329	0.219887	0.140627	0.0691894	0.138625	0.543929	0.207803	0.156184	0.251997	0.249915	0.246961	0.249255	0.267636	0.258319
TG(O-55:3)	TG[O]	C58H108O5	0.0493481	0.14048		0.110785	0.0847817	0.0831953	0.0703293	0.135916	0.0528993	0.124646	0.139544	0.0467781	0.0351318	0.0360116	0.0374656	0.026485	0.188279	0.0510731	0.167288	0.0928898	0.108782	0.145193	0.178363		0.175685	0.316173	0.238357		0.101638	0.0551599	0.0202138	0.0684726	0.0249976	0.134794	0.0706436	0.140416	0.313432	0.192238	0.0216819	0.204264	0.150202	0.167399	0.155049	0.199113	0.163123
TG(O-55:4)	TG[O]	C58H106O5	0.0742529	0.135787	0.00773285	0.184491	0.136373	0.185815	0.0459469	0.146397	0.056269	0.104236	0.128217	0.0676445	0.0476165	0.0544545	0.0491026	0.0953078	0.13227	0.0408101	0.296274	0.426141	0.169231	0.205521	0.270436	0.049184	0.328186	0.307175	0.34536	0.0689127	0.0945828	0.142763	0.0277531	0.106036	0.0792838	0.178212	0.0522139	0.191661	0.364861	0.232266	0.169347	0.195734	0.162878	0.163662	0.153672	0.16722	0.198212
TG(O-55:5)	TG[O]	C58H104O5	0.219609	0.549703	0.0893257	0.352886	0.329493	0.3681	0.154266	0.333212	0.1266	0.219657	0.269133	0.132871	0.148812	0.156444	0.135652	0.298466	0.124221	0.164362	0.688932	1.30663	0.510625	0.375711	1.19752	0.0622212	0.657846	0.373183	0.796585	0.136623	0.364662	0.412169	0.101745	0.316678	0.191584	0.364411	0.201469	0.358305	0.410602	0.434866	0.648156	0.32807	0.326486	0.276935	0.292261	0.327268	0.289694
TG(O-55:6)	TG[O]	C58H102O5	0.595797	1.42705	0.197578	0.342198	0.344465	0.404254	0.197461	0.344985	0.178372	0.246391	0.351907	0.19919	0.152634	0.18057	0.117908	0.182402	0.0716159	0.267678	0.856122	1.79248	0.594336	0.29402	1.44829	0.0401572	0.545322	0.216038	0.769126	0.0884534	0.316574	0.37152	0.16925	0.461509	0.162804	0.307443	0.262139	0.285118	0.225613	0.347927	0.55186	0.25026	0.28361	0.263563	0.231247	0.243072	0.244145
TG(O-55:7)	TG[O]	C58H100O5	0.275178	0.573666	0.0139137	0.0674142	0.0397229	0.0701782	0.0147247	0.0789375	0.00799779	0.0584736	0.0767916	0.0863523	0.0729717	0.0850038	0.0522656	0.019496		0.0478863	0.177847	0.541606	0.194386	0.0152554	0.340111		0.0243921	0.0130252	0.155315		0.0535844	0.0329471	0.0215175	0.0601635	0.0112425	0.0843838	0.0444608	0.0411327	0.0240581	0.0653844	0.084135	0.0304047	0.0120024	0.0116272		0.0485363	0.00808761
TG(O-56:0)	TG[O]	C59H116O5	0.0319023	0.0771175	0.0205858	0.066277	0.0127782	0.0436903	0.0477069	0.0796629	0.0531132	0.112547	0.158032	0.0247087	0.0693678	0.0494843	0.0813458	0.0424506	0.127094	0.0396114	0.0430843	0.114749	0.0802775	0.069594	0.0306951	0.0266236	0.0196011	0.207824	0.122246	0.0911665	0.0377209	0.0780544	0.00845041	0.0112957	0.0861561	0.134152	0.0379582	0.0663379	0.351318	0.158616	0.0623489	0.0823765	0.0776212	0.0919241	0.0940658	0.121563	0.115488
TG(O-56:1)	TG[O]	C59H114O5	0.137885	0.336879	0.0990871	0.520177	0.329343	0.406891	0.361625	0.740644	0.309815	0.84603	1.10369	0.179715	0.217684	0.212521	0.229805	0.359693	1.40189	0.223823	0.362736	0.758765	0.446782	0.606981	0.24888	0.549235	0.827265	2.69461	0.880685	0.851892	0.288348	0.945115	0.218943	0.141699	0.88365	0.818943	0.221477	0.563417	2.80975	1.08209	0.505086	0.982577	0.872272	0.963925	0.938872	0.976261	0.965862
TG(O-56:2)	TG[O]	C59H112O5	0.269812	0.68817	0.216007	0.956981	0.697115	0.821745	0.645784	1.48843	0.4867	1.30348	1.52799	0.344602	0.30649	0.334541	0.310033	1.02749	3.75059	0.404249	0.848557	1.43649	0.810573	1.28908	0.779076	4.67508	3.00096	6.56294	1.87443	2.18233	0.707684	3.01607	0.470636	0.435784	2.23397	1.69622	0.440139	1.29058	5.41929	1.88012	1.25332	2.39767	2.1438	2.27374	2.20102	2.31795	2.24179
TG(O-56:3)	TG[O]	C59H110O5	0.41654	1.06466	0.385299	1.1827	0.906696	1.0372	0.638375	1.50542	0.478675	0.969903	1.12923	0.328181	0.371751	0.389505	0.358237	1.4684	4.45937	0.359453	1.12699	1.64632	0.885648	1.40749	1.40903	4.12586	3.95077	6.81933	2.29249	2.32564	0.865683	4.36443	0.399496	0.721783	2.43814	1.85079	0.47625	1.42789	5.49737	1.76017	1.72928	2.60445	2.4292	2.50827	2.52634	2.60934	2.58103
TG(O-56:4)	TG[O]	C59H108O5	0.894295	2.21334	0.711586	1.78143	1.39665	1.59949	0.668779	1.59212	0.527622	1.17279	1.43417	0.44075	0.750137	0.844586	0.772998	2.57112	3.69928	0.532178	2.39973	4.2321	1.59606	2.37625	2.59611	1.8845	5.84571	6.50122	3.64472	1.77693	1.31764	4.17777	0.376889	1.21949	2.20597	3.72736	0.566605	2.49247	5.28274	2.96323	2.69011	2.77877	2.60052	2.63746	2.61526	2.69173	2.67844
TG(O-56:5)	TG[O]	C59H106O5	4.17403	10.003	2.48504	5.64921	4.65827	5.40752	2.06636	4.73296	1.72246	3.79844	4.78749	2.05774	3.04845	3.37974	3.10674	6.88513	3.83867	2.63106	10.4495	20.0235	7.73025	7.52927	15.8533	2.24351	14.4393	9.073	13.5201	2.70153	5.93824	7.18774	1.36406	5.34588	4.39733	12.2906	2.8761	7.66609	10.4738	9.57868	9.73213	6.3065	5.81433	5.86113	5.61173	5.98298	5.87313
TG(O-56:6)	TG[O]	C59H104O5	17.501	41.3197	7.81065	11.0058	10.0686	11.8576	4.41075	10.2948	3.83702	7.08714	9.07528	5.20408	4.81926	5.45983	4.33578	7.23771	3.4515	5.53758	21.5749	42.4348	15.2025	8.84143	46.0272	2.05664	17.7343	8.07593	22.917	3.51829	10.596	10.3761	3.23205	11.8815	5.6809	14.4307	5.99684	9.63895	11.507	11.5959	16.7186	8.22696	8.15779	7.66373	7.90004	7.96398	7.75606
TG(O-56:7)	TG[O]	C59H102O5	20.8706	47.0352	5.06981	4.06208	4.1358	5.31071	2.76473	5.55375	2.591	4.92204	6.33788	4.587	3.94634	4.56532	3.36994	2.82584	1.04647	3.66406	14.7767	33.2458	9.76781	3.8871	22.8065	0.555656	6.71657	2.17154	9.87996	1.18422	4.55319	3.35185	2.44031	6.05248	1.94029	5.91708	3.03868	4.30274	4.16481	5.41161	6.25792	3.01353	3.07212	2.82183	2.80554	2.93087	2.85889
TG(O-56:8)	TG[O]	C59H100O5	7.58861	17.5597	0.997847	0.676836	0.726124	0.88813	0.560624	1.09822	0.562793	0.870368	1.22207	1.13986	1.36755	1.59944	1.06065	0.467054	0.103918	0.845668	3.94023	8.68585	2.68261	0.692878	5.69074	0.0123113	0.991022	0.281492	1.63957	0.172229	0.889067	0.376057	0.594431	0.910695	0.239581	1.3664	0.684728	0.87094	0.573071	0.974985	1.05971	0.471344	0.479434	0.465052	0.451419	0.474834	0.476982
TG(O-56:9)	TG[O]	C59H98O5	1.66083	3.90887	0.0917179	0.0647395	0.0846295	0.0968403	0.076331	0.177716	0.0422611	0.182039	0.274221	0.237622	0.282108	0.296832	0.206187	0.0556687		0.160432	0.821322	1.74322	0.449693	0.0855309	1.15633		0.116511	0.0289273	0.1824	0.00747399	0.202057	0.0234246	0.138938	0.124221	0.0279259	0.230095	0.197222	0.185417	0.0562119	0.11434	0.241994	0.018044	0.0638504	0.0345641	0.0382808	0.0433698	0.0514509
TG(O-57:0)	TG[O]	C60H118O5	0.00868193	0.0209877	0.00517935	0.00873549	0.00325763	0.00604954	0.0050612	0.00616363	0.0127495	0.0103436	0.0189742	0.00311113	0.00982074	0.00768933	0.00853799	0.00221421	0.00147755	0.00603227	0.00678413	0.0184647	0.00885519	0.00818999	0.002999		0.00197853	0.00574254	0.00856419	0.00238797	0.00422668	0.00353525	0.00161841	0.00146428	0.00482055	0.00957973	0.00453636	0.00520903	0.0299397	0.0141672	0.00738772	0.008467	0.00590744	0.00918357	0.00867889	0.0114082	0.0119553
TG(O-57:1)	TG[O]	C60H116O5	0.0420485	0.070519	0.0206367	0.0460585	0.0336873	0.0391203	0.034218	0.059273	0.0327467	0.0639215	0.08788	0.0183498	0.0222038	0.0213452	0.0238216	0.0300639	0.0777708	0.0289384	0.0430627	0.0970374	0.0429487	0.0558657	0.0250489	0.0360663	0.0603161	0.241135	0.0695446	0.0776086	0.0265929	0.0816691	0.0186109	0.0165526	0.0857237	0.0599323	0.0284696	0.0430886	0.291666	0.10262	0.0583842	0.0936599	0.0790729	0.0780614	0.081167	0.0943101	0.0902787
TG(O-57:2)	TG[O]	C60H114O5	0.0346072	0.0783489	0.0270594	0.0635215	0.0455667	0.0550408	0.0448253	0.0950121	0.0394804	0.0843634	0.107177	0.0252707	0.0240694	0.0242631	0.0217442	0.0845761	0.19947	0.028681	0.080894	0.108958	0.069405	0.0923921	0.0606928	0.184225	0.182012	0.471066	0.110246	0.160176	0.0524014	0.231168	0.0279009	0.0311811	0.165688	0.10861	0.0393852	0.0793955	0.512266	0.146298	0.115789	0.18055	0.158249	0.172622	0.157601	0.157193	0.152494
[truncated: 945 more rows]

## Sheet: Class totals (normalized)
class	adduct	column	IS	confidence score	class size	BTHS Transplanted 01	BTHS Transplanted 01	BTHS Transplanted 01	BTHS Transplanted 02	BTHS Transplanted 02	BTHS Transplanted 02	BTHS Transplanted 03	BTHS Transplanted 03	BTHS Transplanted 03	BTHS Autopsy 01	BTHS Autopsy 01	BTHS Autopsy 01	BTHS Autopsy 02	BTHS Autopsy 02	BTHS Autopsy 02	Non-Failing Donor 01	Non-Failing Donor 02	Non-Failing Donor 03	Non-Failing Donor 04	Non-Failing Donor 05	Non-Failing Donor 06	Non-Failing Donor 07	Non-Failing Donor 08	Non-Failing Donor 09	Non-Failing Donor 10	Non-Failing Donor 11	Non-Failing Donor 12	Non-Failing Donor 13	Non-Failing Donor 14	Non-Failing Donor 15	Non-Failing Donor 16	Non-Failing Donor 17	Non-Failing Donor 18	Non-Failing Donor 19	Non-Failing Donor 20	Non-Failing Donor 21	Non-Failing Donor 22	Non-Failing Donor 23	Non-Failing Donor 24	Pooled QC Sample 01	Pooled QC Sample 02	Pooled QC Sample 03	Pooled QC Sample 04	Pooled QC Sample 05
[truncated: 49 more rows]
[truncated: 1 more columns]

[truncated: 1 more sheets: Legend]
