# Supplementary material for: Integrated multi-omics mapping of mitochondrial dysfunction and substrate preference in Barth syndrome cardiac tissue
Source: EMBO Mol Med. 2025 Oct 13;17(11):3227–46. doi: 10.1038/s44321-025-00320-5 (PMC12603102; doi:10.1038/s44321-025-00320-5)
Supplement: Supplementary file 5 — Dataset EV3 [file 44321_2025_320_MOESM5_ESM.xlsx]

## Sheet: Data
Protein.Group	Protein.Ids	Protein.Names	Genes	First.Protein.Description	BTHS Transplanted 01	BTHS Transplanted 01	BTHS Transplanted 01	BTHS Transplanted 02	BTHS Transplanted 02	BTHS Transplanted 02	BTHS Transplanted 03	BTHS Transplanted 03	BTHS Transplanted 03	BTHS Autopsy 01	BTHS Autopsy 01	BTHS Autopsy 01	BTHS Autopsy 02	BTHS Autopsy 02	BTHS Autopsy 02	Non-Failing Donor 01	Non-Failing Donor 02	Non-Failing Donor 03	Non-Failing Donor 04	Non-Failing Donor 05	Non-Failing Donor 06	Non-Failing Donor 07	Non-Failing Donor 08	Non-Failing Donor 09	Non-Failing Donor 10	Non-Failing Donor 11	Non-Failing Donor 12	Non-Failing Donor 13	Non-Failing Donor 14	Non-Failing Donor 15	Non-Failing Donor 16	Non-Failing Donor 17	Non-Failing Donor 18	Non-Failing Donor 19	Non-Failing Donor 20	Non-Failing Donor 21	Non-Failing Donor 22	Non-Failing Donor 23	Non-Failing Donor 24	Pooled QC Sample 01	Pooled QC Sample 02	Pooled QC Sample 03	Pooled QC Sample 04	Pooled QC Sample 05	Pooled QC Sample 06
P09493	P09493	TPM1_HUMAN	TPM1	Tropomyosin alpha-1 chain	1521710	1248750	1147880	2042180	1726990	1484080	1990830	2047100	1623160	902866	766314	680611	1137520	689204	639676	3425200	1237890	1397630	2381110	2656640	2689200	2432050	2487810	1436030	1602630	1463730	3138300	1721890	3210980	2384010	1863970	2133120	1956420	3031460	2084020	1556880	2056990	2121460	1810040	2250690	2152590	2058570	1978930	1886230	1892510
P68871	P02042;P68871	HBB_HUMAN	HBB	Hemoglobin subunit beta	1011000	709271	1211390	1263090	1383420	1236140	1307130	1162240	782482	3276420	1952570	3029830	693575	622167	758968	256881	883134	513540	1070300	1442210	287923	1772740	58853.6	71852.3	1231300	453961	347014	1264910	224767	1620770	1265420	49571.7	1170190	477794	894672	1158930	351416	107001	424301	1502950	1402480	1396090	1588370	1415510	1314900
P02144	P02144	MYG_HUMAN	MB	Myoglobin	778674	638624	477486	1077180	942756	980623	1089190	1124230	1023750	593380	293065	478283	698527	487836	601096	1540730	1125400	880109	1439600	1505050	1785650	1858270	1691690	1286210	1142980	1404930	1735130	1214250	1751120	1657290	1306460	1632430	1281230	1965080	1474410	1184410	1635190	1617900	1446420	1869820	1930680	1612440	1496090	1300790	1361790
P68133	P62736;P63267;P68032;P68133	ACTS_HUMAN	ACTA1	Actin, alpha skeletal muscle	818328	878130	757410	951293	1013810	1078190	1011790	998263	1135610	679375	772096	681401	1000710	971137	873261	1039300	912725	1271990	1338850	1287610	1413820	1096110	1156800	1396610	1349100	1302050	1086370	1165350	1024490	1349500	1364560	1271540	1386180	1236720	1365560	1276990	1347410	1441250	1504360	1151580	1188960	1143170	1162160	1193780	1165080
P06753	P06753	TPM3_HUMAN	TPM3	Tropomyosin alpha-3 chain	542517	458543	528404	797277	734695	598557	714929	826003	651783	374925	350312	283736	522683	306768	259668	1293280	397411	522204	1055230	1392920	970695	1384210	871344	565471	608205	619932	1169600	680133	1341990	1061240	909846	993025	870065	1287290	1064040	722219	1085430	879014	719794	856383	928984	956857	895977	856203	856977
P60660	P60660	MYL6_HUMAN	MYL6	Myosin light polypeptide 6	629512	444305	644009	820328	662757	580622	822840	752929	565258	458888	381094	391060	532079	411062	323862	937560	550033	493275	711378	967023	779231	829423	816365	483854	515251	628630	1119970	719047	928188	1013210	627537	767289	817299	891885	682145	596277	750715	638432	560139	894065	773439	780914	795709	722739	765064
P69905	P69905	HBA_HUMAN	HBA1	Hemoglobin subunit alpha	451842	315157	585204	878395	950410	849860	586633	620548	541082	1609470	1300310	1641360	417760	295491	559550	118860	372099	209565	434862	602601	100704	529770	23265.9	22378.4	567358	175031	107785	518097	80176.5	542042	486618	15204.9	568552	187695	305607	676358	128415	39584.5	150488	738788	727947	621993	647188	671934	654351
P06732;P12277	P06732;P12277	KCRB_HUMAN;KCRM_HUMAN	CKB;CKM	Creatine kinase M-type	186762	189111	168939	284984	246851	277072	304477	263975	270769	115290	106426	101562	153217	125202	109204	745595	460939	332404	590999	422051	625057	619094	461495	512597	534063	496715	775786	363073	662664	593946	410115	394699	445743	637984	493579	305112	635807	598589	607500	519216	504604	499829	497390	452205	461960
P12829	P08590;P12829	MYL4_HUMAN	MYL4	Myosin light chain 4	268595	181389	317552	407289	832601	706148	133261	128969	74242.5	584784	393302	397756	146197	50403.6	26879.7	187260	47164.4	55001.7	370434	106045	618081	2191350	171470	339567	90485.2	1137080	1222030	357677	1121880	45863.7	741196	506676	70946.2	128410	1851280	559517	1401710	137401	273075	554532	491950	499964	530926	477568	435928
P06753;P07951;P09493;P67936	P06753;P07951;P09493;P67936	TPM1_HUMAN;TPM2_HUMAN;TPM3_HUMAN;TPM4_HUMAN	TPM1;TPM2;TPM3;TPM4	Tropomyosin alpha-3 chain	464109	351571	402978	614357	569192	454690	591501	775037	571205	300312	228287	229018	360561	239701	210485	1165360	416578	399465	779564	816277	664082	711152	1048830	420829	486470	430410	850129	549264	849454	722371	676904	670030	581740	1087260	661644	549684	772906	653325	550128	697016	640256	611337	532890	603988	597486
A5A3E0;P68133;Q562R1	P60709;P62736;P63261;P63267;P68032;P68133;Q6S8J3;Q9BYX7;A5A3E0;Q562R1	ACTBL_HUMAN;ACTS_HUMAN;POTEF_HUMAN	ACTA1;ACTBL2;POTEF	POTE ankyrin domain family member F	406524	341000	350675	410355	429071	439779	428709	515436	540395	310147	317538	303758	410288	316048	355528	497484	435638	458006	625646	499465	636123	447454	605621	568824	513320	551629	520188	493085	466537	554193	485662	522670	585264	615835	590705	533769	647073	602274	566241	530251	554782	547592	493416	498738	485963
P07951;P09493	P07951;P09493	TPM1_HUMAN;TPM2_HUMAN	TPM1;TPM2	Tropomyosin beta chain	294245	261510	250012	481226	379525	335732	402043	416648	331335	193763	148491	145925	255407	137894	138236	854784	291920	284565	650818	619463	653109	487689	530914	315026	403202	345787	770588	382612	770352	512264	445155	551061	504941	726300	471324	316483	479896	522117	412553	492424	452575	448572	461757	462514	435449
P04406	P04406	G3P_HUMAN	GAPDH	Glyceraldehyde-3-phosphate dehydrogenase	227163	240397	250176	301906	324990	328979	285508	330796	300057	251589	219968	252803	410344	353375	289414	395414	391275	361944	428317	321080	456139	517180	404569	397608	437215	522735	403537	365935	404347	361195	428144	433278	435461	453260	435649	413279	463446	505110	492039	409469	420961	410240	403884	402965	397223
P62736;P63267;P68032	P62736;P63267;P68032	ACTA_HUMAN;ACTC_HUMAN;ACTH_HUMAN	ACTA2;ACTC1;ACTG2	Actin, aortic smooth muscle	328995	381084	279802	390321	221756	360881	388108	375660	447834	332463	193711	290075	296198	150649	201365	601232	347666	545759	389612	306735	455922	375703	320760	605727	530627	402529	563695	383678	415273	375737	391096	356000	329355	520287	384738	291950	634866	486923	490307	402153	418528	354267	372933	360029	423023
P08590	P05976;P08590	MYL3_HUMAN	MYL3	Myosin light chain 3	312591	248460	180178	426642	392179	293054	421344	364569	312462	165103	104402	74939.9	190905	126595	148031	546295	200206	271227	516787	455812	571988	303841	604637	243253	283674	227546	526815	230674	555932	449460	398949	456093	367367	793467	355931	349346	408620	529209	392617	599646	520884	424274	378086	355860	319213
P06576	P06576	ATPB_HUMAN	ATP5F1B	ATP synthase subunit beta, mitochondrial	156210	170227	153247	221061	216735	249050	167444	160366	177512	103447	106288	108068	202492	191786	170098	307936	353259	322455	300934	337399	409265	319751	410858	368652	406252	439827	364367	304434	333323	359261	368520	404012	357302	393665	365221	313883	365227	440537	384133	299679	305922	304670	311450	298324	299124
P02768	P02768	ALBU_HUMAN	ALB	Albumin	451066	320984	545881	509368	504590	376884	470030	545455	427552	322009	219400	262611	179693	128670	215715	380597	363852	114845	269025	237290	248373	83510.6	296816	99262.4	141240	119545	137936	278022	180415	137965	208996	156754	366755	239461	247115	357446	175639	144023	167072	387586	371484	314776	305600	296118	305314
P62805	P62805	H4_HUMAN	H4C1	Histone H4	326019	299058	334166	248910	285824	276817	281007	283892	210281	305529	292455	308996	216724	172281	173856	274046	175071	154454	107177	190440	138000	223294	163046	127554	125876	189208	196208	237393	178243	238821	127987	152131	198964	236129	128155	120031	228127	146709	106643	259344	250015	255003	260189	251009	239239
P08670;P17661	P08670;P17661	DESM_HUMAN;VIME_HUMAN	DES;VIM	Vimentin	155420	157059	235670	100177	107097	202506	117425	107183	111222	35515.8	104484	56582.8	341497	594455	487099	80672.8	259993	288621	70921.8	243796	136136	158301	192458	388775	206205	248210	98338.7	203550	89568	121959	199118	195911	156658	72600.3	133471	219861	133756	183991	254843	235349	231958	235551	247299	243293	215317
P05413	P05413	FABPH_HUMAN	FABP3	Fatty acid-binding protein, heart	155292	132302	132417	237483	214480	180500	211648	208985	182641	183507	149897	135308	134023	96482.4	92796.4	306948	165001	160026	308613	265552	273827	282120	270860	144405	200810	163737	326051	192839	342594	208212	232594	258415	224481	309506	256032	209171	307216	235681	212205	245422	237857	225227	231636	221471	212981
P47985	P47985;P0C7P4	UCRI_HUMAN	UQCRFS1	Cytochrome b-c1 complex subunit Rieske, mitochondrial	211313	283550	195095	210378	212440	269206	204655	244904	260939	138884	106202	148818	172683	253070	227359	232067	315787	257253	244258	239161	278199	217171	248675	343031	340111	350887	291043	196523	181432	219699	232805	236923	271466	258883	206335	237761	282038	259361	381887	212118	226218	214586	210575	229269	244601
P07951;P67936	P07951;P67936	TPM2_HUMAN;TPM4_HUMAN	TPM2;TPM4	Tropomyosin beta chain	104636	75341.5	171121	158430	150234	113749	151823	121877	80576.2	73958.4	65710.8	67604.7	99040.3	33965.4	30877.7	476646	221291	118897	358235	250909	405788	298378	311429	170787	196310	169081	429118	198905	446278	344799	196086	225161	246481	289946	246432	112643	183791	242135	198074	223970	209892	199644	210634	204725	193167
P01009	P01009	A1AT_HUMAN	SERPINA1	Alpha-1-antitrypsin	245740	178940	250278	184602	183965	151839	203426	220948	209259	213300	165200	191361	179467	145142	189136	405033	226834	195245	170779	215937	235230	74129.7	251120	165559	241047	340213	235401	377941	178471	255442	268799	339362	465246	377065	451619	285637	85582.8	213196	190444	266524	266388	235186	234801	225926	224999
P10606	P10606	COX5B_HUMAN	COX5B	Cytochrome c oxidase subunit 5B, mitochondrial	184259	148388	146570	227727	214529	163320	203336	207117	158157	101218	100648	78072.1	61650.3	41922.9	35781.9	428518	127165	179438	374578	249960	283293	310016	260336	198054	201753	177307	372197	181952	341649	323119	166352	214082	186750	311812	198378	150992	235427	227589	171648	212056	215201	212296	206081	201518	206675
Q9BXS9	Q9BXS9	S26A6_HUMAN	SLC26A6	Solute carrier family 26 member 6	105991	108122	121025	150648	142854	170896	108459	103354	101063	64954.7	72063	61894	116073	84599.4	67904.9	222073	191849	211490	239795	279552	287893	254143	250234	225139	254418	232989	314906	231670	246358	267425	257748	284296	219724	276710	269031	228732	270112	295351	225217	202644	190538	193088	201690	199747	209131
P10412;P16402;P16403	P10412;P16402;P16403	H12_HUMAN;H13_HUMAN;H14_HUMAN	H1-2;H1-3;H1-4	Histone H1.4	239015	208056	229253	260636	280775	167153	290781	307188	224785	230466	264640	242327	154968	98326.4	75377.7	241859	110083	117504	129563	181634	137482	216852	140711	68550.6	83210.1	118063	228636	174346	216212	181661	133318	81051	130345	184185	149068	110384	106482	138277	73419	178453	179351	159718	192691	186703	152680
P06732	P06732	KCRM_HUMAN	CKM	Creatine kinase M-type	87684.1	104529	83860.6	123045	163850	128989	161986	162623	158622	60815.3	64956.2	56336.8	86041.6	62730.7	50490.6	522725	289144	164975	431909	187776	299931	221688	242294	230998	354893	214843	373992	178924	340782	237311	279652	207130	234108	344873	234315	164117	379583	465176	441660	230035	221383	219101	206556	206539	200865
P25705	P25705	ATPA_HUMAN	ATP5F1A	ATP synthase subunit alpha, mitochondrial	122305	155992	124515	163631	151484	235786	103717	103078	123921	73171.6	89968.9	98151.6	165403	211058	189493	165770	307329	282687	144918	208995	274690	193676	223293	434674	365853	431739	187403	223603	152777	196454	266777	312978	227213	234929	249738	257792	300425	302173	347632	218551	219684	205512	206276	206319	205355
O75964	O75964	ATP5L_HUMAN	ATP5MG	ATP synthase subunit g, mitochondrial	79364.5	80157.8	84618.6	103280	73114.9	107491	70554.5	64587	58341.6	34706.8	39060.9	42772.2	71766.5	67731	71835.5	161081	185171	140421	90975.4	173299	177853	169800	144884	201929	192938	233093	193295	147548	153307	169667	142481	198423	143131	186182	142450	139927	182856	232742	180618	159512	162497	168342	162124	150163	157744
P62937	P62937	PPIA_HUMAN	PPIA	Peptidyl-prolyl cis-trans isomerase A	172241	169879	186548	168054	183007	178753	188618	169339	190665	139141	157729	143886	110987	108368	112973	199847	157050	185396	176241	167284	144934	161584	145311	141237	155336	148046	166324	159458	163654	157914	152697	167780	161232	161949	160289	159731	168582	163764	138378	156698	165517	170925	169589	163974	175017
O75390	O75390	CISY_HUMAN	CS	Citrate synthase, mitochondrial	166414	211407	165375	189744	193644	243695	185156	194493	226635	170656	180465	188302	203253	209144	195770	121274	247797	211062	120586	140780	217127	137228	194949	265568	265390	264424	131793	171072	127686	157667	186813	227465	175177	182118	174987	196180	232167	258598	249743	164840	168492	175054	175742	186626	174698
P68133;Q562R1	P60709;P62736;P63261;P63267;P68032;P68133;Q562R1	ACTBL_HUMAN;ACTS_HUMAN	ACTA1;ACTBL2	Actin, alpha skeletal muscle	92502.3	110592	94060	113451	101914	143589	131034	119939	173584	97105.6	94448.7	103498	121724	110175	108990	155712	162446	175055	183971	148827	181810	143198	147612	190460	207981	198851	185244	155913	159032	178050	169676	166036	182376	188578	190244	148536	191652	226670	213270	148537	151009	159868	157524	165551	163520
P60174	P60174	TPIS_HUMAN	TPI1	Triosephosphate isomerase	133757	131721	117417	146870	144991	145818	163719	170629	157527	118535	104652	110251	114406	87101.4	86474	171441	139045	158628	219375	152714	196160	170065	164189	127723	134229	163078	182179	157126	200549	141781	161320	190562	168145	185014	182072	143191	175983	178473	168536	167784	160079	160847	156842	158469	155268
P16401	P16401	H15_HUMAN	H1-5	Histone H1.5	231198	193185	256551	256671	276134	226725	201251	188007	142240	431794	403602	364219	101206	74174.6	63792.7	130425	56587.9	106718	74635.8	199092	77196.4	152210	89537.1	56351.1	51481	68710.5	82613	103566	98108.2	78394.9	89947.7	43040.9	75498.4	92689.3	58631.1	111537	62100.2	66248.3	46797.4	154049	152906	149857	156674	159049	165458
P48047	P48047	ATPO_HUMAN	ATP5PO	ATP synthase subunit O, mitochondrial	85592.2	89180.7	64919.7	112483	119690	109667	85381.2	82917.7	78119	52624.8	49340.4	47502.4	82266.2	65456.4	58927.9	213424	135628	144727	189224	202404	226757	200700	201210	148667	169675	161931	222234	155391	211348	178264	190788	206582	166751	247168	184341	152992	213478	204224	166227	141827	144159	139154	143427	138040	144921
P04792	P04792	HSPB1_HUMAN	HSPB1	Heat shock protein beta-1	138161	124690	109948	102596	94283.8	96383.8	79106.6	75147.1	80547.2	97800.7	100877	108282	222689	176515	213411	117685	90354.4	129031	77551.2	178278	127116	78782.6	151587	89914.3	84731.3	96884.8	113230	91749.1	112177	68966	147419	143059	131720	142186	118598	121275	159674	120981	102077	163214	163015	143660	141152	130873	145084
P07195	P07195	LDHB_HUMAN	LDHB	L-lactate dehydrogenase B chain	79242.6	102772	90250.1	93214.8	117339	132781	92075.2	105695	116116	152659	139819	151035	151077	153346	139694	124062	233956	144488	210264	105642	173486	170419	177766	202310	221826	207029	116156	158743	128031	185094	139659	158136	181966	137304	165659	138650	181824	176603	253340	158951	146332	147688	150474	146304	148756
P38117	P38117	ETFB_HUMAN	ETFB	Electron transfer flavoprotein subunit beta	187214	172231	135669	171172	159521	159545	136727	155544	155072	156989	127511	136373	157926	109164	120732	197072	126348	143742	211879	137820	204147	141653	211225	113988	179251	156353	200898	158808	208174	151887	183664	149149	167335	257896	178034	155572	226275	203801	148545	182161	169454	160178	152377	152421	157210
P11021;P11142;P34931;P54652	P0DMV8;P0DMV9;P11021;P11142;P34931;P54652	BIP_HUMAN;HS71L_HUMAN;HSP72_HUMAN;HSP7C_HUMAN	HSPA1L;HSPA2;HSPA5;HSPA8	Endoplasmic reticulum chaperone BiP	128505	148148	134532	123567	147899	139134	128517	125739	144320	153138	158150	158946	167541	149997	151062	98113.2	107708	153027	140243	152802	138004	128393	138635	117017	129409	131572	157493	143706	108660	132757	152672	152417	143775	111426	148205	158511	131287	141656	144948	139151	144412	142381	146238	146778	144148
P30049	P30049	ATPD_HUMAN	ATP5F1D	ATP synthase subunit delta, mitochondrial	78284.1	67257.1	57187.5	128869	122455	94049.2	83432.9	92550.9	76448.4	51818.3	41596.4	36976.3	71716.4	50535.1	38796.2	263857	117001	125621	219906	193053	211925	195587	202538	105087	127386	133317	248932	143318	241926	199041	161369	194916	142668	266430	161136	127667	179992	192494	137812	149360	148623	153789	157331	152536	143608
P0CG47;P0CG48;P62979;P62987	P0CG47;P0CG48;P62979;P62987	RL40_HUMAN;RS27A_HUMAN;UBB_HUMAN;UBC_HUMAN	RPS27A;UBA52;UBB;UBC	Polyubiquitin-B	172361	131201	147507	224737	213066	170580	196602	200185	146995	211212	201008	174614	147461	108615	110841	182716	101614	100799	133971	175820	131866	185091	151841	82243.3	91322.5	91282.3	167554	145641	178314	141730	145608	132144	138141	157711	143685	120143	114881	119303	92863.3	149431	147768	145996	139100	136802	150429
P40925	P40925	MDHC_HUMAN	MDH1	Malate dehydrogenase, cytoplasmic	69942.3	89920.9	71097.8	97369.5	122808	125520	104596	109690	118928	126512	120485	122224	129562	125806	105970	130335	189607	151877	199365	113249	170035	138199	169475	171944	202707	194407	116820	138371	119038	145571	171317	176924	178200	140400	162285	153554	173566	177536	227449	142105	141575	138827	150090	146178	146731
P19429	P19429	TNNI3_HUMAN	TNNI3	Troponin I, cardiac muscle	100709	85855.9	83198.6	164855	143218	102280	174940	168714	127070	64224	51240.1	49647.3	74675.3	48184.4	44244.1	290117	91533.3	116093	224462	214704	215254	193939	160868	87872.1	125128	84265.1	241583	113381	229220	185428	156693	155218	178144	241319	159234	117091	189241	159938	120015	140997	126146	146745	136343	132947	133407
P60709;P63261	P60709;P63261	ACTB_HUMAN;ACTG_HUMAN	ACTB;ACTG1	Actin, cytoplasmic 1	114598	122275	175868	96616.6	116837	129128	102233	88415.6	129597	130726	117686	111444	121628	109386	95496.6	112212	99223.7	143234	130955	118697	79195.1	102208	93340.4	116120	95780.4	145590	78581.6	146320	78940.9	110755	125535	98684.8	143140	89559.3	115921	157532	118030	98749.8	98597.5	113142	124350	124691	124994	119166	120575
P00505	P00505	AATM_HUMAN	GOT2	Aspartate aminotransferase, mitochondrial	119325	140157	110149	135688	115893	164870	129030	147263	142624	119527	105759	121024	166197	151766	146312	69473.1	127646	127968	76066.2	111068	133192	91981.5	145111	166347	161614	142777	93282.1	109106	93879.5	109798	131289	144433	105630	108745	125172	133178	135564	149431	156514	135075	132136	125099	124073	131640	131067
P01857;P01859;P01860;P01861	P01857;P01859;P01860;P01861	IGHG1_HUMAN;IGHG2_HUMAN;IGHG3_HUMAN;IGHG4_HUMAN	IGHG1;IGHG2;IGHG3;IGHG4	Immunoglobulin heavy constant gamma 1	114759		181214	87766.3	115362	113815		182344		74646.6	70176.8	88745.6				145625	238249			104514	80912.3	39363.5	116952				72567.3		63579.4	73780.2		77674.5		50348.2	173849	194533	64442.2	54567.1	98766.1	125730	130812	134726	134629	134399	126357
P30048	P30048	PRDX3_HUMAN	PRDX3	Thioredoxin-dependent peroxide reductase, mitochondrial	119708	129365	111526	129798	130665	132059	116039	117181	133970	79454.5	110450	79843.2	121766	128456	120488	78223.5	92178.4	113342	102119	90018.2	123489	76482.8	141853	118246	116909	141148	93049.1	113778	109640	131435	129741	113182	93823.3	126438	115554	109140	111589	104199	120238	125111	116316	111476	112619	116075	119809
P40926	P40926	MDHM_HUMAN	MDH2	Malate dehydrogenase, mitochondrial	112967	130611	105830	104331	102875	131641	110962	114368	124547	132381	129227	130166	142426	143361	144149	90971.3	172542	137318	88677.9	93218.4	141960	83243.1	111159	186060	188079	191831	121435	125390	89977.2	121847	135426	126287	120401	125589	122394	125731	153349	160284	86605.2	126851	124028	123489	121854	126142	129735
P14927	P14927	QCR7_HUMAN	UQCRB	Cytochrome b-c1 complex subunit 7	98651.6	91493.4	82680.3	129694	116380	91224.6	111685	112830	83217.2	63647.6	43064.5	46938.4	60975.7	39054.6	32820.8	208610	64873	84027.7	128225	135634	180014	152306	130210	81667.9	92582.8	92520.6	194409	96047.5	168883	142740	104849	133599	97044.6	191988	113170	95431.2	144285	127640	103042	132115	126157	117064	119045	113735	113107
P54198	P54198	HIRA_HUMAN	HIRA	Protein HIRA	76690.9	70717.5	94119.4	103283	57082.4	82138	116970	105498	96164.7	19436.4	30252.2	24038.7	65159.6	43846.2	54641.2	130255	93855	76950.6	108610	127036	128075	113749	111183	98906.1	90463	90278.5	161183	83641.4	146643	136552	106937	122463	84301.9	160940	125295	93833.3	112787	116403	92855.1	128783	114642	114467	113822	109476	112588
A5A3E0;P0CG38;P68133	P60709;P63261;P68032;P68133;Q6S8J3;Q9BYX7;A5A3E0;P0CG38;P0CG39	ACTS_HUMAN;POTEF_HUMAN;POTEI_HUMAN	ACTA1;POTEF;POTEI	POTE ankyrin domain family member F	76089.5	89362	63147.8	93957	85892.6	106120	80542.6	88743.1	120740	81074.6	63696.5	74131.8	106413	44870.5	76533.4	96652.2	69542.8	112859	126011	120972	127434	91062.4	110571	149734	152851	140010	99562	102878	92027	116747	132916	132430	104671	134778	121053	118605	166783	133623	166070	126915	122775	115243	116509	118700	117233
P61604	P61604	CH10_HUMAN	HSPE1	10 kDa heat shock protein, mitochondrial	247146	169597	121299	154204	147308	119924	98832.2	161299	97060.3	116864	81838.4	79651.1	193767	134842	145058	201531	69375.7	97682.2	92246.8	126749	128198	137512	199582	76513.6	88216.3	113556	154189	95300.7	173826	100167	133952	149773	117546	196939	105791	118282	120603	141059	97399.9	250648	223169	153931	139906	110953	125980
O00151	O00151	PDLI1_HUMAN	PDLIM1	PDZ and LIM domain protein 1	135022	106712	99248.3	145367	135754	116415	137607	151283	122380	64040.1	72581.9	60825.5	68744.8	60527.8	54493.4	84907.2	35706.3	95382.1	93593	164013	126097	90362.5	173464	42720	50544.6	54997.6	82389.1	100905	132270	99269.7	132960	155868	102369	163961	136280	106756	88046.6	94634	83119.5	110047	104385	108464	106348	101933	108366
O43707;P12814;P35609;Q08043	O43707;P12814;P35609;Q08043	ACTN1_HUMAN;ACTN2_HUMAN;ACTN3_HUMAN;ACTN4_HUMAN	ACTN1;ACTN2;ACTN3;ACTN4	Alpha-actinin-4	71195.9	100866	69610.3	87059.5	91587.8	126488	94475.4	90725.8	133654	52769.3	76165.5	72369	94971.3	125410	105922	48217.8	95225	133983	108956	90186.7	116152	65081.4	121969	166471	156410	149285	68897.2	117466	57055.1	115611	128634	124776	113843	96756.8	159191	129946	132876	148546	190951	115117	115929	108684	108645	107145	101191
P17661	P17661	DESM_HUMAN	DES	Desmin	79899	97173.8	102575	52762.8	59916.8	112837	39773.5	46945.7	62418.5	35422.3	60771.9	50484.1	170787	247140	242521	31111.8	131754	154573	22568.6	97333.4	59305.8	37770	103355	157287	110848	118809	28758.2	82450.8	30301.7	38977.2	92619.1	90664.3	66233.2	34453.3	55366	121744	48931.9	92401.8	134037	120321	122053	117232	113383	108946	112022
P00568	P00568	KAD1_HUMAN	AK1	Adenylate kinase isoenzyme 1	66257.1	63562.4	58044.9	74519.8	81815.1	93629.1	75136.3	73586.7	80665.8	36694.8	37354.8	39086.7	52879.8	51040.3	54170.3	158056	107964	100006	159698	113758	145548	149128	126268	110883	125963	121899	134629	111619	123186	112138	122633	143882	132273	151306	129335	117601	158570	140378	162808	129837	116639	114939	118007	102440	107967
P19404	P19404	NDUV2_HUMAN	NDUFV2	NADH dehydrogenase [ubiquinone] flavoprotein 2, mitochondrial	39906.4	38241.8	36144.6	55713.3	54645.5	45410	63221.4	54089.2	47084.5	25290.5	24104.2	19678.8	20490.7	15607.6	16907.9	200424	97649.5	106128	175041	147569	181350	162914	175917	114069	123820	107744	211608	123750	229878	182907	116041	139946	127441	188705	134663	99377.8	163265	145494	115276	95079.4	97216.7	102325	100600	98107	102989
P15259;P18669	P15259;P18669	PGAM1_HUMAN;PGAM2_HUMAN	PGAM1;PGAM2	Phosphoglycerate mutase 2	74523.5	71248.6	64032.2	81242.2	88562.7	88121.2	92225.4	93211.6	96070.6	48756.3	49383.6	50133.4	72079	59389.6	54427.1	160474	108439	86926.8	153455	98363.2	138733	155068	106661	89252.9	116282	127356	197803	85813	130091	101224	105316	105410	118588	153924	123721	99843.1	191159	144938	121451	114097	114077	105438	102135	102963	107682
O43678	O43678	NDUA2_HUMAN	NDUFA2	NADH dehydrogenase [ubiquinone] 1 alpha subcomplex subunit 2	28420.4	36740.2	39018	32738.7	54630.5	35569.1	39394.1	40297	41475.3	11831.9	19244.4	15864.3	16840	10566.1	8288.34	143867	88022.9	112074	166700	102559	130059	119164	150991	98132.9	121958	98669.4	144358	104547	164719	118123	114482	124752	109544	176724	101018	110815	132287	132663	96960.4	99175	80715.4	97378.5	97757.8	85395.4	92372.6
P38646	P38646	GRP75_HUMAN	HSPA9	Stress-70 protein, mitochondrial	174109	182592	136433	142989	130591	130622	132567	136827	138788	165760	165390	155554	145856	127242	124684	53416.1	56161.5	70278.7	88146.6	72081	88403.3	70886.5	84887	76499.7	71391.4	70246.8	87064.8	66673.7	81393.6	94853.4	82688.9	68911.6	66424.1	80761.9	79085.8	68011.4	94932.9	72377.1	75706.6	104703	101103	101299	101039	104511	107252
P00338;P07195	P00338;P07195;P07864;Q6ZMR3	LDHA_HUMAN;LDHB_HUMAN	LDHA;LDHB	L-lactate dehydrogenase A chain	49448.6	71095.3	51800	58461.8	70238.3	86087	61714.3	64218.9	83750.6	99474.9	88821.6	103192	104313	97449	107214	69289.8	181416	109640	155920	60116	112918	77499.8	103862	148720	161331	154762	59130.4	96156.4	69258.2	108957	97754.1	98766.1	117015	83996.1	112945	96919.4	121737	129492	192274	93379.5	93582.4	97443.6	96375.1	96740	98934.5
P00403	P00403	COX2_HUMAN	MT-CO2	Cytochrome c oxidase subunit 2	77949.6	86158	92297.1	71426.9	71782.8	91936.8	67790.8	61266.4	77602.3	33225.8	55333.4	48796.1	42576.1	62007.5	55251.4	102909	177410	135473	68402.5	84992.6	118915	88636.5	84407.8	189349	193920	213005	74791.9	105669	62788.6	101487	94467	155623	112538	89414.7	95543.4	131502	123742	181042	155303	108567	119744	103611	111616	98750	102033
P24752	P24752	THIL_HUMAN	ACAT1	Acetyl-CoA acetyltransferase, mitochondrial	96348	124694	92146.4	80192.9	86742.7	105718	83649.6	93421.8	95387.6	125125	137609	140187	94272.1	101963	101029	60668.8	130632	111378	62789.9	80345.3	93330	79502.2	95225.7	139104	124596	147778	71476.8	111220	62292.2	90183.5	88149.8	86929.9	106189	86336.1	105026	86334.6	88232.6	100953	111607	100309	95299.7	90992.6	97208	97658.1	100652
Q13642	Q13642	FHL1_HUMAN	FHL1	Four and a half LIM domains protein 1	98776.7	81182.7	89012.6	87646.1	93046.7	89723.9	124909	119368	128070	52691.3	55857.8	53667	87832.9	85943.3	89506.2	55366.7	41048.1	110469	123672	343691	144279	101000	284436	50104.1	53588.9	24775	39842.6	126760	172248	94620.6	162485	170757	115530	93648.2	172823	131529	109514	89753.1	111848	105124	101387	102556	102074	106503	105960
P12235;P12236	P12235;P12236	ADT1_HUMAN;ADT3_HUMAN	SLC25A4;SLC25A6	ADP/ATP translocase 1	80102.9	109613	74976.7	91820	90299.2	122571	73047.9	61984.2	92177.8	74655.4	86677.9	95373.3	94680	186880	195387	78802.6	154454	110565	50687.9	58150.7	87559.1	57770.7	89437.4	179877	200635	155837	71794.4	107865	57534.6	65295.2	92670	112367	93404.9	82662.5	92388.9	119958	128193	139306	211597	96132.5	98751	93548.4	98044.9	95779.8	96165
P13804	P13804	ETFA_HUMAN	ETFA	Electron transfer flavoprotein subunit alpha, mitochondrial	82341.2	93535.9	80482.6	104386	100143	109067	81259.1	88094.5	85425.9	127690	108395	120691	112647	100445	101463	75097.6	86229.1	81747.4	98015.8	80029.3	114458	72567.1	97472.1	97339.1	118405	106570	92236.2	82058.5	78312.8	97703.4	109190	81423.5	89496.5	97035.3	99728.9	98059.6	114654	111411	102791	98915	97633.8	95884.5	92870.5	101576	96339.3
P02787	P02787	TRFE_HUMAN	TF	Serotransferrin	157451	122018	187864	85181.3	112642	103234	125311	97592.8	118002	74866	64739.8	74867.6	22926.3	24981.8	35102	84186.6	111395	45413.3	90300.5	85161.5	92268.1	26399.6	98291.9	40260.8	44771.2	63279.6	42083.9	104340	46288.6	44528.3	43669.7	47543.4	102390	35026.4	98368.9	104875	31144.7	46574.9	59231.2	93984.6	92182.6	90405.7	92908.8	92060.2	92324
P27348;P31946;P61981;P62258;P63104;Q04917	P27348;P31946;P31947;P61981;P62258;P63104;Q04917	1433B_HUMAN;1433E_HUMAN;1433F_HUMAN;1433G_HUMAN;1433T_HUMAN;1433Z_HUMAN	YWHAB;YWHAE;YWHAG;YWHAH;YWHAQ;YWHAZ	14-3-3 protein theta	87166.5	70424.3	78546.7	87200	86637.7	69871.5	95052.7	86793.5	65591	60667.2	61852.7	54637.5	51806.7	57290.6	50554.6	94611.3	50126.2	68459.4	73849.9	79021.2	68211.3	95485.5	80281.4	44732.2	45850.3	56958.2	94258.9	72002.9	90792.4	89277.3	69364.1	67352.3	72784.6	95287	69517.4	82259.4	65156.6	68501.1	55682.3	131887	118963	116031	102653	98077.3	108180
P01857	P01857	IGHG1_HUMAN	IGHG1	Immunoglobulin heavy constant gamma 1	92024.7	96055.4	134376	76510.8	99893.2	102986	150612	128790	143333	49578.5	41533.8	57285.4	36281.5	56858.7	92742.8	113604	152292	42729.4	47181	74765.3	49824.1	25176.5	91588.9	57113.5	62678.1	66281.9	37106.8	153441	41684.2	29389.2	60124.8	60668	195137	44596.8	91487.7	169556	40104.5	44778.7	103716	90110.6	89273.8	84296.1	91828.8	89060.8	92515.5
P07437;P68371;Q13885;Q9BUF5	P04350;P07437;P68371;Q13509;Q13885;Q9BUF5;Q9BVA1	TBB2A_HUMAN;TBB4B_HUMAN;TBB5_HUMAN;TBB6_HUMAN	TUBB;TUBB2A;TUBB4B;TUBB6	Tubulin beta chain	92197.6	106817	108989	79932	79805.7	106856	76393.9	79092.3	97531.2	57074.4	69437	74064	102662	146488	137410	53131.6	83418.2	130748	66482.7	63934.4	63553.8	52037.5	70699.6	97544.1	80752.1	84244.4	33349.5	98168.4	44155.4	71716	86614	83773	78370.2	59104.3	74833.4	102683	63751	70579.5	88150.2	103977	103541	93707.1	96011.8	84729.6	102472
P36957	P36957	ODO2_HUMAN	DLST	Dihydrolipoyllysine-residue succinyltransferase component of 2-oxoglutarate dehydrogenase complex, mitochondrial	88827.9	99528.9	86146.7	96942.4	94895.8	100477	89828.3	89529.7	96761.3	50255.1	52529.5	50651.8	97891.1	81766	77349.2	72314.9	78645.9	79701.6	83001.5	96126.2	87843.6	74481.5	101897	84562.9	99516.6	85506.5	70655	74888.4	77663	94217.2	107275	94408.1	86112.9	92900.5	90227.8	97505.8	107694	89446.6	95549.8	87621.7	80492.5	79625.7	84526.5	85497.4	86352.7
P67936	P67936	TPM4_HUMAN	TPM4	Tropomyosin alpha-4 chain	54938.3	39358.9	88531.1	97571	65865	62826.1	57382.6	57035.2	54184.8	56127.3	33608.9	28494.2	37479.4	28989.6	35276.6	148488	54509.6	56752.7	95756.4	105525	113698	105478	92907.4	53742	59476.3	58391.6	156649	79211.9	135089	93580	84399.8	81460.2	71289.5	96495.7	77878.4	57604.3	87669.9	86970.7	64618.9	83106.1	79653.8	85561.5	84221.5	86743.1	80037.8
P60903	P60903	S10AA_HUMAN	S100A10	Protein S100-A10	92456.1	70695.7	144546	68701.6	68979.4	58798.6	107284	94338.2	81040.5	62390.5	57315.8	57692.4	37833.8	24201.7	24936.7	110710	101524	50022.7	88172.2	66464.1	73795.5	120949	86801.6	69869.6	57929.4	74816.6	106178	86941.1	102722	115121	68894.1	77223	83056.3	92021.4	75979.9	72271.3	101687	62450.8	45731	81057.8	81852.4	86056.3	87081.5	78791.6	85357.6
P13073	P13073	COX41_HUMAN	COX4I1	Cytochrome c oxidase subunit 4 isoform 1, mitochondrial	85677.7	76989.2	63080.2	89279.7	84714.8	87265.4	68316.3	70172.6	72015.5	50085.2	42619.7	45459.3	30348.4	23703	20424.1	103401	64596	82297	93243.2	98526.4	114981	100348	93271.4	97584.1	85606.9	92131.6	118965	70642.3	88162.8	103649	73691.6	108155	73731.8	109309	82999.2	74821.2	119737	106869	85222.3	87135.5	86885.9	83571.4	85174.3	84547.1	84089
P51884	P51884	LUM_HUMAN	LUM	Lumican	59088.6	55441.7	250184	109653	139150	144395	166341	153444	140150	62904.4	43951.7	92086.1	56278.5	35920.6	39631.8	45744.3	218725	20168.3	82625.1	38459.7	29135.1	47694.5	59654.3	23024.5	45764.5	57172.1	38458.6	81539.6	49205.5	59391.1	79038.2	57157.2	45507.9	28436.2	52661.1	93909.4	60619.2	48307.1	28453.6	85858.4	84109.5	87284.8	92335.4	92469.8	90138
P05141;P12235;P12236	P05141;P12235;P12236;Q9H0C2	ADT1_HUMAN;ADT2_HUMAN;ADT3_HUMAN	SLC25A4;SLC25A5;SLC25A6	ADP/ATP translocase 2	62240.4	82735.6	61245.1	72180.3	53295.9	101246	63737.2	58777.3	70327.1	63703.1	70955	74600	84719.6	165617	162498	65924	159643	91714.3	47296.1	60098.5	90206.1	56078.9	82953.1	162302	168715	138705	67398.5	103181	54567.2	82391.9	78820.2	110232	74750.9	75315.5	76912.2	94640.4	109044	131404	180813	93100.3	88244.1	89132.1	92401.5	96929.2	94620.2
P11310	P11310	ACADM_HUMAN	ACADM	Medium-chain specific acyl-CoA dehydrogenase, mitochondrial	56265.8	66737.7	59769.2	63277.8	72722.6	80131.6	67482.1	66902	78915.5	67503.2	79728.8	74190.8	86962.1	85481.5	76369.6	65165.3	99296.1	76748.5	116462	87041.6	106996	104223	96720	143474	95430	117920	92637.8	89475.4	83824.5	128605	157769	128767	80446.9	86710	129888	114026	164829	133735	123424	95173.4	87490.1	86075.1	89041.1	94283.9	90305.9
P32119;Q06830	P32119;Q06830	PRDX1_HUMAN;PRDX2_HUMAN	PRDX1;PRDX2	Peroxiredoxin-2	48197.1	47373.9	51930.1	65714.9	72565.5	59950.4	63246.8	57782.4	53044.6	84076.8	78721.8	80081.2	56210.3			95347.4	89285.4	60360.5	88984.5	83242.8	92507.5	108311	73702.2	60124.5	90841.1	74715.4	98264.4	76132.7	96796.4	82048.7	74757.1	75224.3	88001.7	83258.9	92025.1	64984.3	88610.4	77385.4	90695.9	84223.8	82617.5	76252.8	81520.4	76002.9	78415
O60814;P57053;P58876;P62807;Q5QNW6;Q93079;Q99877;Q99879;Q99880	O60814;P06899;P23527;P33778;P57053;P58876;P62807;Q16778;Q5QNW6;Q8N257;Q93079;Q96A08;Q99877;Q99879;Q99880	H2B1C_HUMAN;H2B1D_HUMAN;H2B1H_HUMAN;H2B1K_HUMAN;H2B1L_HUMAN;H2B1M_HUMAN;H2B1N_HUMAN;H2B2F_HUMAN;H2BFS_HUMAN	H2BC12;H2BC12L;H2BC13;H2BC14;H2BC15;H2BC18;H2BC4;H2BC5;H2BC9	Histone H2B type 1-K	136079	105985	133553	100729	94047.6	94228.4	108222	97727.6	80563.7	91017.2	116008	98408.7	66165.9	57602.8	61068.9	88436.6	52153.2	49852.1	31756.4	77193.7	43136.6	71404.1	59696.3	45753	33997.1	55510.6	71296.3	70104.1	63099.7	68763.6	50121	46641.7	51729.1	67579.3	42902.5	50572.6	70347.8	46275.5	31596.1	89654.5	87916.8	84658.9	83015	80175.1	74994.6
P04080	P04080	CYTB_HUMAN	CSTB	Cystatin-B	63980.4	56166.6	77698.3	102134	75263.1	69331.5	87575.4	88639.2	71384.1	43717.1	26704.3	34107	30047.8	21935.1	23592.4	129800	64939.5	46146.5	105830	91183.8	101920	112395	88572.3	49490.6	57145.7	75018.1	126119	81207.6	135876	80000.3	89684.7	73804.9	73886.3	113765	133138	67366.6	112395	86020.6	84808.3	90634.1	84357.1	83386.5	85464.2	77716	85980.8
Q92791	Q92791	SC65_HUMAN	P3H4	Endoplasmic reticulum protein SC65	56670.9	70016.3	51669.2	117783	20891.2	59426.2		92343.3	94234.1	102388	19170.6	51725.9	72464.4	25592.3	41826.3	213110	90142.9	90513.2	104443		82883.2	31410.8		37329.5	86928.4	26733.4	105943	38941.7	193118	38454.9	125654	100297	46878.6	111338	94904.3	37928.4	132486	78635.6	88185.8	75298.9	64423.4	74452.1	78048.3		86559.7
P08758	P08758	ANXA5_HUMAN	ANXA5	Annexin A5	82827.9	80617.8	96432	79771.5	94943.6	82050.4	97204.2	96837.2	90306	90232.9	90381.1	92917.8	71901.2	60641.1	56201	78487.5	50988.8	76086.3	66435.8	72189	62086.3	67923.1	73222.1	50900.4	36946.6	51987.6	61496.3	72682.8	64045.9	68604.5	62518.2	63895.1	71288.3	66863.4	71643.5	79413.3	60122.4	51289.6	43724.8	73705.9	77363.7	74180.3	79566.2	77804.1	76531.4
P11142;P17066;P34931;P54652	P0DMV8;P0DMV9;P11142;P17066;P34931;P54652;P48741	HS71L_HUMAN;HSP72_HUMAN;HSP76_HUMAN;HSP7C_HUMAN	HSPA1L;HSPA2;HSPA6;HSPA8	Heat shock cognate 71 kDa protein	96344.8	119826	73615.3	102890	127482	127522	38200.2	45071.5	67800.8	156212	159132	142111	126130	131445	146012	39815.6	12589	95796.9	25721.6	107464	46812.8	20228.3	28505.9	78406.1	52851.5	56473.9	32553.5	26017.4	14795.2	30133.7	90538.9	88770.1	44769.9	55172.8	52820.8	75202.8	120876	36663.3	63373.2	77316.1	73936	76315	79722.4	78566.8	88866
P00441	P00441	SODC_HUMAN	SOD1	Superoxide dismutase [Cu-Zn]	52497	38174.5	39605.4	75155.1	60122.6	45173.4	77718.4	73725.5	53799.7	46963.4	34510.3	33438.8	46587.6	26313.4	28069	127484	45692	46273.7	108541	89995.7	119259	108581	85061.9	31722.6	45329.3	47331.8	119603	54048.1	136460	54869	86958.8	86834.4	66499.6	98805.6	93999.1	52479.9	102136	70777.3	62049.1	72400.3	69540.1	73559.9	75712.9	69232.1	74417.6
P52943	P52943	CRIP2_HUMAN	CRIP2	Cysteine-rich protein 2	75286	69144.4	58839.6	83190.7	79592.2	68108.7	80388.7	90936.8	82219.6	33476.4	32258.8	29001.2	34224.9	24497	22439.3	101481	68552.6	61147.4	111325	70736.8	73208.3	95895.4	97734.6	61031.5	61607.3	58418.8	102626	58371.9	94934	107748	82953.8	78049.9	74191.1	106222	60399	90433.3	96907.6	61544.4	63393.5	77956.4	79154.6	75726.5	73210.6	68497.6	72520.4
P30086	P30086	PEBP1_HUMAN	PEBP1	Phosphatidylethanolamine-binding protein 1	69465.9	54780.6	62956.7	64236.8	61285.4	60776.3	76672.3	68863.5	64361.4	43324.2	40793.3	39820.9	51048.2	40796.5	45856.3	116254	63941.9	64811	61915.2	92042.5	99043	104156	78627.6	72537.3	44426.8	80317.2	99342	71134.9	94941.8	88573.7	82719.8	101094	79187.6	100286	89597.9	73557.8	88392.7	79904.1	81421.7	78834.9	84871.1	76691.3	76759.1	70320.8	74811
Q99497	Q99497	PARK7_HUMAN	PARK7	Parkinson disease protein 7	53208.6	41074.7	55443.6	56649	69557	55240.3	63514	66006.6	52993	48865.9	52530.1	41616.6	68314.7	55016.8	50054.5	80144.8	60323.3	48097.1	55132.1	71528.6	65874.9	83228.3	63894	56896.6	57420.9	63384.6	82574.1	72402.5	75518.7	58705.5	63185.9	66209.5	67879.6	70695	70558.2	60222.6	65983.8	67615.1	65090.9	67521.6	72810.3	70713.1	64526.7	71845.5	71074.5
P06753;P09493	P06753;P09493	TPM1_HUMAN;TPM3_HUMAN	TPM1;TPM3	Tropomyosin alpha-3 chain	81631.1	66918.3	58810.4	114591	113712	81705.1	115379	116567	94752	55916	43820.2	37410.1	43106.9	24858.9	15171.2	187075	63121.9	91052.9	145176	126759	124153	98842.7	122106	62663.2	84454.8	81573.6	94780.4	97728	148557	76900.4	94596.7	97935	120819	164125	103685	72433.1	113399	97207.9	93089.7	64100.9	65487.8	74667.4	74094.7	76353.4	78999.9
P12235	P12235	ADT1_HUMAN	SLC25A4	ADP/ATP translocase 1	42742.2	60780.5	48121.4	54754.6	45229	78308.9	52879.1	49013.4	55453.4	45246	52425	57695.2	67483.4	129565	145178	58201.5	116827	68139.9	38821.9	44942.6	53964.4	42240.3	65697.1	118824	125859	94377	40928.6	74201.8	40698	57346.3	63552.2	75972.1	55225.5	53248.7	60284.2	76605.7	77442.8	95968.4	151244	72866.2	69308.3	72775.1	70478.1	72785.3	75156.7
A5A3E0	A5A3E0	POTEF_HUMAN	POTEF	POTE ankyrin domain family member F	53118.3	53919.8	35826.8	53124.9	63972.7	63352.2	67986.8	59717.8	63885.7	42925.2	61611.9	48087.1	56441.3	51782.8	56793.1	73323.1	62426.6	77516.1	84833.7	66036.8	83592.5	51517.4	64946.6	68963.6	74720.7	69522.4	79235.9	79237.7	69168.4	66615.1	77394.9	78064.7	69833.9	80308.5	82798.9	75727.9	82577.6	79784.4	76805.8	71150.4	81721.2	76099.2	68770.2	73359.6	74604.5
P35232	P35232	PHB1_HUMAN	PHB1	Prohibitin 1	88373	92289.7	80114.7	75450.1	77332.9	80443.5	82412.1	74062.3	88321.2	63032.6	68380.8	66945.1	89730.9	83556.7	79170.9	57495.3	66937.8	66094	56179.7	65772.9	73807	58983.8	77521.3	65454.1	74489.8	65572.4	61833.8	57550.1	61657.9	61458.6	66250.8	77332.6	67189.5	74902	64844.2	65615.9	75970.2	74610.3	75824	71936.7	73955.1	68310.8	72058.3	76265	71831.5
P99999	P99999	CYC_HUMAN	CYCS	Cytochrome c	65480.9	54090.8	55623.9	96105.5	67423.6	63582.8	86649.3	95140.5	72741.4	75319.9	51094.4	64748.6	56690.8	44902.1	35608.8	120655	49321.6	68420.8	94609.6	81295.9	116260	66763.7	99963.6	62396.4	69314.1	61132.4	70531.8	55097.9	94332.7	67261.5	74132	86484.6	56944.2	99054.3	62851.7	68318.1	129541	82411.5	72785.2	63671.6	66770.5	67472.5	66884.2	67321.7	60620.9
P23327	P23327	SRCH_HUMAN	HRC	Sarcoplasmic reticulum histidine-rich calcium-binding protein	55720.7	46766.2	35501.6	63944.5	57241	39708.8	49550.5	50215	46300.3	39758.3	31697.4	28979.6	39145.3	28757.6	20702.8	87051.5	31216.3	45501.4	89137.6	88439	91591.8	56506.7	74716.9	42077.6	63311.2	44453.6	96270.5	55513.3	88168.5	77944.2	83415.1	59103.2	52513.7	72689	63941.3	52834.6	70579.3	66061.8	66600.4	64525.4	63721.7	67429.5	62732.1	63436.8	67440.6
P48735	P48735	IDHP_HUMAN	IDH2	Isocitrate dehydrogenase [NADP], mitochondrial	53287.5	61021.3	44856.7	52588.6	52472	64329.2	60693.3	63337.3	66188.3	33211.3	30388	33541.5	45187.8	46488.7	46115	53558.2	93645.4	86487.6	80892.3	60226	100224	59046.6	88015.9	104060	107392	120539	83964.1	75945.7	75583.2	94349.3	77904.3	71225.7	75234.7	105340	93710.7	71904.5	84138.2	95733.9	88681.9	66463	63687.1	61711.5	65331.3	68311.3	65258.7
P23528;Q9Y281	P23528;Q9Y281	COF1_HUMAN;COF2_HUMAN	CFL1;CFL2	Cofilin-1	61178.5	58078.6	52821.1	76400.3	72801.8	66366.7	48277.3	51450.7	47582.6	40374.7	21554.5	44895	50647.6	36998.6	45323.7	79867.9	36496.1	90224	79117.8	84760.1	68629	51882.7	63719.9	54898.4	37079	46054.1	54641.3	58654.1	73700.7	55475.3	75433.9	82149.4	88559.5	80114.4	62510.6	70885.4	70171	59530.2	55906.3	59737.5	66741.7	68883.8	68444.7	47023.4	72107.1
P00558	P00558	PGK1_HUMAN	PGK1	Phosphoglycerate kinase 1	41714.8	47496.9	45778.9	50052.1	63380.2	58319.1	61751.1	61538.8	66209.8	54366.8	53267.9	52466.6	56558.8	49269.7	49271.2	63778.7	67405.5	70497	97303.8	53088.7	65792.1	60909.6	68407.4	71778.7	78627	72067.4	53632.8	64536.5	57995	61708.5	67612.3	76149.4	73649.1	60910.6	73051.6	69491	79391.3	75038.1	79746.5	62305.1	64954.4	63186.1	62685.4	64091.7	66585.7
P56385	P56385	ATP5I_HUMAN	ATP5ME	ATP synthase subunit e, mitochondrial	31934	28931	24491.2	42463.2	36564.1	44283.6	35121.2	25338.2	34808.6	22599.5	25304.8	22178.6	27006.3	27422	24936.7	96420.6	55723.5	50695.1	57823.5	70884.8	80632.6	68868.5	61719.7	71510.1	59009.8	69609.2	82289.8	51271.5	60769.4	71941.6	60955.3	70569.5	54253.2	75919	62025.9	50216.4	49519.5	71524	58725.6	67627.5	64244.9	66323.1	63141.2	56726	59981.1
P0CF74;P0DOY2;P0DOY3	P0CG04;P0DOY2;P0DOY3;A0M8Q6;P0CF74;B9A064	IGLC2_HUMAN;IGLC3_HUMAN;IGLC6_HUMAN	IGLC2;IGLC3;IGLC6	Immunoglobulin lambda constant 6	86765.4	72836.9	108489	92688.6	78560.1	63025.7	136976	129348	97072	35781	27777.9	29114.4	36447.1	23666.3	34988.2	63272.9	48479.6	23813.6	44083.6	113781	50256.8	32029.5	57254.1	26544.2	44541.5	31717.6	41929.8	110901	49473.1	49155.4	58130.6	45505	67872.2	55973.6	62617.4	105309	121446	21047.1	44522.6	65622.9	67079.9	66235	63727.6	65311.9	66796.9
P62258	P62258	1433E_HUMAN	YWHAE	14-3-3 protein epsilon	76127.7	68375.6	61760.9	77535	78217.4	64756.8	82224.6	81561.8	74994.9	79975.8	69061.5	67940.5	65646	54621.2	46847.5	81249.5	40780.7	56797.8	77485.8	64595.4	60673.5	61492.6	72723.8	40702.8	45604	47888	62029.1	63073.3	80800.8	61938.1	68166.1	76204	62808.3	73831.9	67751.7	57944.4	68678.4	53513.8	49351.5	68637.5	60992.6	61856.9	62729	64546.6	65878
P14854	P14854	CX6B1_HUMAN	COX6B1	Cytochrome c oxidase subunit 6B1	61805.5	58262.3	57152.4	76523.5	72701.7	74705.3	88402.1	77758.6	84772	48902.9	38754.7	45954	45155.9	42677.5	45141.5	107824	54706.2	73760.5	99285.1	68299.6	92075.4	84852.5	97404.7	84045.6	74829.7	78526.4	77267.2	76419.4	82927.9	83455.9	65357.3	82469.3	70159.1	117163	85988.3	75729	93573.8	95925.8	82089.5	85116.3	77183.1	68916.8	68358.2	60708.1	63296.5
P30041	P30041	PRDX6_HUMAN	PRDX6	Peroxiredoxin-6	46160.2	49492.2	45673	43298.8	54821.6	54227.6	51710.9	64064.7	59894.2	58220.1	52520.5	54355	57707.9	57170.5	58676.1	99020.2	96056	67514.9	94490.3	51309.9	82094.1	69426.6	70041.3	73089	75077.7	107362	85580	83014.6	72265.1	65169.1	62382	88502.3	84822	76022.3	67896	67249.2	94732.1	74718.5	69924.2	76558.8	81464	66272.1	71520	65916.1	65545.8
P24539	P24539	AT5F1_HUMAN	ATP5PB	ATP synthase F(0) complex subunit B1, mitochondrial	35780.9	39035	32530	47261.5	41935.7	53308.3	36731.2	39181	43961.2	22797.4	22567.6	24752.6	33493.5	27116.8	27750.7	63636.9	75460.8	66019.8	67136.6	74614	93285.2	67319.9	88856.7	75094.5	83349.6	82289.2	89691.1	67920.9	76377	72532.6	77681.3	87875	63069.3	97437.6	82051.2	72045.3	87518.5	93399.4	78788.5	67792	63273.5	59479.1	61761.9	59757.2	61029.4
P15259	P15259	PGAM2_HUMAN	PGAM2	Phosphoglycerate mutase 2	50979.2	53932.7	39318.1	47883.3	55447.5	49632.5	60362.4	58948	72648.8	32069.6	34452.4	28954.4	48423.9	46640.1	42068.1	127840	72539	62975.2	140265	52799.1	88969.8	106275	74688.2	71678.6	100181	106533	114476	63655.4	95917.4	63488.3	64978.1	63771.4	85513.9	120122	88583.3	59064.5	136341	104009	87609.2	72441.9	74810.5	68787.7	69597	71098.9	64006.5
P02545	P02545	LMNA_HUMAN	LMNA	Prelamin-A/C	82645.8	71781.5	84736.4	76629.3	79362.2	73463.1	75497.1	80915.4	69040	77324.9	76208.6	70408.8	77792.5	59003	54697.8	60124.3	44429.2	49058.4	49162.3	50784.2	47739.4	55877.2	56955.1	40335.3	38434.2	50051.3	50543.1	65414.7	60562.7	59590.9	54016.1	54065.6	59228.1	57532.5	53748.5	51089	46206.4	45734.8	35725.3	68168.3	64538.9	62993	64676	63340.1	62070.7
P0DP23;P0DP24;P0DP25	P0DP23;P0DP24;P0DP25	CALM1_HUMAN;CALM2_HUMAN;CALM3_HUMAN	CALM1;CALM2;CALM3	Calmodulin-1	51131.7	51070.6	68555.3	80720.7	72007.3	62552.1	68640.5	71000.6	57483.2	80994.1	61143.6	50478.5	46721.3	34399.2	33162.9	69283.2	57929.4	57926.8	51522.9	65957.1	52212.5	38375.2	58083.7	39452.4	37381.6	41872.3	63864.4	46716.9	75539	51442.7	60506.3	51632.9	42929	58788.6	62891.6	28221	44835.6	37767.9	44890.5	71760	62534.9	59988.3	66465.8	55154.3	56785.4
P04075	P04075	ALDOA_HUMAN	ALDOA	Fructose-bisphosphate aldolase A	41603	48686.4	38227.5	46831	54642.9	65382.7	43316.7	56250.9	63970.4	85254.9	69835.2	70420.4	60290.3	56274.3	49036.4	70008.2	87718.3	81729.1	89873	44742.8	58427.9	52415.5	76552.1	114829	104834	111924	57742.9	65092	53085	59798	59395.3	67771.1	81323.9	82653.4	65480.6	66987.8	101766	82326.1	95157.9	71945.5	71096.9	63322.4	65726.9	67241.2	64264.9
Q96HC4	Q96HC4	PDLI5_HUMAN	PDLIM5	PDZ and LIM domain protein 5	41118	43162.2	35371.2	61160.1	53939.9	54247.1	58576.4	58396.2	64850.4	13643.1	16903	15934.9	33387.6	36178.8	38455.4	95566.2	49898.2	61012.5	57795.7	66807.6	67431.8	66352.6	62968.8	53687.2	70663.3	68446.8	82540	56633.7	63587.1	65878.4	54456.3	67946.7	66513	97432.4	65178.9	54650.7	78963.4	84316.6	78515.8	67971.9	70939.8	63488.6	62889.3	61564	58113.7
P04179	P04179	SODM_HUMAN	SOD2	Superoxide dismutase [Mn], mitochondrial	63997.5	58199.3	47671.3	74209.6	68714.4	76120.9	67539.1	72090.3	80594.3	59085.8	43600	50695.5	81057	66055.1	60532.9	78303.1	67905.2	59910.4	63243.4	71248.9	84263.9	66402.5	93716.8	58557	67601	69661.2	64758.2	76276.1	82592.8	66520.9	68024.3	71727	64771.3	100483	82342.6	77075	101718	90525.3	59650.5	74304.1	70614.7	65726.8	60355.1	59600.6	71671.3
O00483	O00483	NDUA4_HUMAN	NDUFA4	Cytochrome c oxidase subunit NDUFA4	48154.5	63698.3	49876.1	58297.5	58370	70513.4	44173.7	46439.9	63014	33144.1	43819.5	36972.1	21494.2	22764	22460.2	55694.8	80461.4	78860.5	59880.9	49076.7	69797.5	53253.5	56859.8	124440	106186	103047	53897.3	56873.8	42349.8	67173.7	49375.8	76367.8	60078.7	69850.1	65663.2	64086.2	82908.5	91574.2	102197	61485.4	56826.1	57407.4	59469.8	58498.5	62025.7
O75947	O75947	ATP5H_HUMAN	ATP5PD	ATP synthase subunit d, mitochondrial	50163.8	40887.5	39542.4	70381.9	67818.5	56761.6	48877.9	60089.5	44747.9	28514.2	22708.2	26209.5	39065.2	27211.4	23278.1	149700	61413.7	73495.6	113213	103839	113638	100354	117024	61431.9	70667.3	76271	110715	73902.4	117576	83131.8	86657.3	99467.8	89476.5	168399	93365.5	74762.6	117123	91327.6	69674.3	67117.5	68441.4	64991.6	63837.9	60255.5	64527.6
P45880	P45880	VDAC2_HUMAN	VDAC2	Voltage-dependent anion-selective channel protein 2	61067.6	64615.2	57773.9	50252	48487.3	52932.1	42633.5	45314.9	55539.9	35107.4	44761.8	42737.9	66696.4	75584.7	81597.7	44425.8	72545.5	65220.1	44436.3	54710.7	63599.7	54111.9	64282.6	79696.7	73640.8	71773.7	42444	60301.2	46639.3	57239	63924.9	72215.6	55504.6	53652.8	53302.7	59467.6	63291.9	68894.9	69755.1	58321.8	62833.6	55443	58052.9	56145.8	57834.2
P21796	P21796	VDAC1_HUMAN	VDAC1	Voltage-dependent anion-selective channel protein 1	56545.1	64093.1	66211.4	48726.1	42388.8	66053.5	40873.4	40919.3	54180	32096.6	37864.5	39327.8	56592	63982.4	66297.8	40967.3	66960.5	64825	36625.2	67153.5	62162.8	55134.2	60130.2	76815.1	81462.7	79483	39993.8	58347.2	37906.4	57205.1	54199.6	86843.2	53566.8	44954.7	52401.9	65165.3	72653.5	84738.9	75718.4	67468.5	64929.7	64175.1	63021.9	61840.3	63018.8
Q6NZI2	Q6NZI2	CAVN1_HUMAN	CAVIN1	Caveolae-associated protein 1	77442.7	67010.4	67665.8	56132.6	55620.4	58556.6	60454.8	63563	63014.8	46462.3	45413.6	49975.6	56200.8	49387	46230.2	60230.7	54311.5	59856.6	61644.2	65276.9	53375.9	59076.7	66812.3	49590.1	52877.4	67264.3	56303.5	60520.1	50512.1	46658.4	54783.5	47080.4	56906.4	65618.8	54205	60117.3	59534.3	60464.3	44708.6	68080	69041.8	62322.7	60586	64727.1	58246.4
P07602	P07602	SAP_HUMAN	PSAP	Prosaposin	60951.8	31169	45945.9	86950	74551.8	46987.4	99558.7	70167.4	56895.2	54414.9	32870.4	29292.7	49716.6	26419.6	24309.8	93216.6	44481.1	47837.6	59970.7	69635.2	56865.2	61071.4	69714.4	30344.4	37245.7	37165.8	116562	71522.3	98442.2	79449	62834.6	53106.5	58937.2	84704.1	76608.4	60082.9	73040.9	62290.2	20309.1	75927.7	62940.5	119879	67404.8	64290	55207.6
P18206	P18206	VINC_HUMAN	VCL	Vinculin	69649.7	72428.2	57985.5	63473.6	67174.1	64005.3	72110.1	67223.5	76449.5	79794.3	73961.8	70369.1	80498.3	66647.7	62270.3	38196.3	34612.5	71509.8	58840.6	63080	48824	34496.9	62906.5	45005.3	44279.3	47262	42135	61839.5	50798.1	60330.9	58619.4	64741	60583.4	50809.4	70868.4	62085.1	50348.6	58236.7	45851.5	59899.6	59989.1	58847.3	59168.3	61618.3	62899.1
O94875	O94875	SRBS2_HUMAN	SORBS2	Sorbin and SH3 domain-containing protein 2	79496.1	71804.3	59100.9	77508	71402.3	63184.3	62825.5	58553.6	49173.9	29196.3	33205.3	27199.9	49836.5	65829.9	68142.9	48254.2	19562.3	42621.2	53993.9	74988.2	46455.5	50787.1	66287.3	38708	29860.4	36626.6	44147.8	52070.7	66521.7	50787.9	46899.7	51789.9	40963.7	45148.6	58156.7	50192.2	32857.8	34499.8	35301.6	60664.5	62151	59424.2	60363.7	54933.6	60121.4
P55084	P55084	ECHB_HUMAN	HADHB	Trifunctional enzyme subunit beta, mitochondrial	55565.7	66528.1	53899.9	60730.7	53804.3	69179.4	50540.2	49416.3	57834.4	63512.4	79806	80113.5	51472.2	65337.7	66270.6	35821.5	52108.8	58263.7	45532.1	40012.7	51925	37112.4	51806.2	66079.6	69373.4	82719.8	54964.3	57962.4	45882.1	47269.3	50948	45696.8	52492.8	65019.1	72325.7	47769.3	69518.3	77307.2	51227.7	59521.7	58875.4	59714.6	58457.5	57232.7	57757.4
P30044	P30044	PRDX5_HUMAN	PRDX5	Peroxiredoxin-5, mitochondrial	55739.1	50323.5	44259.6	57685.3	59511	52514	67787.1	74953.7	63147.5	45412.5	49363.1	38776.2	47408.6	37740.8	34404.5	88016	53041.7	55347.6	78112.3	58389.4	64417.1	70064.7	64130	50166.2	60419.6	63304.4	88076.7	55686.4	82772.5	60996	51856.1	62766.1	67598.6	87016.6	61500.2	46986.7	75932.4	61228.5	58355.4	56968.7	58756.2	55520.6	59794.3	57815	58994.5
Q08043	Q08043	ACTN3_HUMAN	ACTN3	Alpha-actinin-3	39918.6	53922.4	37512.6	42314.1	46223.6	74107.6	48886.6	52312.8	78281.2	30441.3	39488.6	35458.1	50937.8	56693.8	57758.9	33813.7	55706	68476.1	55441	59050.2	60856.5	36428.3	61205.9	80808.3	80397.5	76126.8	38221	66959.1	37623.7	67264.6	69564.5	66345.1	66573.3	51463.9	84122	71634.3	64647.8	88044.8	103940	56652.5	59323.3	59392.7	57809.3	56518.1	58105.8
P12814;P35609	P12814;P35609	ACTN1_HUMAN;ACTN2_HUMAN	ACTN1;ACTN2	Alpha-actinin-1	47188.3	62572.6	43338.2	52697.2	58621.6	86359	57860.3	52476.5	90675.7	32057.9	50429.7	42088.6	58018.7	63958.4	62934.4	35451.9	69790.6	81497.9	70486.5	57759.9	65571.3	38298.5	68739.5	89726.8	97417.8	94228.8	39865.8	75020.5	35281.7	72963.2	82430.9	68659.7	71259.5	56048.8	88870.1	80570.4	74228.2	99423.6	127918	62209.3	60427.6	56096.5	57074.2	61209.3	63094.8
P12277	P12277	KCRB_HUMAN	CKB	Creatine kinase B-type	26268.2	23779	22822.4	31117.4	30845.7	25005.2	34340.1	40237.7	36999.8	10836.3	10648.7	11653.9	17348.4	16786.5	14579.1	90153.8	83133.9	62550	129566	55576.3	97270	96409.5	79140.8	61023.1	95357.6	55996.9	84699.8	48800.4	68620.6	82135.1	81488.5	57368.2	55271.1	97127.6	73557.4	55966.8	114681	60736.6	90034.4	58279.4	57828.8	55717.6	52650.9	53511.5	53365
P01859;P01860;P01861	P01859;P01860;P01861	IGHG2_HUMAN;IGHG3_HUMAN;IGHG4_HUMAN	IGHG2;IGHG3;IGHG4	Immunoglobulin heavy constant gamma 2	30997.7	32616.7	46725.6	18399.7	22921.8	25295.4	83100.5	70521.5	87717.4	33796.2	27760.6	40312	18097.9	19836.3	40266.4	30651	126590	22461.8	83367.4	33730.5	41632.5	13691.6	49085.9	22048.3	56702.7	30713.4	32604.6	39847.7	28063.6	46121.6	29719.1	28525.3	66429	20833.7	92909.5	69016.7	46480	24300.4	35820	53630.9	54122.1	52154.6	50348.4	52321.7	52319
Q14315	Q14315	FLNC_HUMAN	FLNC	Filamin-C	34143	52319.9	34990.7	29198.9	36727.2	50295.4	38579.8	33861.5	50933.7	44573.6	64156.2	51843.6	133793	279567	299714	23886.2	42794.8	63250.3	28897	41978.6	24651.6	18410.2	40871.2	49870.7	39461.8	33151.1	19556.1	40243.1	29348.1	26230.4	28020.4	30567.8	43215.7	20721.9	37592.7	42261.7	23246.4	33762	59299.5	62422.7	58888	56018.9	57441.1	58043.5	59225.5
P55290	P55290	CAD13_HUMAN	CDH13	Cadherin-13	34814	31232.4	29348.7	62131	56040.5	41312.1	65771.3	65276.7	51126.9	40013.1	36851.8	32552.1	53309.1	36440.5	34002.1	78705.6	34797	37696.8	58810.1	42947.8	54042.6	59917.3	49242.7	39082.4	27469	37301.4	16088.7	45179.1	76355.4	56192.4	38881	23882.1	47196.2	39916.3	49894.2	34691.7	37757.4	45430	31724.3	53184.4	54606.1	54170.1	53168.6	52076.7	53963.9
P17540	P17540	KCRS_HUMAN	CKMT2	Creatine kinase S-type, mitochondrial	46329.4	47622.7	33259.1	48099	38022.5	52562	76128.2	99544.2	93774.6	36377.4	29932.5	36834.1	42215.4	28117.4	27076.8	49814.3	50524.3	51715.5	60965.2	56102.4	66467.8	37505.3	97291	53989.4	65436.9	56462.8	77440.9	61394.9	79024.8	83496.5	58052.6	68148.4	51976.8	86821.1	58094.4	46592.3	84135.9	71804.1	52329.1	57798.9	55760.4	59588	56029.8	60440	53886.4
P10809	P10809	CH60_HUMAN	HSPD1	60 kDa heat shock protein, mitochondrial	77378.1	80127.7	61121.4	75165.4	67916.9	69808.8	59461.2	65693.1	62991.9	66100.7	62302.2	60239.9	92233.4	75122.8	67447.7	39286	40889.6	47536.3	48815	48621.3	51826.5	42499.9	50183.9	47231.1	49414.6	45713.4	53780.4	40133.3	45138.6	53747.9	50748.4	41873.4	48434.1	53806.4	42607.8	46904.6	52879.5	48897	47428.9	54562.7	52355.3	52468.8	51046.4	55111.5	54699
P02647	P02647	APOA1_HUMAN	APOA1	Apolipoprotein A-I	82249.9	46552	86915.9	117797	84582	66808.8	113413	133753	84463.7	79917	53408.4	60104.2	9456.01	4389.83	4593.93	46743.3	30759.9	9562.67	54119.6	67764.6	49759	30340	52895.1	23272.9	18870.1	13004.4	22373.1	39596.2	28552	52699.5	30796.3	32083.6	55215.5	26776.7	42193	39070.8	25447.7	10625.5	20257.6	48915.6	51666.8	45018.6	45888.6	45081	49248.7
P08670	P08670	VIME_HUMAN	VIM	Vimentin	60940.7	53503.7	118396	24597.9	36584.2	52356.5	52117.1	46768.4	52767.2	26250.4	33922.6	36693.1	60484.5	65155.6	59169.2	38265.6	82770.9	42025.6	37436.6	66140.6	27533	60995.6	47148	66104.1	31492.3	55747.3	32120.9	73455.9	31078.9	44139.6	56416.4	38089.2	56335.8	23102.8	35286.2	64049.7	47355.5	32143.6	33685.8	52336.5	52367.6	52623.4	52484.4	53129	51955.5
Q01995	Q01995	TAGL_HUMAN	TAGLN	Transgelin	33804	38323.2	223440	44212.5	55410.9	38397.6	42132.8	28593.8	30771.8	32396.3	27048.8	31247.2	44907	40602.1	26446.6	36407.9	183882	44551.1	27688.6	45364.6	22787.4	38245.8	47323.2	66056.1	18106.1	25142.2	14854.1	122080	21087.3	117010	40194.9	30238.4	102133	13569.9	42311.2	29368.6	32616.6	23898.1	13257.4	50600.7	47091.3	50394.1	51871.1	53318.3	52908.4
Q9NUB1	Q9NUB1	ACS2L_HUMAN	ACSS1	Acetyl-coenzyme A synthetase 2-like, mitochondrial	39677	55313.2	43523.5	42874.6	47648.2	51024.6	42537.8	45816.9	55944.5	31874.8	32706.9	36333.3	38271.4	40353.5	39799.4	61358.1	70232.7	61808.8	52588.8	41868.1	49570.1	34464.1	62195.5	113296	75262.7	58716.9	45992.9	49027.8	50351.9	52592.9	47250	54205.6	50737.7	54484.1	56624.2	50662.9	53755.7	58461	95599.9	51086.5	58914.1	51997.9	48866.2	52876.8	55487.3
P09211	P09211	GSTP1_HUMAN	GSTP1	Glutathione S-transferase P	52426.1	49389.7	51738	45710.1	53160.2	47095.4	58962.5	59252.2	55763.7	54223.7	52501.5	48314.7	49674.2	45464.3	40142.8	51997.1	45553.1	58809.5	56717.8	52534.6	53227.6	66111.2	52419.1	37209.6	48102.3	52038.8	53532	67544.7	54193.1	41179	51555.8	56062.5	57524.3	55987.6	56200	43044.1	65050.4	49869.9	41645.1	54325.8	53464.1	50408.5	50311.5	52024.6	50985.6
P36542	P36542	ATPG_HUMAN	ATP5F1C	ATP synthase subunit gamma, mitochondrial	29710.4	32947.4	28898.4	38516.6	30840.3	48153.1	24741.3	24302.6	32791.2	15534.5	22426.2	21613.4	37444.1	36952.6	35644.3	33786.1	66493.8	66951.6	32116.8	49743.6	74690.6	57126.1	61857.6	88463.3	79083.6	90353.6	47558.5	57086.2	40242.4	51619	69176.6	74954.2	51420.4	61456	58144	66614.6	72772.1	82217.6	83460.1	51426.6	54859.2	50828.1	49834	51453.3	49082.3
P01011	P01011	AACT_HUMAN	SERPINA3	Alpha-1-antichymotrypsin	35237	31952.3	45055.4	26756.4	30007.1	26796.7	38335.6	35704.9	36740.9	25006.6	19066.6	23956.5	11976.5	6376.74	7328.45	137064	72141	92565.4	51335.5	68413.6	60176.3	21962.6	73490.1	55520.8	68871.7	58205.5	53579.2	126736	47325.5	71870	53669	130280	123724	74895.4	116563	106758	13736	57559.9	40216	55585.7	54674.7	58478.7	56848.8	54005.1	53148
P13929	P13929	ENOB_HUMAN	ENO3	Beta-enolase	24328.9	25080.4	24947.1	35220.8	40888.5	44052	22386.8	22148.7	23237.1	24535.5	20234.8	21504.5	21388.5	16008.2	16399.6	39122.1	61925.9	55225.8	114146	82246.3	79320.1	39925.6	65194.2	56851.2	45559.5	89331.4	49771.8	66402	67646.7	58270.8	38958.3	68158.1	62829.2	57048.3	84536.8	60792.7	43861.5	52259	70457.5	48617	48206.4	47443.8	49746.5	45851.5	47884.2
Q16836	Q16836	HCDH_HUMAN	HADH	Hydroxyacyl-coenzyme A dehydrogenase, mitochondrial	40508	39809.9	37238.9	38424.4	41231.5	48884.8	52067.2	58751.2	55984.4	33742.7	34568.9	39865.9	47895.3	43470.6	37839.6	36211.3	45371.9	42537.9	37256.1	55736.9	48370.3	48588.9	69611.3	54098.6	59839.3	55711.5	50321.3	46221.8	39161.8	58270	49174	49315.1	46823.1	62669.2	50756.3	48370.5	65596.1	62647.4	62255.3	50284.4	54179.2	55079.1	51311.2	51210	47968.3
Q99798	Q99798	ACON_HUMAN	ACO2	Aconitate hydratase, mitochondrial	35389.2	49265.6	34686.4	43358.9	46385.8	67599.2	48090.3	59406.8	61565.8	81983.8	73516.8	90214	66066.5	88084.2	86183.3	23394.1	71319.1	45493.4	28485.9	31684.9	40286.4	25388.6	44789.7	78980.5	68355	79243.9	25744.7	48639.7	22025.6	38225	42995.2	37661.2	44299	31872.4	47497.9	52166.3	48168.7	53683.3	61794.9	54760.3	54004.3	48333.2	51271.8	50882.2	52428.7
P22626	P22626	ROA2_HUMAN	HNRNPA2B1	Heterogeneous nuclear ribonucleoproteins A2/B1	88145.1	76963.3	77540.8	67769.8	49620.9	57742	63259.5	71498.3	51492.7	30620.8	42224.5	40007.7	27752.1	35157.5	39864.2	58021.1	34974	49182.7	26249.2	59470.3	43567.3	58479.6	45072.8	34754.6	30891.7	41455.5	53709.3	56024.2	61285.9	42958.5	40173.2	51709.5	51660	52669.1	39423.5	42601.2	46680.6	44536.8	37113.9	55091.9	51570.5	55886.3	55255.7	55378.8	54318.6
P16383	P16383	GCFC2_HUMAN	GCFC2	Intron Large complex component GCFC2	29817.2	25216.7	26379.9	28643.5	29720.8	37181.4	36219.4	32487	37193.6	18114.4	25978.5	18427.3	36234.4	36506.8	23552.2	28756.2	35395.3	41931	43715.1	42998.1	43754.1	45014.6	38505	59375.2	46850.2	68497.5	52406.3	42217.7	37200	68930.4	42576.4		50216.6	40099.9	45435.5	45063.3	55016.9	53265.1	53819.9	44128.5	43028.3	47829.2	51157.2	45451.8	47023.8
O14561	O14561	ACPM_HUMAN	NDUFAB1	Acyl carrier protein, mitochondrial	36917.8	29890.5	25632.6	47004.9	44213.5	34975.8	44368.6	54349.2	38701	17526.9	13865	16283.6	23186.4	16447.2	14612.3	105508	32871	42764.8	91579.2	68362.1	90652.9	69090.2	87700.4	40466.5	42346	45886.4	92135.6	55100.5	102452	70314.8	54369.5	62835.5	54043.8	108676	63043.3	46551.5	84688.6	59110.6	47969.2	53043	51041.7	48008.2	52227.5	47835.6	52641.1
P11142	P11142	HSP7C_HUMAN	HSPA8	Heat shock cognate 71 kDa protein	38326.7	39951	35549	33636.1	36666.5	39385.7	33423.7	33121.6	39901.8	47977.8	45949.6	47599.1	55598.9	53129.8	45517.9	32239	31821.2	46882.8	45625.2	45647.9	40234.6	43074.5	51941.5	41405.7	42050.5	38969.4	40012.6	38639.9	38605.9	38787.6	48525.9	44745	45007.9	39404.2	49374.4	48044.1	43719.9	45954.6	48807.3	45276.7	45318.8	46231.8	43831	44596.5	47500.2
P07951	P07951	TPM2_HUMAN	TPM2	Tropomyosin beta chain	19657.6	14965.6	29985.7	32141.4	36342.5	25178.1	25422.6	25143.5	19606	12401.6	10653.5	10442.2	12496.8	9192.45	5605.41	101332	45165.4	28194.7	83289.1	61476	83597.9	64716.5	67310.2	41973	47066.1	44180.1	104160	43150.8	91875.6	77438.4	50782.1	53437.5	51299.3	60594.9	52534.2	32401	54362.8	60348.8	54664.1	48617.9	47595.8	48552.4	48864.2	45855.3	42934.6
P23526	P23526	SAHH_HUMAN	AHCY	Adenosylhomocysteinase	40452.2	47822.4	57739.5	53162.6	32457.1	49892.6	42845.8	46446.4	51934.6	78034.2	65405.1	70335.3	51195	59454.2	71639.3	51901	68911.4	37188.4	52973.8	39902.9	39149.1	20574.2	52348.6	52106	57616.1	43163	31140.1	46300.8	37286.5	37613.9	39048.4	36079.5	63352.6	41160.5	50388.8	46032.5	39083	43091	63068	57528.8	54155.3	49463.1	52272.6	45350	52985.1
P10599	P10599	THIO_HUMAN	TXN	Thioredoxin	35626.2	31365.3	38535.5	49453.1	40953.7	39440.1	53527.4	58572	46059.6	39197.1	29582.4	31684.4	34891.8	22912.4	23515.4	57803.7	29870	33026.7	43347.9	46820.1	45855.5	49668.6	38619.4	26972.1	31089.8	36417.1	50898	36475.1	59766.9	40750.2	44400.5	41747	38857.2	55181.5	41430.9	32391.4	50811.3	36804.4	28555.9	41555.3	45381.2	42515.9	44637	39488.3	39166.7
O96000	O96000	NDUBA_HUMAN	NDUFB10	NADH dehydrogenase [ubiquinone] 1 beta subcomplex subunit 10	14844.7	15908.4	14829.1	19222.5	22354.8	17244.4	20372.5	22998.8	21140.7	9146.96	7658.84	8464.83	7938.55	4511.96	4809	62925.5	46023.5	49380.3	79587	58865.8	72744.2	70804.5	76015.2	52380	57035.5	54649.7	71841.4	57970.1	78228.4	70753	51123.2	61829.2	55696.2	78873.8	60699.1	48668.1	76381.8	67967.2	48260.7	44264.2	43328.4	43548.8	45627.7	43465	44071.4
P06733;P09104;P13929	P06733;P09104;P13929	ENOA_HUMAN;ENOB_HUMAN;ENOG_HUMAN	ENO1;ENO2;ENO3	Alpha-enolase	38741.8	38468	34771.1	38437	51905	48693.8	31197.8	44749.5	48544.5	36953.1	31508.6	39452	33887.9	37263	34761	41840.2	56300.4	68711.2	95243.6	70437.7	64734	36238.5	77838.7	70585.6	52796.1	92064	29931.1	68331.2	47094.5	41101	40167.9	67907.5	65577.8	69874.7	76099.4	83976.4	58891.7	59541.4	66579.4	58463	54505.3	48978.1	42840	47062.6	44906.6
P21912	P21912	SDHB_HUMAN	SDHB	Succinate dehydrogenase [ubiquinone] iron-sulfur subunit, mitochondrial	37657.2	41450	35777.3	34367.4	34478.4	39082.7	40850.5	42108	44659.9	18097	21440.2	21899.7	35631.1	30343.3	30287.1	42646.7	53696.5	46571.5	57403	45573.9	64286.6	53511.1	63651.4	56553.4	72278.8	55309.8	51400.6	48478.3	59845.6	59814.4	62316.9	61052.4	54172.4	56938.6	53727.1	56049.5	71398.9	54963.2	71254.7	44413.6	46877.8	45141.4	46001.4	47265.4	46986.1
P07437;P68371;Q13885;Q9BUF5;Q9H4B7	A6NNZ2;P04350;P07437;P68371;Q13509;Q13885;Q3ZCM7;Q9BUF5;Q9BVA1;Q9H4B7	TBB1_HUMAN;TBB2A_HUMAN;TBB4B_HUMAN;TBB5_HUMAN;TBB6_HUMAN	TUBB;TUBB1;TUBB2A;TUBB4B;TUBB6	Tubulin beta chain	59011.3	57989.9	49089.3	46061.8	39502.7	59144.9	35898	42916.8	54660.8	40608.8	45129.5	46708.4	62826.4	83677.9	81238	29655.1	51185.3	62591.4	32016.4	32811.3	36899.2	32724.6	37059.6	46909.8	43158.9	58052.6	27220.8	52551.7	23146.2	35685.1	48445.4	46298.3	52653.2	32566	41412.8	56376.7	36543.8	40115.2	48253.8	56394.2	59766.2	49017.2	47214.4	53967.5	53427
Q16698	Q16698	DECR_HUMAN	DECR1	2,4-dienoyl-CoA reductase [(3E)-enoyl-CoA-producing], mitochondrial	50032.4	55719.5	45380.2	43340.9	42769.1	52929.4	45824.4	50848.3	53479.9	45668.3	50113.8	47795.8	52469.1	60418.4	54562.2	40123.5	78331.2	63082.2	40518.6	41562.9	54837.7	35517	43641.3	83309.4	75908.4	92087.2	48569.3	55817.4	38774.4	31165.2	41155.9	28857.4	53670	56161.6	48070.3	47169.5	60622.5	57022.4	58435.1	47441.5	47551.5	48844.9	49154.3	49730.3	50171.3
P68371	P68371	TBB4B_HUMAN	TUBB4B	Tubulin beta-4B chain	39760.8	48037.4	43432.5	41028.8	49224.3	52048.5	36521.8	34471.7	43193.2	29249.6	36044.6	34332.6	57700	70557.6	65135.2	28173.9	41717.9	57395.6	36608.2	34056.6	34220	32326.9	36286.6	44490.2	42803.9	46671.7	25523.6	44555.8	25340.5	35550	45718.8	42073	44190	28699.5	39495.8	47867.1	38420.9	38619.3	47612.9	40191.5	40820.3	42548.9	45270.3	47664.1	47516.8
Q9P0J0	Q9P0J0	NDUAD_HUMAN	NDUFA13	NADH dehydrogenase [ubiquinone] 1 alpha subcomplex subunit 13	14955.6	12697.6	12767.9	11573.8	15611.3	15769.4	15129.2	10230.8	12520.1	7593.25	8258.2	9544.4		5256.39	5271.96	36630.8	50030.5	44211.5	41746.7	45697.2	50959	61743.7	50633.3	58771.3	60030.3	53879.1	48652.4	48054.9	41950.7	50165.2	38126.4	47874.8	48178.9	39185.7	46505.7	43009.5	56163.5	66384.7	50853.1	39798.7	45747.8	41029.6	39033.9	37153.7	44454.2
P14649;P60660	P14649;P60660	MYL6B_HUMAN;MYL6_HUMAN	MYL6;MYL6B	Myosin light chain 6B	43492.2	37314.9	94173.1	53598	56247.4	42536	42797.9	40821.7	30571.6	42488.1	39707.8	39490.5	51939	35572.8	23397.2	45590.9	70925.1	34271.9	34918.7	43700	30238.5	37995.6	36733.8	33674.1	22909.6	31375.1	33575.2	63550.4	35795.2	65793	48992.2	34357.1	45667.9	30904.7	36964.1	35749.9	29089	33108.7	24611.7	42738.3	40882.3	38074.2	39405.7	40690.5	37060
P07954	P07954	FUMH_HUMAN	FH	Fumarate hydratase, mitochondrial	47903.6	50333.8	43400.1	55001.2	51994.7	55389	47406.4	46615.9	48079.7	55976.2	56045.6	52419.2	50398	44884.9	43679.8	32735.2	42869.8	43260.6	34475	47580.8	48833.9	34793.9	45827.5	48873.4	45568.4	48594.5	42600.8	35660.2	34707.9	45881.4	42380.3	49841.1	41485.7	47190.9	41381.5	42173.1	36403.6	50258.9	43677.3	43428.9	45666.6	43209.5	44449.9	46652.7	46509.1
P68366;Q9BQE3	A6NHL2;P68363;P68366;Q71U36;Q9BQE3	TBA1C_HUMAN;TBA4A_HUMAN	TUBA1C;TUBA4A	Tubulin alpha-4A chain	42790.5	55439	53698.7	35034	39595.3	53385	40160.4	41574.8	62873.4	35494.5	49608	49890.6	56953.6	73213.9	67176.8	22620	38985.6	67832.6	37861.7	25290	25463.1	26003.8	32110.5	39761.7	37771.8	45861.2	18278.1	52516	22610.5	25092.8	41814.5	38190.4	42310.6	27336.4	43868.3	56901.6	29313.6	31937.7	42359.3	40954.2	36060.8	34702.5	48607	49294.1	51670.6
Q15365	Q15365	PCBP1_HUMAN	PCBP1	Poly(rC)-binding protein 1	39645	48730.6	45993	40418.7	43361.2	40011.9	45933.6	44019.8	41720.1	43117.9	45551.1	35940.4	31007	35136.7	35041.7	30642.2	44971.4	41108.2	32399.1	41733.8	27348.6	32043	27924.9	28251.9	35691.2	34070.2	27900.8	40739.6	28743.4	29440.2	34273.7	34260.4	37682.9	28105.3	38712.1	36760.6	31056	34950	31693.5	36560.9	36968.9	39834.7	39129.8	42009.7	41735.8
P07339	P07339	CATD_HUMAN	CTSD	Cathepsin D	31735.6	34383.8	32936.7	20002.4	22534.4	24591.8	33193.5	29314.3	31934.2	29780.1	32626.1	30195.7	25960.3	29317.9	26219	28808.8	37176.3	49458.6	37619.4	33482.8	29839.2	28864.6	36005.4	64987.7	48785.5	50130.2	24191.3	35455.3	32684.1	41400	33745.8	42307.2	42096.2	42843.2	44353.6	43356.4	48807.1	51622.8	38429.9	43776	46543.5	44342	39332.5	40949.7	38924.2
P08574	P08574	CY1_HUMAN	CYC1	Cytochrome c1, heme protein, mitochondrial	43076.3	51056.3	40064.3	33478.8	35561.6	47938.1	35989.6	42117.1	53052.4	31554.1	34935.3	35658	42181.5	42449.2	38040.1	35799.2	43100.3	44532.6	35543.2	31689	51340.2	35026.8	45033.5	49004.3	60659	49373.6	38678.7	41609.3	32797.7	53345.3	45121.2	46430.9	41411	43451.9	44645.9	43689.2	60121.1	46195.2	50375.4	40600.9	42784.9	40114.2	39857.7	41272.3	43741.9
P12532;P17540	P12532;P17540	KCRS_HUMAN;KCRU_HUMAN	CKMT1A;CKMT2	Creatine kinase U-type, mitochondrial	36446	38815	28095.3	40574.7	43055	43442.5	62667.1	81532.8	88666.8	30535.4	28192.4	36935.2	39549.5	33891.7	25487.8	47293.4	50535.2	40170.8	64305.4	46960.5	53160	39263.1	88699.9	50079.1	59588.3	50321.6	49037.3	56458.8	65391.3	74992.4	42278.9	55734.2	57041.6	72320	51791.5	43196.9	70346.1	54237.9	46221.9	47583.3	47534.8	40139.5	45147.6	44020.5	46239.4
Q13011	Q13011	ECH1_HUMAN	ECH1	Delta(3,5)-Delta(2,4)-dienoyl-CoA isomerase, mitochondrial	37822.9	44011.3	36952.2	39809.1	38627.9	43256.9	35658.8	34450.2	39309.1	51542.8	53142.4	57128.7	49766.8	48962.6	46864	32600.9	43826.3	43591.4	42681.4	33235.9	49995.9	23591.7	41638.6	20631.1	63572.5	60692.3	46866.9	38170.3	31778.2	42226	46085.7	37468.1	37895.2	50034.4	60284.4	40266.2	56621	66209.8	43180.2	44592.3	44599.3	43739.2	46286.3	45349.9	42158.5
P61026;P61106;P62820;Q15286;Q92928;Q9H0U4	O95716;P20336;P20337;P20338;P61006;P61018;P61026;P61106;P62820;Q15286;Q15771;Q6IQ22;Q86YS6;Q92930;Q96AX2;Q96DA2;Q96E17;Q9H0U4;Q92928	RAB10_HUMAN;RAB14_HUMAN;RAB1A_HUMAN;RAB1B_HUMAN;RAB1C_HUMAN;RAB35_HUMAN	RAB10;RAB14;RAB1A;RAB1B;RAB1C;RAB35	Ras-related protein Rab-10	29865.3	32780.7	36086.5	26932.9	28189.4	36555.2	35171.6	34847.1	40236.2	30965.9	39776.1	34243.6	28405.8	49852.6	46068.5	31005.6	44144.5	42909.9	33990.4	34554.3	34212.5	37880.6	32885.3	51788	42670.7	52524.2	27384	40779.4	28060.2	38303.1	39192.9	37909.5	39417.6	39455.9	36099.8	43369.2	35288.2	42258.9	45742.4	35743.2	44921.6	38185.4	34110.8	39820.7	43457.5
P22314	P22314	UBA1_HUMAN	UBA1	Ubiquitin-like modifier-activating enzyme 1	37413.8	46076.6	43234.5	30608.2	39085	39861.9	37233.2	38216	47618.8	37493.7	45834.3	48834.7	48286.3	58658.2	65209.6	30744.2	49358.1	47559.6	46480.4	38327.1	29700.5	38608.6	46799.6	40533.8	35988.3	40832.1	29758.8	50733.3	31606.3	41841.9	39245.3	31097.8	49854.5	34563.3	36741.8	46530.7	27750	38440.5	41002.4	40056.7	44725.1	39662.7	42063.3	44912.8	40232.8
P02538;P04259;P13647;P35908	O95678;P02538;P04259;P13647;P35908;P48668;Q5XKE5	K22E_HUMAN;K2C5_HUMAN;K2C6A_HUMAN;K2C6B_HUMAN	KRT2;KRT5;KRT6A;KRT6B	Keratin, type II cytoskeletal 6A	33662.3	32117.6	37385.8	32004.4	23809	38179.7	24241.9	29188.1	33452.5	21804.2	29179.4	31560.6	49314.8	88130.5	85178.5	39199.7	35073.3	56075	18641.2	37452.5	39541.9	21660.8	29269.9	64130	35243.9	67976.1	13780.9	39447.2	26690.1	13884.7	38048.7	33274.1	28051.7	25900.3	38257.3	40356.3	23338.6	52471.5	52727.7	37160.9	37037.8	36337.2	33615.8	35365.4	39032.5
Q08379	Q08379	GOGA2_HUMAN	GOLGA2	Golgin subfamily A member 2	24221.5	22238.3	51665.8	51186.6	50296.4	39098.7	39146.4	37274.2	27993.9		16339.1	11775.1	29169.5	18670.4	11289	50485.7	30043.8	30828.8	37788.8	52683	39362.6	52727.3	51400.3	19633.1	20782.4	25726.8	57653	40642.4		41967.9	44690.7	37713	38758	46217.1	45223.1		41564.3	31569	29020.9	41461.1	41114.5	42873.9	40987.1	39353.5	41289
P35613	P35613	BASI_HUMAN	BSG	Basigin	42185.8	39623.1	32070.2	52638.2	42916.2	41670.7	38213.3	45370.6	36170.6	45008.4	30267.5	31353	36722.2	30761.4	36676.1	41636.2	20664.9	30718.8	53285.8	45440.5	35705.3	38384.5	48876.6	21570.3	28741.9	29750.5	39958.4	42280	50157.4	38558.6	38542.3	41973.8	36718.9	57378.7	38503.5	30953.7	29682.9	39716	26502.6	59522.7	50333.8	46385.8	39480.9	36339.5	39260.5
Q9BXB7	Q9BXB7	SPT16_HUMAN	SPATA16	Spermatogenesis-associated protein 16	17821.4	27809	26621.3	24264.9	33186.5	29088.1	30468.5	28609.8	40670	21799.3	26999.5	21500.7	40190.2	29986.6	26363	44625.5	34036.6	42331.3	51295	35550.1	28221.3	27409.7	34765.2	38585.1	57517.4	28491.5	41482.3	31116.2	37110.9	52226.1	46771.3	38955.5	40511	36588.2	44365.7	28666.4	45601.3	49028.3	50369.8	37818.8	35679.2	43478.6	40951.7	37934.9	41873.7
P34931	P0DMV8;P0DMV9;P34931	HS71L_HUMAN	HSPA1L	Heat shock 70 kDa protein 1-like	33493.5	33696.6	34795.7	29916.7	26815.5	30106.7	32704.3	29027.1	27986.4	38102.6	37304.5	37394.1	50431.1	38514.8	41843.3	26568.5	35656.3	34092.6	37465.3	41057	37904.1	34708.6	34116.8	28295.2	33670.8	34834.6	59203.7	40758.6	35282.3	41117.5	37082.7	31193.9	36660.3	27781.8	39837.3	31830.2	30612.9	42677.3	24631.2	41974.3	39136.6	37665.8	40678.1	40767.8	39216.8
P17174	P17174	AATC_HUMAN	GOT1	Aspartate aminotransferase, cytoplasmic	24818.8	28264.2	22696.9	29533.3	30735.3	39461.6	25897.8	31894.4	32442.8	37747.3	34199.9	37771.7	42513.7	41909.1	40688.6	27591.8	52132.4	42874.1	48080.7	27785.8	41848.6	37880.1	45867.6	47221.2	56420.7	51442.5	25766.5	40293.5	30726.5	38251.7	37655.3	41473.2	42197	39492.9	36368.6	35297.7	40846.6	42298	54792.1	43836.7	39678.8	41329.1	39263.2	39132.2	38512.1
Q06830	Q06830	PRDX1_HUMAN	PRDX1	Peroxiredoxin-1	26231.1	27183.5	32011.9	28665.1	28962	30738.2	33681.4	30910.6	31042.8	37784.7	37800.3	37713.3	35652.7	33967	32783.1	40422.6	38123.9	37833.8	40463	24142.9	33592.6	38778.7	27131.5	30922.3	37245	41645.2	37687.4	41356.3	41631.9	31001	40617.1	37433.3	38575.4	31405.3	42514.6	30556.9	41820.4	32651.5	33189.8	38578.2	36960.6	38560.6	38242.3	36709.8	35734.9
P14618	P14618	KPYM_HUMAN	PKM	Pyruvate kinase PKM	16707.3	23615.9	25330.9	20260	25667.2	30945.9	21708.5	24332.8	23828.7	36151.1	35887.9	40478	36273.8	38820.2	40066.9	28930.9	67836.6	40404.8	50582.9	25545.1	33431.4	38007.8	37830.8	60171.1	62818.5	56318.2	29644	39569.6	26226.8	40918.9	36853	30624.2	41221.2	30756.4	35048	43233.9	32965.4	43168.7	55961.2	38485.7	38367.9	38098.9	37926.2	39282.1	38652.6
O95168	O95168	NDUB4_HUMAN	NDUFB4	NADH dehydrogenase [ubiquinone] 1 beta subcomplex subunit 4	13092.6	12122.5	13019.4	10915.4	10824.2	14385.8	12311	11893.3	12140.2	6476.07	5648.73	6678.94	4620.79	5798.77	5340.19	46965.9	59400.4	46039.2	34868.3	43172.3	47398.8	40699.5	45057.7	63115.6	53372.1	55679.1	44431.7	42554.5	44245.3	41359.2	33599	48760.7	39847.3	46023.9	42476.1	42472.3	47683	59921.4	53132.8	41427	42093.3	41429.6	41020.2	37064.9	38149.5
O75489	O75489	NDUS3_HUMAN	NDUFS3	NADH dehydrogenase [ubiquinone] iron-sulfur protein 3, mitochondrial	21151.5	19353.6	17221.2	24596.8	26302.2	22715.9	26278.2	26388.9	25852.9	13649.8	12137.8	12290.6	13851.5	10592.6	10079.8	86208.3	38570.5	46481	65236.9	65818.1	67491.9	62556.5	71005.4	50992.1	48785.6	49893.2	66627.3	50010.5	68473.6	60357.2	45236.5	52727.7	53447.6	93724.3	51086.2	51512.3	76530.9	61902.8	45071.4	43379.4	43474.8	43431.6	45165.6	42553.4	43211
Q9NX63	Q9NX63	MIC19_HUMAN	CHCHD3	MICOS complex subunit MIC19	48514.4	41651.6	34605.4	47140.6	55025.1	44729.2	42008.9	38880.2	39990.3	34376.7	33984.8	30399.9	36843.2	28273	23216.7	37323.4	19129.2	29356.7	35661.6	50370.3	44577.3	31749.8	43658.8	33410.8	35208.3	23275.8	35204.7	26902.5	30729.6	40852.1	42780.9	52001.3	34067.9	48327.6	36787.6	31627.1	42557.4	35649.7	32915.8	39350.5	39541.5	40116.9	36118	38143.3	37285.5
P28289	P28289	TMOD1_HUMAN	TMOD1	Tropomodulin-1	28063.7	26441.6	24194.5	38038.7	36992.4	30255.7	42120.3	41878.2	35378.4	18918.1	18924	16886.5	23543	17698.7	15729.7	54351.7	21854.2	30936.5	49515.6	47674.8	43365.7	40370.3	40832.7	27398.2	34195	26450.4	52197.4	31846.4	50459.2	47769.8	39860.7	43122.3	36458.9	47683	40834.2	31161.4	41587	38187.5	33722.9	34031.1	35158.9	33757.2	36155.5	36220	36610.9
O75112	O75112	LDB3_HUMAN	LDB3	LIM domain-binding protein 3	30849.2	30050.7	27511.8	48454.8	50913.5	40652	37501.9	38023.2	29084.8	13355.7	16693.4	13572.6	14657.5	14617.5	13851.3	62597.3	29743	32552.9	46368.9	57361.8	56055.5	39508.2	45871.5	36028.2	41172.3	36887.8	61774	33957	41351.1	46503	39104.2	48826.9	39426.3	48415.7	44020.1	33846.7	38543.2	49744.6	45261.3	39166	35422.2	37667.2	37340	36735.7	39411.2
Q13813	Q13813	SPTN1_HUMAN	SPTAN1	Spectrin alpha chain, non-erythrocytic 1	30917.8	41057.7	40563.8	27303.2	33452.7	36258	38848.5	36766.5	43700	43358.8	48129.5	47348.7	54205.7	54897.7	51099.1	30577.9	45695.8	33436.4	42771.1	30250.7	26779.4	34927.6	38635.9	39532.1	37854.9	36454.9	32566.1	37192.8	32882.9	42558.2	30891.6	27442.5	39510.6	28521.7	31926.3	34465.5	27053.6	33805.1	36194.4	39083.6	37566.7	37064	38516.2	36852.8	38879.3
P11021	P11021	BIP_HUMAN	HSPA5	Endoplasmic reticulum chaperone BiP	36633.7	36077.6	35538.1	31754.9	32061.3	28685.1	35717	34053.4	34289.5	40187.2	41666.8	36921.1	40917.1	34002.6	31462.8	31819	23148.6	45817.7	28217.8	44446.1	30339.6	34389.7	31291.4	23703.6	28663.8	25935.4	43741.7	35011.4	32274.2	30744.9	36756.7	36212.7	33076.3	30614.1	29408.1	40209.6	27155.9	28533.2	24491.5	37564.1	36188.8	36175.3	35522.5	35547.8	37060.4
Q6DN03;Q6DRA6	P06899;P23527;P33778;Q16778;Q6DN03;Q6DRA6;Q8N257	H2B2C_HUMAN;H2B2D_HUMAN	H2BC19P;H2BC20P	Putative histone H2B type 2-C	169473	146314	158287	86528.9	89113.6	132758	61196.7	79045.4	41609.1	117247	157522	146887	65291.2	58602.9	56611.3		25111.2	31309.8	11368.5	53111.9	13520.5	20379.3	15789.8	28008.1	18339.3	32369.7	15902.4	50160.2	14017.6	43362	12603	35639.6	22107.2	41553.1	23658.1	29335.1	50934.9	15973.5	20719.8	63795.4	72995.8	28725.4	39959.6	34937	47365.8
O14950;P19105	O14950;P19105	ML12A_HUMAN;ML12B_HUMAN	MYL12A;MYL12B	Myosin regulatory light chain 12B	33702	28698.5	35465	41093.8	42982.1	33545.1	27949.9	23248.2	22913.8	55943.3	47926.4	41791.7	60626.3	43221.8	37724.9	24547.2	15605.4	31651.2	16257.6	32501.1	24955.1	25549	19577.5	25975.7	16538.7	18382	21014	21974.7	20930.4	25222	30343.4	28325.8	28144.3	23274.5	29542.4	23354.6	24296.7	16325	16868.2	31048.6	31875.5	32531.7	33741.4	35079	33431.2
Q03135	Q03135	CAV1_HUMAN	CAV1	Caveolin-1	40295.8	42077.8	38661.4	30362.2	28675.9	27392	34183.4	31338.1	36708.9	38809.2	34290.9	34165.8	22359.5	17697.9	14321.9	33816.8	29526.1	32798.3	35473	40311.3	34416.2	44701.2	43769.7	28710.8	33593	39837	42938.2	36897.4	44304.1	37382	32777.5	30440.6	43900	39897.2	33889.2	33403	34830.7	37086.4	30237.1	36955.7	33840	37538.5	33633.4	36704.6	34270.9
P07355	A6NMY6;P07355	ANXA2_HUMAN	ANXA2	Annexin A2	46339.8	42516.5	63092.3	27360.2	29622.9	33080.2	42578.3	41337.6	44867.6	34618	33845.5	37705.9	33496.2	26237.8	26511.9	35297.7	46595.3	34009.1	47434.3	29031.9	30484.8	41264.9	41127.8	44236.1	32913.3	42545.8	37009.8	46248.6	38364.1	47488.7	33244.4	35630.6	42426.4	35846.2	38160	43153.8	43599.2	32944.8	25802.7	42705.8	39393.6	37739.7	35587.9	36358.3	35421.5
P07737	P07737	PROF1_HUMAN	PFN1	Profilin-1	39120.9	37798.3	49308.2	42249.2	39062.7	34975.1	39493.9	33856.5	33025	41645.9	39216.8	42195.1	26470	32948.7	32513	48024.6	34702.2	42707	30306.8	46456.3	30070	32825.2	32121.5	30815.2	28023.4	30861.2	38352.3	34960.9	33599.3	36606.2	36959.7	35001.1	34323.3	29748.9	32123.5	42579.4	28785.5	28801.7	27703.7	37271.9	38728.8	36867.7	34911.4	38072.1	36495.9
P08559	P08559;P29803	ODPA_HUMAN	PDHA1	Pyruvate dehydrogenase E1 component subunit alpha, somatic form, mitochondrial	40244.3	48448.1	36917.5	40317.1	37915	47676.1	42298.6	38223.7	45183.2	23334.5	29928.6	27818.2	37993.5	40291.5	38130.4	20260.4	35261.2	32351	27270.8	30018.8	29380.8	20914.6	28222.2	41292.7	38833.1	36535.5	17035.8	25160.7	18166.2	26921.8	39981	34066.9	27365.8	24175.6	35680.9	39443.3	36588.7	31279.2	47216	36389.8	34445.3	34327.6	34910	35756.6	36051.1
P07900;P08238;Q58FF8	P07900;P08238;Q14568;Q58FF8	H90B2_HUMAN;HS90A_HUMAN;HS90B_HUMAN	HSP90AA1;HSP90AB1;HSP90AB2P	Heat shock protein HSP 90-alpha	32717.3	44239.8	37280.1	18602.8	22318.6	30108.2	23323.3	25472.1	30062.6	29198.8	33858.7	36101	51920.3	58718.8	60106.3	21220.5	38465.6	38040	29144.8	29620.4	24520.9	24418.9	24158	34952.3	38915.5	32765	30108.8	31062.1	23307.1	24753.6	26179.6	27323.3	33671.1	22758	27573.3	28971	19676.4	32065.8	33471	37113.9	37155.2	33906.3	33438.8	35697.1	35479.8
P27144	P27144	KAD4_HUMAN	AK4	Adenylate kinase 4, mitochondrial	31049.9	30764.9	26708.6	35524.7	28968.1	31355.9	40111	42037	38172.3	19613	19686.6	19866.3	31160.8	25644.2	23989.9	40503.2	30412.6	28128.3	35880.2	38938.9	42317.1	37332.9	53897.6	26275.9	33271	34204.9	44901.5	29725	48062.3	37362.5	54458.9	45073.7	30282.9	57298.6	43502.5	39498.6	46521.9	46256.5	34319.7	35574.5	33220.1	34652.4	36746.3	35735.9	35462.8
P20962	P20962	PTMS_HUMAN	PTMS	Parathymosin	63099.1	51579	72662.7	62688.7	55315.7	39218.9	43036.6	44551.2	33133.7	58704.1	41459.8	40384.1	18041.1	10781.3	8615.59	32790.6	19005.1	27568.1	26057.9	28790.4	23594.3	29515.5	22587.8	12559	13052.7	16731.5	28159.4	23900.5	26973.6	26708.2	27053.4	19710.4	20065.8	25098.3	29599	21102.9	20664.6	18317.1	13490.2	28186.1	29373.8	35449.6	34429.8	33142.6	34356.2
P11177	P11177	ODPB_HUMAN	PDHB	Pyruvate dehydrogenase E1 component subunit beta, mitochondrial	37792.8	43446.1	35332.5	36984.8	36749.4	44626.5	36239	35604.5	42813.1	24468.2	28576.7	26973.8	35596.2	37156.9	35107	22144.3	30652.9	32472.9	25513.6	29341.5	33496.8	23365.5	31680	39610.6	34850.3	32828.6	25944.9	25710.2	23336.4	31413.3	39944.6	37757.3	27454	32537	34607.4	33814.1	36258.3	31930.9	43152.6	33029.8	32070.1	32452.6	32813.1	34116.3	33319.7
P50213	P50213	IDH3A_HUMAN	IDH3A	Isocitrate dehydrogenase [NAD] subunit alpha, mitochondrial	52512.7	54803	37040.3	63215.9	59346.3	64468.3	49268.8	50958.3	53998.8	45250.5	37193	41675.1	38339.1	33055.2	33522.7	38914.4	32574.7	38122.6	47802.4	30252.4	49894.7	27976	43711.8	31502.7	31364.5	34270.2	36401.6	31128.2	44313.8	35302.8	41239.2	39445.7	32725.8	54200.3	32518	31652.6	35988.4	34250.4	38691.2	41375.3	41141.2	37177.2	37906.4	37796.3	38164.2
P08238	P08238	HS90B_HUMAN	HSP90AB1	Heat shock protein HSP 90-beta	31468.6	41021.2	36791.8	23930.3	23750.8	29674.1	25137.9	27315.7	30485.5	28906.6	34983.1	33160.6	46905.7	64049.5	60207.8	24538.7	32261	37007.2	29935	30608.9	25175.8	26052.2	26477.2	34573.9	35994.2	32752.9	29712.8	34103.4	26037	25082.1	27360.1	28665.2	31273.3	22599.1	29525.5	33345.5	27226	31259.7	32733.5	33055.6	34393.3	33709.7	32206.8	33194.2	30495.1
P15311;P26038;P35241	P15311;P26038;P35241	EZRI_HUMAN;MOES_HUMAN;RADI_HUMAN	EZR;MSN;RDX	Ezrin	27433.6	29224.5	32977.2	23817.7	30529.3	32658.2	29907.4	29275.2	32622.8	28147	30641.3	29590.8	39664.5	37503.1	34798.7	32656.6	33148.3	43247.5	35977.5	32540.3	31099.1	28226.3	29709.5	35412	33644.3	37899.1	21241.1	37121	25336.3	33848.3	34843.6	32740.2	33967.9	29055.4	34544.6	36739.7	31428.5	32479.1	33386.4	33149.2	34980.8	37417.2	34654.4	37415.1	36554.2
Q4VC31	Q4VC31	MIX23_HUMAN	MIX23	Protein MIX23	30471.8	31434.5	26507.9	33849.3	29340.5	25554.1	42116.9	36282.7	36933.8	40328.4	25949.5	31033.9	32672.7	24317.2	25280.3	53922.5	18282.2	28714.6	35864.2	35189.5	32771.5	29616	35702.2	19981.3	24061.9	21809.1	42911.2	22092.8	35855.5	25175.1	25420.5	28334.2	32770.3	48276	25475.9	26135.7	38380.2	25335.8	19156.4	29087.2	27372.6	29087.9	34924.8	28654.9	28472.4
P0DMV8;P0DMV9	P0DMV8;P0DMV9	HS71A_HUMAN;HS71B_HUMAN	HSPA1A;HSPA1B	Heat shock 70 kDa protein 1A	36371.8	35511.6	32611.2	26462.6	25747.8	33822.1	29107.8	29327.2	33529.2	38005.1	38876.8	38874	46633.5	45476.9	39651.2	23708	30320.9	33903.2	35795.2	35837.1	31775.9	27179	31360.3	30026.8	32116.2	38539.1	41227.1	35847.7	26469.5	34272.5	31575.4	34503.8	33203	27488.1	42452.6	33758.9	32550.8	37654.1	28930.6	35625.9	37726.8	33865.1	35557.4	34456.3	34684.3
P68366;Q9BQE3;Q9NY65	P0DPH7;P0DPH8;P68363;P68366;Q6PEY2;Q71U36;Q9BQE3;Q9NY65	TBA1C_HUMAN;TBA4A_HUMAN;TBA8_HUMAN	TUBA1C;TUBA4A;TUBA8	Tubulin alpha-4A chain	33741.1	39137.3	38856.6	31883.4	37209.1	43115.1	31594.7	29407.6	41947.1	25366.7	36105.1	39238.1	41646.2	47362.3	46998.2	17414.8	37668.4	49211.4	31672.2	26267.3	23385.6	21207.4	26794.1	35005.1	32869.6	31977	19460.6	34865.3	17172.4	28830.1	36522.3	31912	33035.1	19354.2	31054.3	36618.1	21470.6	29380.8	32726.4	36795.6	36339.4	36571.2	35344.4	35088.1	36523.2
O75438	O75438	NDUB1_HUMAN	NDUFB1	NADH dehydrogenase [ubiquinone] 1 beta subcomplex subunit 1	8979.96	9030.73	8541.23	12069.9	12804.1	9680.49	10878	10560	11253.4	2567.26		2270.08	3438.71	2614.43	1746.38	55613.6	32839.6	27008	51139.1	33957.4	43688.7	43045.4	42597.8	28386	35793.9	28058.1	50643.4	32986.9	55864.5	47530.2	27124.2	36654.8	32473.2	48299.4	31819.3	24137.6	35141.4	35450.5	30462.7	28414.8	30934.1	28302.7	28819.9	26736.7	24014.3
P37802	P37802	TAGL2_HUMAN	TAGLN2	Transgelin-2	45188.5	36509.2	64245.8	45118.4	42744.5	36754.9	36780.7	40577.2	30154.9	33003.9	24564.2	30509	20094.5	15251.1	11338	43157.6	29110.5	30711.6	34804.4	34415.3	27732.3	37098.2	30350.7	21715.7	20400.1	23702.5	32928.8	32985.9	31994.7	38176.8	36001.7	34599.7	33478.8	37462.9	32396.1	37512.3	36494	25843.4	22848.1	36271.8	35331.2	33879.5	31012.9	37685.3	32893.6
P24844	O14950;P19105;P24844	MYL9_HUMAN	MYL9	Myosin regulatory light polypeptide 9	29061.2	27535.6	49705.8	36810.7	40671.5	29033.1	30139.7	25656.8	24079	42459.7	33655.5	32151.5	49037.1	28266.4	25257.6	30228.5	36419.9	28933	20625.4	33954.8	24071.7	29520.6	23523.7	27391.2	13267.4	19411.5	23788.4	32744.3	22289.4	38603.9	28175.1	26234.1	30885.4	21075.2	25792.5	24401.2	21914.9	17333.2	15215.8	35489.3	33376.4	32113.7	32126.7	34034.2	33522.4
Q01469	Q01469	FABP5_HUMAN	FABP5	Fatty acid-binding protein 5	41555.6	35141.7	37190.5	35684.3	27662.4	27155.7	26227.2	30621.7	23114.7	40168.9	36589.5	33804.2	20025.2	12217.5	11867.6	39071.8	24231	29763.6	42366.7	22811.1	38959.3	34570.7	38860.3	27932.2	32017.9	41619.1	47179.6	22773.7	33320.9	35898.8	21265.3	35903.4	36754.4	61172.5	30215.3	25939.9	35606.3	37924.4	24038.1	34284.2	33402.8	31615.4	35866.2	33709.4	33693.4
P15531	P15531	NDKA_HUMAN	NME1	Nucleoside diphosphate kinase A	28835.8	28620.6	30037.6	33505	34982.1	30828.6	27384.6	30788.9	29930.3	37683.9	35901.2	33311.6	46192	28745.2	29250.3	36379.4	26732.2	33179	30110.1	37214.3	27116	32431.8	28222	19911.9	26998.4	23562.3	31970.2	29860.8	30844.3	28386.3	31427	26856.4	24515.2	35606.2	24899.1	29820.6	33457.6	24893.7	22052.6	30019.6	30861.7	30808.3	30488.8	32220.4	34574.6
P14174	P14174	MIF_HUMAN	MIF	Macrophage migration inhibitory factor	39169.1	35295.7	33439.8	25445.3	35178.6	44541.1	39629.5	41998.6	47112.6	37072.1	40027.5	47142.6	42931.4	46016.1	52111.9	31046.3	29807.3	32696.8	23326.3	20873	31686.8	19266.2	49054.6	33210.5	21118.8	55736.4	12912.5	28572.9	22017.8	22140.1	24889.2	39432.1	32414.9	26351.1	33569.3	56974.2	40784.5	41987.1	24175	54271	48496.2	34687.2	34330.2	27659.5	39124
P07437;P68371	P04350;P07437;P68371	TBB4B_HUMAN;TBB5_HUMAN	TUBB;TUBB4B	Tubulin beta chain	23211.8	33478.7	31375.8	25653.6	23284.8	31355.8	24676.1	22618.3	26745.9	17201	21338.3	22963.8	26262.9	28373.7	33415.7	20333	27524.6	34174.7	26917	21002.8	22053.9	22004.6	23122.5	27138.4	26563.1	25095.8	19798.3	29582.1	22910.1	25632.8	28578.8	20822.3	28494.9	20673.5	25610.5	28370	18577.9	26493.6	30118.5	29475.9	26806.7	26089.5	28110.1	30173.9	28586.4
Q9Y5L4	Q9Y5L4	TIM13_HUMAN	TIMM13	Mitochondrial import inner membrane translocase subunit Tim13	34842.2	28872.6	30340.3	55215	48679	38117.5	45670.3	43305.2	32676.6	28911.2	25622.6	22677.3	25759.3	14177.2	14253.8	39000.5	15385.6	17517.5	34013.2	33303	35093.6	27978.3	30050.2	15754.4	21989.9	12591.1	30290.4	16455.6	39351.7	26254.2	28699.5	27792	19816.8	32911.4	23466.9	22912.9	30948.6	22132.8	20336.7	32195.9	29259.5	30713.7	32987.4	30886.9	32351.9
P06737;P11216;P11217	P06737;P11216;P11217	PYGB_HUMAN;PYGL_HUMAN;PYGM_HUMAN	PYGB;PYGL;PYGM	Glycogen phosphorylase, liver form	11086.8	18194.6	13973.9	25396.2	38883.2	44832.3	17678	17472.5	21463.3	47878.3	46305.8	43846.3	75762.7	75339.8	73645	11179.2	48041.8	23599.7	21998.8	17756.2	16921	20681.3	55529.5	34285.6	37241.9	42691.3	14583.5	26453.9	17174.2	20750.5	27078.1	21818.4	28361.7	24278.7	29942.8	31889	17111.3	35676.4	51404.3	36377.3	36209.4	33498.2	32001.9	33682.5	36941.2
P30084	P30084	ECHM_HUMAN	ECHS1	Enoyl-CoA hydratase, mitochondrial	27453.3	30733.6	22907.2	37448	36989.1	40361.6	27567	27161.3	34631.4	29232	26875.5	30313.7	23704.3	21722.4	22176.3	34351.3	34272.3	36358.8	32965	31497	38292.3	22534.8	34094.4	48618.1	56707.4	42111.4	32707.7	28673	24391.3	38855	39858.3	36103.2	32066.6	46868.1	32168.3	39584.1	53563.6	38836.7	40803.5	34144.7	31165.2	31856.7	31086.7	32705.3	31270.4
P62851	P62851	RS25_HUMAN	RPS25	Small ribosomal subunit protein eS25	45016.3	38835.3	35055.5	33707.9	28312.6	30106.3	26109.3	28616.4	24199.5	46463.3	41836.1	41060.9	38617.9	28583	27964.5	30559.6	18044.4	32648.3	26971	38228.2	24058.6	30023.2	29527.6	19621.4	22146.1	21620.1	25395.1	28934.5	25420.3	22154.7	23757.3	22653	24503.3	31323.4	27170.1	24331.6	24961.6	23717.6	17211.3	42226.9	39822	31411.5	35559.8	31765.4	25102.2
P00338	P00338	LDHA_HUMAN	LDHA	L-lactate dehydrogenase A chain	14446.9	19848.3	24917.6	10065.9	17682.9	15222.1	17136	17732.9	20083.5	27360.3	26340.1	29933.6	25358.2	23662.8	23799.2	28378.8	46540	40638.4	36033.1	21109.2	24917	25047.8	23374.1	49724	36251.6	64748.5	23114.3	34800.8	19328.7	28617.7	29089.3	28683.3	36171.1	19009.5	30799.1	37387.4	26859.9	40170.8	41307.6	30514.3	27659.3	29273.4	30280.9	31119.1	29735
P14625	P14625	ENPL_HUMAN	HSP90B1	Endoplasmin	28717.7	30972.2	35466	21841	24307.3	25459.8	23564.5	20672.6	23126.1	27631.5	35379.3	31624.8	35401	33770.5	31447.7	23297.5	24389.9	33243	23498.9	35993.1	19059.1	23083	22094.4	24149.3	26812.8	24880.9	22910.1	27607.6	21750.2	26400.6	33611.1	27399.3	25468.1	21988.2	23097.5	41748.9	23428.7	23704.8	22594.4	28686.6	29028.9	27664.3	29792.6	29826.4	27958.1
P20674	P20674	COX5A_HUMAN	COX5A	Cytochrome c oxidase subunit 5A, mitochondrial	29999.9	26578	20068.8	27630.5	26391.2	24049.4	27915.2	33050.7	25395.5	18254.6	15091.3	13237.5	11631	7474.85	6699.67	51162.7	13816.2	23907.5	32642.1	29021.4	37130.5	35440.4	32273.7	19974.6	21021.9	24244.9	29804	17702.3	24855.4	31707.4	22094.2	33983.5	26524.1	52075.5	30698.2	26202.9	46123.6	32706.2	20448.7	27060.9	27837.1	26176.9	30507.1	24645.5	28559.6
P12814;P35609;Q08043	P12814;P35609;Q08043	ACTN1_HUMAN;ACTN2_HUMAN;ACTN3_HUMAN	ACTN1;ACTN2;ACTN3	Alpha-actinin-1	16107.7	18159.1	13040.5	21402	23831.6	34472.6	20627.6	13219.6	22291.3	15192.1	18777	18291.3	20574.7	21677.4	28518.3	15879.7	19993.5	33033.1	25652.9	28127.6	35818.9	20519	31722.5	35281.2	37266.5	42415.7	20002.2	32400.7	16119	31292.4	34483.2	32637.7	26330.9	28447.1	39614.4	34559.5	33403.3	43270.9	41899.5	28878.8	30746.8	29048.1	28022.8	28910.6	28332.5
P07437;Q13885	P07437;Q13509;Q13885;Q9BVA1	TBB2A_HUMAN;TBB5_HUMAN	TUBB;TUBB2A	Tubulin beta chain	21380.2	25303	36692.2	20422.2	22606.7	29728	24025.5	21104.1	21597.3	19088.7	24924	24819	34659.1	32594.9	36196.9	18249.4	28792.7	25681.9	22183	19118.1	19809.5	26958	24237.4	18537.3	17491	19084.4	20190.1	31106	22645.6	27548.4	26641.3	19616.3	28414.9	15330.2	20331.8	28604.4	13270.9	21425.3	19563.7	25822.8	30442.9	27599.9	28803.8	28795.9	26514.1
P09417	P09417	DHPR_HUMAN	QDPR	Dihydropteridine reductase	22418.6	26549.7	21994.4	29522.1	23924.9	27038.9	35294.9	30488.6	28533	23891.6	23710.5	21830.2	25402.9	20139.5	21781.5	39140.9	22992.5	26470.9	31250.5	28254.8	38017.5	29900.3	27235.9	27054.7	25763.2	23838.9	33295.5	29998.9	35294.4	35247.7	30038.2	34417.4	29478.5	30240.9	30935.2	26893.4	29687.1	29733.5	27975.8	29165.3	25144.7	29633.4	28175.5	29925.8	24899
P30101	P30101	PDIA3_HUMAN	PDIA3	Protein disulfide-isomerase A3	41759.6	35173.6	42352.7	35796.8	39632.4	32678.9	30731.1	31692.4	31334.6	22825.4	24639.3	23305.3	24885.3	20317	19294.6	36809	21237.5	36653.5	27069.5	42743.1	30627.7	31676	27754.4	20371	21634.5	24139	32888.1	30172.6	32061.7	31345.5	38249.8	38910.1	26701.9	32551.2	28439.8	39630.4	30398	21739.4	20669.6	31167.9	30965.1	30329.6	30533.7	30860.3	30973.7
Q9UIJ7	Q9UIJ7	KAD3_HUMAN	AK3	GTP:AMP phosphotransferase AK3, mitochondrial	34562.2	27917.5	25512.9	36755.5	36867.4	34030.5	34466.7	36792.3	34860.8	22851.4	18405.9	19162.8	32993.5	23745.1	23384.9	35185.9	22945.8	26990.4	35496.5	27598.5	29725.8	25539.4	44059.4	20387.5	24116.6	31020.9	34327.8	30423.9	34561.1	26878.5	35158.1	38306.9	28735.7	43929.3	39512.9	31614.4	45213.4	40179.5	25541.7	38284.1	36836.7	29909.3	29319.5	29087	30493.7
Q9H4M9;Q9NZN3;Q9NZN4	Q9H4M9;Q9NZN3;Q9NZN4	EHD1_HUMAN;EHD2_HUMAN;EHD3_HUMAN	EHD1;EHD2;EHD3	EH domain-containing protein 1	36671.1	32594.1	32728.1	29844.6	22595.3	26822.8	31306.2	31515.7	37690.9	16147.4	17858.8	15131.8	22547.4	17041.7	17552.7	31405.6	30001.4	28012.5	31173.5	24434.4	25226.8	26268.2	30905.8	25544.6	28170.3	33844.7	32394.4	32613	31402.6	26421.8	27906.5	25860.9	32015.6	35901.8	28746.8	29102.6	33269.5	27279.7	25065.9	27951.4	28978.9	31843.2	30707.6	28454.1	32443.1
P08133	P08133	ANXA6_HUMAN	ANXA6	Annexin A6	24433.2	27307.7	24220	22394.3	23809.6	29603.2	31380.1	34754.2	37005.3	21724.3	23082	24619.2	23358.3	25430.3	21764.6	24870.1	28985.3	36580.5	32454.6	26492.9	26243	28090.7	35497.3	35339.8	22485.7	33184.9	24583.6	37714.3	26887.4	32613.6	25878.1	26703.8	30117.2	27172.3	32523.5	39478.5	31964	31722.3	31613.7	29155.3	30924.3	28278.9	28271.8	28623	27978.2
Q14894	Q14894	CRYM_HUMAN	CRYM	Ketimine reductase mu-crystallin	13188.6	15013.3	13867.3	25341.7	29486.5	32368.7	20372.3	20125	23547.4	14365.3	13244.8	15668.9	25527.4	25126.5	22123.3	16302.4	28689	18633.9	31562.3	29906.7	35843.3	36637.8	29120.4	29823.4	36513.5	18338.1	14399	16965.7	23902.4	24905.7	34270.2	43070	25796.3	22093.1	29286	27151.9	38881.1	21010.3	35212.5	25348.6	25127	25380.5	26217.4	25082.4	27342
O43707;P12814;P35609	O43707;P12814;P35609	ACTN1_HUMAN;ACTN2_HUMAN;ACTN4_HUMAN	ACTN1;ACTN2;ACTN4	Alpha-actinin-4	28095.4	27880.4	27946	27647.7	19895.2	39816.7	32387.9	31928.3	54934.9	18518.9	18500.9	28763.5	31337	33803.9	36890.2	15645.4	29505.4	43139.9	26755	28554.2	26821.4	22289.2	29764.9	47443.6	43561.7	47855.3	16641.3	37941.3	15120.4	26006.3	38399.7	38094	32461.9	31050.8	39619.1	37987.2	48699.1	45460.5	54645.2	27638.5	28318	28946.3	30402.6	28973.9	31147.5
P06753;P07951;P67936	P06753;P07951;P67936	TPM2_HUMAN;TPM3_HUMAN;TPM4_HUMAN	TPM2;TPM3;TPM4	Tropomyosin alpha-3 chain	14929.5	13852.2	25696.8	22155.1	19505.9	15275.7	18208	19826.6	15429.3	10301.1	7722.64	8527.42	9969.07	7338.81	7200.77	51137.8	25493.3	16805.6	40227.7	30143.6	37841.6	37382.4	33471	21147.4	23802.2	21807.7	46370.6	28382.2	40247.8	32012	30398.8	27937.2	29884.1	31407.8	32012.5	22725.8	29367.5	29739.3	24087.2	25882.4	28642.2	24626.1	27410.1	27222.1	24934.4
O95182	O95182	NDUA7_HUMAN	NDUFA7	NADH dehydrogenase [ubiquinone] 1 alpha subcomplex subunit 7	12035.8	11293.3	10755.5	14231.5	14723.6	13701.3	15070.8	14852.7	13097.7	8271.29	7627.27	7278.42	4500.97	2567.88	2141.09	42091.4	30896.1	29392.9	32729.3	40420.8	41784.6	36857.2	40411.3	33543.6	37855.9	29970.2	39909.9	32506.1	39269.7	34212.8	30953	36989.9	34444.2	43888.4	31843.7	27509.9	45961.4	38166	30372	26409.5	27690.6	28890.6	27269.5	27759	25734.1
P22695	P22695	QCR2_HUMAN	UQCRC2	Cytochrome b-c1 complex subunit 2, mitochondrial	30247.9	32419.9	25460.3	27119.9	24638.9	31943.7	26999.5	26487.7	31882.9	13408.6	15116.9	16868.3	22532.6	22638.6	23295.3	22886.5	35986.2	32804.7	25864.7	26132.6	36996.5	27647.2	33323.9	44882.8	47359.4	44005.7	26095.7	29497.4	23952.3	33343.8	31645.7	35148.2	29387.1	37303	31181.9	32500.7	40068.8	37962.5	41552.2	31442.6	31461.9	29431.9	27106.8	28681.5	29150.3
P42765	P42765	THIM_HUMAN	ACAA2	3-ketoacyl-CoA thiolase, mitochondrial	26781.7	32564.3	26422.1	24530	25004.3	37547.4	21391.5	25536.1	27113.8	35609.6	39978.8	41945.1	32389.6	39644.5	37710.2	15462.7	34665.3	24798.4	26007.4	16763.5	26552.8	10420.4	24042.9	38032	49159.5	39110.2	24266.9	28352.7	16658.2	19033.8	26133.8	22328.4	22950	25038.8	28799	27951.1	40410.6	33951.4	31968.2	29731.6	29578.1	26467.5	27420.8	27296.4	28850.6
P46976	P46976	GLYG_HUMAN	GYG1	Glycogenin-1	14570.8	16087.9	14896.2	35952.7	37588.9	27550.7	17641	25547.2	18610.8	20200.6	17209.2	17193	37463.3	26333.9	21461.5	17726.3	17818.8	15228.6	31987.5	25426.7	25378.9	24903.5	35946.4	26010.8	32858.6	23044.9	19277.5	16829.9	23169	21493.4	28999.2	22426.9	22144.9	26400.8	26516.3	27927.8	34688	29970.1	37244.6	25975	26745	25960	26687.6	27077	29938.9
P01834	P01834	IGKC_HUMAN	IGKC	Immunoglobulin kappa constant	17997.9	13818	22146.8	32331.4	33659.4	28045.1	57984.4	52860.5	47241.3	12236.7	11857	12775.7	16735.2	14928.4	22375.4	29179.4	39126.4	11165.3	25510.3	48208.1	26750.5	12085.2	29560.8	15659.3	22672.6	21288.4	18253.3	36903.9	16478.3	22187.7	27737.2	16603.2	40835.5	35808	35055.3	61746.9	42093.5	12072.8	23316.5	28055.4	29312.3	25141.2	27453.8	26316.8	28451
P47755;P52907	P47755;P52907	CAZA1_HUMAN;CAZA2_HUMAN	CAPZA1;CAPZA2	F-actin-capping protein subunit alpha-2	24175.4	22843.2	25005.7	24322.6	25997.4	22972.7	23441	22598.2	28281.9	20820.3	20902.1	23214.9	25456.9	19770.6	17383.3	24940.3	19168.9	28284.5	26319.7	22113.3	21354.8	24423.6	25387.1	26484.9	28195.1	26409.5	28523.4	24000.8	26342.9	21225.6	20501.3	27374.6	25856.1	29259	21800.1	24419.2	25190.7	30534.5	22961.2	25730.7	29303.5	30598.6	22890.5	27759.8	27522.4
P62312	P62312	LSM6_HUMAN	LSM6	U6 snRNA-associated Sm-like protein LSm6	19098.4	14565.7	25443.4	31780.1	39589.3	28587.2		20266.9	21554.5	93348.9	95992.5	77403	17162.7		25492.5	10046.6		10623.8	21604.6	32685.6	5522.81	20280	5396.66	3627.85	31087.1	8362.58	7874.5	22259	7243.86	25828.2	27167.1	4352.43	23528.7	9797.17	13396.4	26663.1	6709.58	3916.24	8174.77	27345.6	24915.4	25864.1	27420.9	27112	30953.7
P06396	P06396	GELS_HUMAN	GSN	Gelsolin	25036.6	22905.8	32967.8	26957	26204.4	28047.3	28622.6	27697.3	29004.3	17602.8	17937.7	17755.1	21543.9	24022.1	22401.9	27353	24509.1	24914.3	29966.1	32005.4	25040.5	30664	37440.2	25331.8	25973.8	23525.2	22356.6	32835.9	23409.4	27022	35084.6	34382.5	27967	27424.8	33882.1	39483.5	30052.7	29912.4	26494.1	33595.3	31412.9	29116.6	25324.6	29145.5	28096.6
Q9H223	Q9H223	EHD4_HUMAN	EHD4	EH domain-containing protein 4	32748.1	33752.7	26710.9	25922.5	23938.9	26436.9	26174.9	22171.2	26638.1	20520.7	25527.2	24743.4	28019.5	28136.6	27145.1	22555.7	21246	25999.7	23511.6	22400.8	21384.7	19990.9	20105.3	18151.2	22448	26180.4	19533.7	22757.9	21765.7	19411.8	30911.2	26103.3	22332.6	22035.5	26684.5	27603.1	26268.5	25213.6	20606	26734.6	25657.2	24825.5	25660.6	25024.4	26003.6
Q00325	Q00325	S25A3_HUMAN	SLC25A3	Solute carrier family 25 member 3	22433.3	30993.4	25352.9	22676.4	20295.2	34728.2	21489.6	19281.8	29472	28051.8	31297.5	30950	31080.8	62950.9	78885.7	28870.9	81293.8	42440	19887.1	24935.8	33549.3	22221.8	34130.7	54174.2	61079.1	62894.5	23622.6	42228.1	19107.1	28000.1	35453.3	33489.5	32840.6	29700.7	32779.5	54383.3	38941.5	53409.4	68465.7	39368	39645.3	27985.2	26665.8	27722.1	27885.2
P30626	P30626	SORCN_HUMAN	SRI	Sorcin	29852.7	22944.3	24472.1	28512.1	28969.3	21734.9	39813.4	34061.2	26906.3	24198.3	25059.7	18800.5	24969.6	17305.5	14475.7	39344.4	10507.1	20058.4	28623	32250.3	25613.9	33033.3	29581.7	17674.3	16715.5	23571	38759.4	23870.5	37939.9	28535.2	22235.5	31592.8	23845.8	33717.3	26807.9	18031.7	25030.4	20259.1	17649	26005.1	25985.6	28309.3	26052.8	27386.2	27566.7
P23297	P23297	S10A1_HUMAN	S100A1	Protein S100-A1	13297.3	9749.9	15327.6	43498.6	38859	33713	64999.7	62842.2	43167.8	3568.1	2641.04	3134.71	20726.8	12435.8	9699.55	113636	38731.9	37140.7	49976.3	70726.9	67000.6	63342.4	59735.7	25707.5	31837.9	32231.4	60382.3	28600.1	71271.2	41318.1	37939.8	36339.1	48455.3	61436.6	26469.2	40390.8	53728.1	56405.5	33934.1	33554.5	31962.9	31921	31765.6	31836.5	33390.3
P14406	P14406	CX7A2_HUMAN	COX7A2	Cytochrome c oxidase subunit 7A2, mitochondrial	27119.2	22818.5	20614.2	27730.9	26976.2	29519.7	20924.3	20550.1	19746.7	14291.5	16050.7	15716.3	9685.71	11062.3	10042.9	27360.3	29675.2	30034.2	29218.8	30632.2	27560.6	28296.5	35126.6	44519.4	35228.3	30469.8	28173.2	22044.4	22396.7	35091.1	24174.4	33935.7	24229.3	33457.4	23029.6	37343.3	29449	31906.4	29708.1	42853.9	35370.4	25413.4	26391.9	28526.6	27341.1
Q13510	Q13510	ASAH1_HUMAN	ASAH1	Acid ceramidase	27322.8	26977.3	28489.3	35724.7	29079.5	36229	36679.8	35025.6	37264.7	27556.3	25043.4	26398.6	23964.7	17469.2	17047.7	19987.9	16850.7	25570.6	17023.2	26113.3	20181.6	24499.1	23083	20245.7	20493.3	25145.5	24673.5	20178.5	21674.7	24314.8	19347.6	22520.6	25496	26086.8	23838.7	17544.1	26379.7	31059.4	22318.9	25904.9	29211.9	28374.3	25549.5	27441.2	26425.1
P56134	P56134	ATPK_HUMAN	ATP5MF	ATP synthase subunit f, mitochondrial	11974.1	13164.1	13425.4	18456.8	18041.2	17445.3	13972	12003.6	10781.8	9083.2	11217.6	11928.9	11661.5	20247.1	15043.1	28124.3	33852.5	20513.4	25608.3	24975.2	24653.8	23238.2	29249.1	34314.4	26731.7	32166.6	27250.6	20282.7	24564.4	32908.9	21136.1	24547.2	24648.4	27720.9	24081.4	24172.2	25173.7	27555.7	28955.5	26278.5	26520.1	27766.1	26965.4	27172.8	24448.8
Q9UBY9	Q9UBY9	HSPB7_HUMAN	HSPB7	Heat shock protein beta-7	24065.8	21804.5	17291.5	30478.9	24865.4	18003.5	26207.8	30983.2	27695.1	23887.7	18449.8	13533.1	37226.3	23965.3	24711.1	30715.8	8403.27	29267.9	21625.7	46339.5	23821.7	18642.4	28643	10825.1	14583.6	11048	22336.9	25718	34022.9	17066.6	26564	30746.4	33604.6	28683.7	28803.4	19840.2	26635.1	19894.9	14586.3	25732.4	27416.2	26010.5	25598.1	25200.6	28266.9
Q9NR31;Q9Y6B6	Q9NR31;Q9Y6B6	SAR1A_HUMAN;SAR1B_HUMAN	SAR1A;SAR1B	GTP-binding protein SAR1a	22155.5	17128.2	22535.9	19197.1	16924.9	18205.1	18238.2	17758.9	20526.4	8554.48	9278.33	8654.12	10890	9941.12	9734.6	19759.8	16771.3	17323.1	18091.9	23264.5	17786.8	22336.8	21056.6	24296.9	12267	20470.6	23863.4	17097.5	17836.5	20905.2	20044.9	13613.3	17885.3	19728.2	15256.3	25209.7	15078.2	13754.6	12747.4	28148.6	28435.8	20683.3	21030.4	17768	17486
P42126	P42126	ECI1_HUMAN	ECI1	Enoyl-CoA delta isomerase 1, mitochondrial	40165.8	43449.8	33344.9	42645.8	33499.1	36804.7	45318.9	37202.7	38818.2	39358.2	34989.5	36195.9	29387.2	25342.8	25420	22855.8	21277.2	24639.4	21180.2	25143.2	27016.1	18675.3	23753.7	21375.5	21734.6	27563.7	27716.7	26717.8	25872.5	29221.4	19277.1	27321.6	24582	27823.3	23813.4	20911.7	29537.9	22152	13755	29085.5	29422.7	27362.3	28710.5	29466.5	30431.1
Q9Y3D2	Q9Y3D2	MSRB2_HUMAN	MSRB2	Methionine-R-sulfoxide reductase B2, mitochondrial	47724.2	35963.4	41023.7	47525.7	36734.4	36247.4	51732.9	52541.3	44724	26618.3	15968.1	21929.7	16999.4	11233.4	15380.8	26922.2	20897	15372.7	27732.6	15489.2	24089.6	19518.6	42854.6	14704.8	15820.3	19068.5	28951.4	34752.1	19882	22350.7	19181.7	23188.2	31198.4	39822.6	28316.8	34576.8	23981.7	22689.7	16660.2	41376.9	39203.2	29759.2	26862.7	25263.8	30360.6
P68366;Q9NY65	P0DPH7;P0DPH8;P68363;P68366;Q6PEY2;Q71U36;Q9BQE3;Q9NY65	TBA4A_HUMAN;TBA8_HUMAN	TUBA4A;TUBA8	Tubulin alpha-4A chain	21954.3	33942.7	29929.3	27400.5	23767.3	34847.7	24672.2	22769.1	30346.4	24054.6	28208.1	33118	38770.1	43044.6	41135.1	14533.8	29581.9	36657.6	22500.3	18592.4	16747.7	17678.6	19358.3	24788.8	25170.3	26311.8	13282.3	30987.8	14324.4	21201.2	27493.7	23387.6	28131.1	15777.9	23196.1	32621.7	19259.6	22748.6	27173.3	26811.7	26140.6	24323.6	26907.2	26049	28337.8
P23434	P23434	GCSH_HUMAN	GCSH	Glycine cleavage system H protein, mitochondrial	26536.4	26128.9	25177.3	36990.1	32554.9	23024.2	29545.8	30732.5	25877.3	16274.5	18142.6	12644.2	19004.1	15392.9	11417.1	53904.7	21343.4	22017.9	38649.7	26628.2	31984.1	29054.4	31497.1	20503.8	27347.3	20503.3	34738.4	22460.7	46972.3	37846.1	23574.7	26143.7	21149.6	44050.1	25633.9	20582.9	40553.5	28459	22131.2	21411.3	22760.2	23270.2	23245.2	24582.7	25220.9
P06733	P06733	ENOA_HUMAN	ENO1	Alpha-enolase	18389.2	18548.7	25778.7	18688.8	23352.4	25356.7	26177.4	28724.8	34733.9	30584	27101.1	32565.6	26095.8	24691	22343	24264.4	32386.4	37628.8	25160.1	28122.5	21851.8	19896.1	21732.4	36052.6	33150.4	34239.2	17234.3	28965.1	18385.4	22907.5	25047.1	26711.7	27179.7	24872.6	31016.7	37036.2	28354.6	28270.9	27351.7	25944.1	25858.9	25900.2	24009.4	25063.9	24846
P11142;P54652	P11142;P54652	HSP72_HUMAN;HSP7C_HUMAN	HSPA2;HSPA8	Heat shock cognate 71 kDa protein	21671.7	25229.7	21178.3	20189.2	22868.8	23539.9	19548.5	19993.8	26045.8	30185	26276.7	25975.6	30151	32321	31638.4	19096.7	20885.9	25392.7	27067.8	21962.6	18823.1	19720.3	22917	21106	25883.1	24398.1	19590.7	22912	19817	16937.9	26007.8	23607.3	26442.5	19458.3	25131.8	25599.2	23916.7	26961.5	23792.7	25893.7	23415.5	27205	23934.5	24169	25210.9
P63104	P63104	1433Z_HUMAN	YWHAZ	14-3-3 protein zeta/delta	36569	30542.5	30847.7	36970.8	40863.4	30813.8	31930.7	37335	33644.9	32286.1	27374.6	31976.6	22174.6	21105.8	24611.1	31238	23366.9	33618.5	32851.5	25014.5	25993.2	22250.5	35534.8	21767.1	21496.9	27144.2	23492.8	27969.9	31155.9	23977.1	31940.6	26323	26678.6	33139.1	26756.1	30437.6	32259.3	26044.8	21825	30070.1	30309.5	30462.1	26943.9	26961.9	25473.6
P11216	P11216	PYGB_HUMAN	PYGB	Glycogen phosphorylase, brain form	10972.5	15063.1	12785.3	22227.6	33758.3	35713.1	15605	15311.7	19055.7	31754.4	30254.3	28691.8	48870.1	50096.5	48531.9	9254.42	27700.3	18421.4	15494	15867.6	12420.3	16940.5	42007.9	21068.2	20640.3	21962.9	10002.9	18845.3	14413.6	15940.3	22084.4	16233.5	21007.7	15142.6	22757.6	23970.4	13880.8	21654.3	32569.2	25584.2	24337.8	23174	24375.1	23912.6	23972.7
P14550	P14550	AK1A1_HUMAN	AKR1A1	Aldo-keto reductase family 1 member A1	19478.5	16773.3	18353.3	23436.7	21032.1	19146.9	23114.2	23259.3	22950.1	18304.7	17179.3	17631.8	19914.8	19483.2	17912.3	22373.8	19787.7	22925.4	25541.1	18704.5	26069.1	26889.1	20379.4	22158.2	21460.6	20645.4	22700.5	23426.2	21882.7	22552.2	28868.9	23325.8	23772.4	22624.6	22944	24980.7	24501.6	20874.8	27628.9	24119.7	23973.8	21769.6	26584.9	22719.7	23542.2
Q14134	Q14134	TRI29_HUMAN	TRIM29	Tripartite motif-containing protein 29	10582.3	15442	13485.9	20069.6	23425	13581.1	17849.6	23931.4	23283.1	15231.8	14691.8	12072.9	18802.3	15289.1	12391	49960	10853.7	19227.9	36557.2	36851.7	21188.4	22624.9	26600.5	12409.6	21801.8	11474	44337.9	17021.7	43806.4	36534.5	26533.5	27410.4	21676.2	34026.2	29531.9	13215.5	29721	22429.3	21065.3	17501.8	24430.3	19730.3	22345.4	21938.3	20507.9
P78417	P78417	GSTO1_HUMAN	GSTO1	Glutathione S-transferase omega-1	15644	17400.9	15358.8	21429.6	20420.5	24512.4	23277.4	23762.6	23641.5	20376.2	15517.5	18369.3	22833.7	16041.3	15734.6	21605.3	20090.4	26148.6	28310	30350.7	31854.7	32015.5	24149.3	10436.8	22530.8	22104.3	24773.8	26752.6	34751.4	18517.5	29060.3	34511	25996.3	23069.8	32636.9	27028.2	37304.1	23146.9	28099.6	26209.1	24148	23637.9	24941.1	24181	24963.7
P60981	P60981	DEST_HUMAN	DSTN	Destrin	24543.2	26424	22240.2	19761.6	25511.1	28859.2	30024.1	26186.9	30710.9	16404.2	18449.9	18944.7	20886.6	21424.7	27000.4	38136.3	29742.2	41094.5	26680.7	20640.4	27819.6	19783	27199.2	25112	28975.8	35385.5	28602.1	30252.8	26027.6	24232.1	31055.7	33053	28953.5	37111	30246.2	32630.2	31911.3	37097.7	40653.9	30243	30813.5	26537.6	22889.7	28049.7	27608.5
P09622	P09622	DLDH_HUMAN	DLD	Dihydrolipoyl dehydrogenase, mitochondrial	28818	30950	25897.5	24890.1	23633.3	34809.1	25416.3	26026.8	31279.5	17867	18490.1	22445.1	25504.1	34264.4	30894	13048.3	28958.4	23059.7	17693.5	18788.6	24829.9	15925.5	27854.1	39325.6	32858.6	29297.8	12974.5	19286.2	13870.3	22764.6	25447.5	25777	19716.7	19326.6	22844.5	27577.5	26049	25130.7	35934.8	25069.1	23941.1	22654.4	23640.7	26828.9	24384
P49411	P49411	EFTU_HUMAN	TUFM	Elongation factor Tu, mitochondrial	27987.6	34390.5	26389.9	27317.4	24681.6	37072.1	23435.3	23984.8	31330.2	7398.72	11364.6	11656.5	15204.2	28854.8	29879.7	16077.7	26177.1	24596	18970	14821.8	23633.4	17916.8	22202.2	40518.6	33969.3	35395.3	17331.5	20139.1	15633.2	25943.7	29300.3	24038.6	24703.4	20229.8	19995.9	23635.3	27199.8	25654.2	38090	24225.9	24476.9	23055.6	23293.5	24237.8	23902.3
P17066	P17066	HSP76_HUMAN	HSPA6	Heat shock 70 kDa protein 6	25684.5	29013.6	23701.8	18358.3	19553.2	20284.8	21874.7	21895	22897.5	28322	29019.6	26144	33802.4	27875.1	27870.5	18459.2	15627.7	23954.7	20299	24748.9	19229.8	13292.9	21189.3	17518.5	19718.3	19690.3	29325.8	24662.2	17194	18402.6	22045.1	22861.7	21510.2	19241.6	24509.3	22105.6	21755.8	23403	15588.5	24214.7	22837.4	22808.6	21710	22633	22407.3
P17568	P17568	NDUB7_HUMAN	NDUFB7	NADH dehydrogenase [ubiquinone] 1 beta subcomplex subunit 7	8441.72	7804.35	6126.91	10919.7	12174.8	8091.49	11390.4	12144	9388.12	5401.61	5073.79	4717.86	3464.48	2347.49	2086.76	31027.7	23226.6	23780.5	38841.1	28600.5	39423.3	32832.4	36610.3	24747.4	28551.8	27722.8	42709.1	29557.8	43192.3	33434.5	25310.4	30112.5	26698.7	41899.4	32394.8	24234.8	38413.4	34818	25910.7	23504.9	22551.7	26223.7	25214.1	24684.5	25281.4
P36871	P36871	PGM1_HUMAN	PGM1	Phosphoglucomutase-1	14672.8	16253.9	14630.4	17681.5	21572.8	23374	20441.9	21063.4	23509.6	18723.1	17095.6	17496.9	22460.9	21048.2	19824.1	22084.2	26184.3	29055	35290.9	22189.9	27474.4	23646.2	26170	22151.2	24358.8	27289.2	19873.3	27490.1	25234.1	23508.3	29841.8	27283.4	26899.3	30912.4	32289.5	30707.2	25358.8	32115.2	27613.9	24433.5	25772.2	24879	24939.4	24101.4	23383.7
Q9NQC3	Q9NQC3	RTN4_HUMAN	RTN4	Reticulon-4	24596.3	27488	33649.2	28052	30673.3	27436.2	23792.4	22120.3	26582.7	28077.7	35615.1	29760.9	48557.2	49297.2	45687.4	13646.4	16283.2	15323.8	21804.3	20572.4	16786.2	21589.1	16229.9	21580.5	15119.7	15285.3	19840.3	19342	19560.6	18074.2	19984.9	17683.6	15231.6	12489	19505	21090	13774.1	13475.2	12123.7	22146.5	25081.1	25838.8	22911.8	25254	24241.6
Q07021	Q07021	C1QBP_HUMAN	C1QBP	Complement component 1 Q subcomponent-binding protein, mitochondrial	31321.9	26794	23702.6	35503.4	33382.9	26428.9	34254.4	35867.7	31834.1	22263.7	17645.2	15567	26988.2	17689.5	17283.9	43224.2	15587	22165.4	34495.4	28707.8	31437.8	28544.3	31220.9	17776	20003.1	19495.4	31013.1	20435	35611.4	30674.9	30302.7	30510.8	23124.2	36409.1	24558.2	20769.2	32614.9	20401.4	21647	25776.2	24852.1	24035.7	24753.9	25455.9	23407.3
P04908;P0C0S8;P20671;Q16777;Q6FI13;Q7L7L0;Q93077;Q96KK5;Q99878;Q9BTM1	P04908;P0C0S8;P20671;Q16777;Q6FI13;Q7L7L0;Q93077;Q96KK5;Q99878;Q9BTM1	H2A1B_HUMAN;H2A1C_HUMAN;H2A1D_HUMAN;H2A1H_HUMAN;H2A1J_HUMAN;H2A1_HUMAN;H2A2A_HUMAN;H2A2C_HUMAN;H2A3_HUMAN;H2AJ_HUMAN	H2AC11;H2AC12;H2AC14;H2AC18;H2AC20;H2AC25;H2AC4;H2AC6;H2AC7;H2AJ	Histone H2A type 1-B/E	34483.5	30661.9	35327.1	30351.1	36133.2	30397.3	32876.4	35617.1	21371.3	37537.9	36044.4	36370.4	21759	15811.6	15727.6	27939.9	18253.4	15078	14618.2	19410.3	16763.3	27213.4	14987.8	10928.7	9836.11	12550	19074.9	21989.6	17920	17437.9	18679.8	12669.4	20510.8	20233.5	15535.1	13582	15123.4	15193.1	8884.23	22187.6	19639.4	23356.4	25088	23864.2	23496.1
Q05639	Q05639	EF1A2_HUMAN	EEF1A2	Elongation factor 1-alpha 2	16330.6	20147	20697.4	16912.1	17700.9	24691.8	18640.7	22706.7	24857.1	17114.4	20894.1	23497.7	24368.5	34008.5	35691.3	14819.1	27016.6	25760.7	19818.4	18523.5	18871.9	20115.9	22463.6	30682.5	27137.2	31431.2	12541.9	26496.1	15132.4	22330	20129.2	19511	24089	19163.5	22514.3	24003.9	20920.1	24743.2	31866.4	25626.8	24996.6	25598.4	25259.9	25197.2	22462.1
P40939	P40939	ECHA_HUMAN	HADHA	Trifunctional enzyme subunit alpha, mitochondrial	17534.8	25954.3	20099.7	17402.8	15349.7	28498.8	19017.1	16010	22916.5	28158.3	37441.2	41670.1	22796	52564.5	57103.2	13007.5	36929.1	18813.2	12482.3	10255	15665.6	8295.06	17349.1	33089.1	34068.9	34314.2	13384.1	23851.3	12984.3	14272.8	15380	13824.4	18890.3	16130.8	21402.3	16043.3	19512.1	24755.8	23480.5	24284.5	22389.3	22745.6	23258.5	24109.6	24237.8
Q9UI09	Q9UI09	NDUAC_HUMAN	NDUFA12	NADH dehydrogenase [ubiquinone] 1 alpha subcomplex subunit 12	9243.75	8238.49	9079.08	9492.23	7912.91	10429.1	8639.57	7672.28	9045.29	3548.43	5058.88	4276.59	3637.38	4297.08	5364.53	22745.2	25783.8	26303.9	18437.3	30440.5	33723.5	32230.3	28994.6	35803.5	32180.1	31961.9	29211.5	26584.4	26011.8	28548.5	21078.9	34824.9	23094.8	27708.3	25605.3	23366.5	37027.8	39562.1	29625	24551.8	24235.1	20949.3	23696.9	20810.1	21247.8
Q16891	Q16891	MIC60_HUMAN	IMMT	MICOS complex subunit MIC60	25385.5	27110.4	22842.6	23479.5	22138.6	27109.8	23742.7	23302.7	26922	18288.1	21732.8	21753.5	34024.5	32776	31301.6	15975.4	22246.4	20560.3	19792.7	22220.9	24773.2	18529.3	29439.2	25081.7	29226	22363.1	16866.1	20701	19414.9	23342.2	24543.7	27404.9	19982.9	22767	23040.8	25138.6	22581.5	26796.6	29597.2	24052.5	22637.9	22735.6	22637	24997.4	24124.2
Q8NI60	Q8NI60	COQ8A_HUMAN	COQ8A	Atypical kinase COQ8A, mitochondrial	7991.19	10077	10098.4	9441.08	11473.9	9602.77	11298.4	10127.6	10874.3		16143.7	11298.7	8716.21	9230.48	10196.3	35642.4	30880.6	22408	36572.9	22231.6	34127.4	27751	36146	31094.4	42514.9	28503.1	38533.8	24601.3	55469.3	34995.7	35511.4	24496.6	24229.3	40678.4	30643.9	17050.3	34216.6	36137.7	34053.7	23476.8	21431.9	19953.6	23482.4	21412.2	22419.8
P18621	P18621	RL17_HUMAN	RPL17	Large ribosomal subunit protein uL22	21559	20323.2	18028	16463.4	15949.4	14854.6	14967.7	16576.7	16253.5	20456.7	21200.5	20120.3	24546.9	22947.5	17299.3	18250.6	15775.2	21482.1	12435	17206.6	16063.5	19574.6	22170.1	16097.6	15011.8	16748.5	16945.2	22441.7	18368.9	13620.9	16399.4	16959.9	18805	21902	15402.4	16782	19486.4	18500.5	17138.2	23153.3	22708.1	19496.5	21311.5	22628	21015.8
Q15286	Q15286	RAB35_HUMAN	RAB35	Ras-related protein Rab-35		18769.6		15878.5				16618.6		16802.5	19253.2	20539.9	17458.3	20177.2	19407.1	15350.1			17001	18105.7		20529.1	16811.8		26311.9	22915.6			15360.2	26721.6	18260.1	20405	18738	15688.4	19286.7			19700.2			21287.1	22956.3
O43920	O43920	NDUS5_HUMAN	NDUFS5	NADH dehydrogenase [ubiquinone] iron-sulfur protein 5	9099.09	8799	8674.1	9445.18	9965.81	9624.87	11771.7	12145	11422.2	4692.54	5125.8	4222.88	4136.65	2876.35	2601.34	45590.6	24236.5	26258.2	40859.2	29925.7	38367.1	32892.9	35295.2	22907.5	27217.4	30809.9	40579.5	29470.2	43082.1	28400.1	23555.5	33374.4	27182.2	52370.5	31473.4	23826.3	37464.2	37244	26630.3	24469.9	24577.2	26233.1	24315.1	22497.1	22812.6
P39019	P39019	RS19_HUMAN	RPS19	Small ribosomal subunit protein eS19	26403.3	23326.2	23774.2	25242.1	24434.2	21969.9	22272.8	19821.7	17789.3	33959.4	24052.7	25319	25818.3	18258.2	15773.5	22035.6	11066.1	20700.9	17793.5	26195.2	18753	14821	18354.8	8922.96	11165	11760.1	16155	19597.1	18998.7	13028.9	17574.8	17759.5	15609.6	23063.7	16347.7	18575.7	19377.4	14413	10740.7	23666	21926	20340.2	24369.6	20435.1	23855.9
P55809	P55809;Q9BYC2	SCOT1_HUMAN	OXCT1	Succinyl-CoA:3-ketoacid coenzyme A transferase 1, mitochondrial	24544.3	30652.2	24076.8	26293.6	26147.1	31381.5	24522.6	26167.2	29660.3	21248.6	21496.6	21271.7	17973.4	21103.5	18310.8	10443	20029.7	30370.5	15613.3	28336.2	24343.8	14508	26806.5	25557.5	19400.6	24402	10269.8	19057.3	13844.9	29563	33350.9	32046.6	27306	16660.6	23427	26173.4	11640.2	14809.2	24401.2	20867.7	21770	21486.6	21444.8	23105.3	22635.1
O43676	O43676	NDUB3_HUMAN	NDUFB3	NADH dehydrogenase [ubiquinone] 1 beta subcomplex subunit 3	7777.19	7479.96	6681.83	8479.76	9465.64	9383.46	7400.1	8484.5	7264.12	4986.22	4540.82	4466.43	4173.61	3410.07	3673.69	25331.8	24193.8	24477	26290.2	28066.1	31050.5	28446.2	32234.4	31591	29081.2	27532.4	27368.4	26446.6	29350.8	29283.1	22132.5	27512.4	23977.3	35936.3	26360.5	25442	33930.6	36553.3	27810.9	24494.2	23843	21251	22046.1	22290.8	22378.8
P18085	P18085	ARF4_HUMAN	ARF4	ADP-ribosylation factor 4	9953.06	11523.1	18191.5	12600	14658.2	13922	13783.6	12296.9	12844.2	16098.5	14569.2	11113.8	11516.9	10056.7	13533.6	10645.4	15877.4	16001.9	11429.2	18056.3	10988.7	14666.8	11965.3	10350.3	8152.75	12319	7961.08	14818.3	12823.5	14054.4	10659.5	24799.1	10092.2	11771.1	10390	14013.7	11918.5	8650.34	20512	14092.6	16874.6	10884.2	14235.4	20773.5	7277.62
P50502	P50502;Q8IZP2	F10A1_HUMAN	ST13	Hsc70-interacting protein	22493.8	19268.4	20642	25682.7	24341.7	17099.3	24070	23182.5	18633.6	16814.8	16184	15143.7	22311.6	14716.1	13269	23708.2	13597.5	15573.2	19902	25202.1	20377.7	22310.1	22511.4	9696.25	12809.9	12283.8	22437.8	18959.5	28309.3	20482.5	23258.5	21006.4	22724.8	20306.8	22121.3	16500	17443.1	18412.6	15149.6	18455.3	19955.9	21888.2	21417.5	21966.5	23151.7
Q9H7C9	Q9H7C9	AAMDC_HUMAN	AAMDC	Mth938 domain-containing protein	14739.9	11672.6	13429.4	18987.2	18618.9	14479.9	21172.4	20247.5	15371.6	9894.74	10263.8	8644.89	8672.1	6559.23	7432.98	37525.2	22152.3	13737	18626.4	20698.3	25207.4	28858.3	19664.8	10720.3	20482.8	21508.5	24390.2	11560	39303.1	20161.1	19370.5	19599.9	17297.2	21299.9	25520.5	13433.4	27026.1	25865.7	18001.2	20177.9	21416.9	20070.1	20201.5	19630.6	19954.2
P27816	P27816	MAP4_HUMAN	MAP4	Microtubule-associated protein 4	17084.8	19194.4	23018.7	35515.2	32757.9	25313.4	22874.2	23066.4	16826.9	25270.1	28042.1	21986.7	38430.3	32213.9	28126.5	15062.1	13258.6	17724	13860.4	18861.2	13776.8	16118.4	14362.9	10049.8	10836.6	12277.1	14545.6	18880.8	16263.8	17250.6	15381.8	16289.4	14691	10271.8	14181.4	13831.1	9439.89	12530.5	13356.4	19293.8	19070.1	21356.8	21556.8	20365.2	20605.5
Q13442	Q13442	HAP28_HUMAN	PDAP1	28 kDa heat- and acid-stable phosphoprotein	18245.7	16929.2	18195.5	26330.2	22654.8	21709.6	21187.1	18758.7	24650	20661.3	14486.8	18249.4	9778.59	3569.55	10646	25401.8	16719.3	16745.7	28423.1	16931.7	25347.3	22312.6	17210.3	13394.2	18660	16272.8	25430	14813.2	27703.8	18283.8	21899.5	22084.8	18940.6	28362.3	23470.1	13846.8	20657	19174.2	16913.1	19788.4	23094.6	20883.9	20775.1	22729.8	22908.7
P08670;P41219	P08670;P41219	PERI_HUMAN;VIME_HUMAN	PRPH;VIM	Vimentin	25405.7	25077.8	60264.4	10127.1	16172.4	23093.2	23637.3	23661.8	26748.9	12137.8	15173.7	14286.5	28839	31344.3	25186.9	18600.5	37619.7	18253.3	15777.9	29285.2	14352	27321.6	23305.9	28633.5	12724.2	25367	10626.2	33267.3	13940.9	19157.7	24833.8	20795	23219.8	10723.4	16710.5	31633.4	24234.2	14181.4	15258.3	19401.1	20715.8	22937	21959.4	23274.2	20728.9
P49748	P49748	ACADV_HUMAN	ACADVL	Very long-chain specific acyl-CoA dehydrogenase, mitochondrial	9992.82	12608.5	10421.6	10674.4	9893.32	13403.4	11939.8	11820.2	14321.8	16330	16970.6	18450.1	13838.9	15824.7	17574	17876.8	38531.3	29009.8	23248	21933.4	27146	19753.7	26501.1	40463.8	49610.1	40337.9	25518.1	30660.7	21838	25750.4	30993.2	24269.4	25915.6	43095.6	31084.5	25781	36170.4	37311.6	37867.2	19760.5	20363.1	20653.5	21291.8	21043.1	21901.7
Q9GZT3	Q9GZT3	SLIRP_HUMAN	SLIRP	SRA stem-loop-interacting RNA-binding protein, mitochondrial	21786.2	20345.4	19194.1	21069.1	22578.4	19608.8	13123	15283.9	14350.8	17376.4	16352.2	14729.6	11567.1	9222.61	7445.2	20180.3	8703.92	15211.2	20699.9	18655.4	17527.4	19687	16582.4	15526.5	19149.1	19426.2	20981.3	13174.5	21435	16604.7	17346.5	20746.3	18205	19976.9	14845.6	17358.2	20490.2	16654.6	18060	21112	18573	17468.6	18679.2	17622.3	16840.2
P31948	P31948	STIP1_HUMAN	STIP1	Stress-induced-phosphoprotein 1	26809.9	22148.6	23262.1	22250	22210.5	18350.1	23595.5	23816.4	21847.5	26226.2	20690	22240.3	28480.9	17296.6	16852.7	24473.4	14514.6	18778	20380.3	21857.9	19199.4	17502.3	22838	10920.2	13166.4	13805.7	27572.5	18851.4	26212.1	16917.8	19370.1	18181.3	18179.5	21702.5	20207	16382.6	20510.1	18017.9	13918.6	21443.5	21280	20800.6	19154.9	20529	19539.3
Q16718	Q16718	NDUA5_HUMAN	NDUFA5	NADH dehydrogenase [ubiquinone] 1 alpha subcomplex subunit 5	8930.26	7933.34	6262.89	12258.7	10768.8	9350.87	11951.9	12985.5	10779.1	5999.66	6468.25	5001.64	6631.98	4501.51	4070.02	41744.6	19298.7	19340.8	36921	26485	32745.9	30150.6	31946.4	20454.6	24025.7	19660.1	33432.2	23007.2	40701.1	33530.7	21380.7	26604.3	24127.7	39564.1	25305.6	19249.6	28909.7	27965	20047.4	19329.1	22642.7	21031.1	20394.2	20245.3	21237.9
P62269	P62269	RS18_HUMAN	RPS18	Small ribosomal subunit protein uS13	20732.1	18251.7	20591.3	20025	19276.1	16444.4	14972	14561.1	13301.1	24465	23584.6	22968.7	22106.4	14410.5	16009.9	16790.6	14108.3	14551.5	14518.6	21676.8	16234.7	20713.7	11006.6	11397.9	11812.2	14046.1	14970.4	18958.3	13188.5	14710.2	13281	13610.2	17402.6	16026.5	14500.5	17514.8	15364.8	13068.9	11134.5	19535.2	18328.4	18546.8	18840.5	19729.7	18185.4
Q7Z4W1	Q7Z4W1	DCXR_HUMAN	DCXR	L-xylulose reductase	21820.9	29182.1	21300.8	18629.9	19430.8	22733.1	17593.4	18158.2	19324.3	12405.4	13474.8	14260.8	25369.1	29765.4	31137.7	13345.5	34142.8	21299.3	12010.7	17274.5	21457	18032.1	16572.1	30019.3	22167.1	22252.5	15220.1	21712.4	18372.6	20959.9	18129.5	26468.4	20945.7	16276.9	17217.5	16887.3	15315.6	18126.5	23164.4	20942.3	18405.5	21393.4	17888.7	21311.1	21177.2
P35527	P35527	K1C9_HUMAN	KRT9	Keratin, type I cytoskeletal 9	8872.18	8931.39	10949.6	28021.6	9665.39	15672.5	29953.2	26914.9	16506.6	16949.2	10230.9	19509.1	10282.6	8902.48	7397.34	30569.2	11998.2	5200.31	14107.2	24974.7	21621.5	11333.7	13337.9	11618.9	10161.5	6557.23	5368.49	12761	23001	25805.5	15470.1	8211.48	19676.6	21018	32874	14175.8	14941.9	47832.5	29610.9	19131.2	21297.8	21297.8	19112.3	18229.2	18215.3
P05109	P05109	S10A8_HUMAN	S100A8	Protein S100-A8	8840.73	8669.79	15882.5	26768.8	21363.8	14773.9	52377.2	31389.8	33278.8	25267.5	21245.2	21210	11212.7	8596.58	12301.9	38343.4	11164.8	19212.8	16067.3	132714	6060.69	10786.1	2976.34	53125.2	17451.2	9775.83	11423	17951.7	3946.57	11267.5	23933.1	7344.43	12933.6	8336.19	10562.1	51974.8	15171.1	7920.15	9487.92	19712.9	18641.4	19676	19419.2	20296.4	22379.9
P07900;P08238	P07900;P08238	HS90A_HUMAN;HS90B_HUMAN	HSP90AA1;HSP90AB1	Heat shock protein HSP 90-alpha	24784.6	30811.9	27877.6	16580.1	18320.5	22950.1	15448.8	15117.4	20126.9	20711.4	24447.8	24110.8	36837.1	53380.1	48469.8	14559.6	24963.4	26831.6	18829.9	21013.1	16740.9	17653.4	17649.6	25668.7	27639.5	24716.8	18489.6	24375.1	13980.2	16458.3	18892	19466.5	21709.3	14838.9	19400.3	23420.8	15646	21594.3	25389.6	23938.3	22875.9	21361.7	22403.7	23569.1	23653
O43181	O43181	NDUS4_HUMAN	NDUFS4	NADH dehydrogenase [ubiquinone] iron-sulfur protein 4, mitochondrial	8776.68	7782.43	7230.44	12215.6	8929.74	8934.42	6640.12	7522.54	7364.17	9654.57	7414.11	3433.31	3128.95	2572.72	2217.89	25562	14692.8	16515.8	15050.3	27867.5	27464	20796	18058.8	24084.7	19602.6	20039.5	25818.9	15014.6	19946.6	18863.5	14968.6	23000.6	15090.4	26347.3	18042.2	17010.8	26344.6	21404.2	20370.2	16946.8	19660.8	17529.6	17739.5	17038.5	15270.1
O60888	O60888	CUTA_HUMAN	CUTA	Protein CutA	13995.2	13240.8	17377.5	25001.3	19586.5	16372.5	16239.2	15152	13967.2	17276.3	14807.8	12663.7	16664.1	10281.2	13307.5	27806	7432.92	12573.3	22149	18297.8	19834.2	19598.5	18657.8	9235.98	13796.7	10760.3	28771.9	12604.3	25939.4	18735.5	17746.2	14368.8	16443.4	12638.3	14197.9	12233.4	15150	16203.5	10740.1	20076.6	19686.4	19452	17852	15948.3	17625.8
O95299	O95299	NDUAA_HUMAN	NDUFA10	NADH dehydrogenase [ubiquinone] 1 alpha subcomplex subunit 10, mitochondrial	10335.3	8730.18	8463.37	8729.93	8832.59	12174.5	9730.63	9816.08	11187.1	4572.31	6261.78	5986.55	4954.6	5254.02	6315.46	19372.5	27702.5	27211.9	23928.8	22496.8	33352.4	28087	27445.7	35397.5	37076.5	36263.4	26676.8	28723.7	25427.9	30148.8	23587.8	29222.7	25065.8	30045	26183	26192.3	39400.7	35406	33451.4	20301.2	18824.4	20247.4	17486.9	19596.6	17889.6
Q99584	Q99584	S10AD_HUMAN	S100A13	Protein S100-A13	20850.7	19353.2	16409	33773.2	24104	19917.9	22751	24590.6	19278.1	21822.5	16339.2	16586.6	16068.4	8845.97	8388.96	23285.1	12359.6	16641.2	24714.8	17611.7	17525.9	19703	16899.5	10662.8	13191.3	10744.9	22624	17870.1	21499.1	16476.3	15512.8	19622.9	12085.9	24430.2	18113.8	17423.6	31550.3	15055.6	13156.8	20011.6	22103.8	20062.9	21988.2	20950.4	19954.8
P47756	P47756	CAPZB_HUMAN	CAPZB	F-actin-capping protein subunit beta	17861	18679.1	16621.5	16741.5	15785.6	16032.8	16875.8	18018.8	20456.3	18344.7	17179.7	15542	17358.7	15758.3	15895	20218.5	16991.3	20231.9	20720.7	15900.6	17562.9	15285.9	15581.4	19262.5	20775.7	19210.1	21048.7	17869.8	18562.9	19417.5	16102.9	17116.6	18221.1	21937.2	17435.7	17544	20473.4	21753.3	21004	21350.5	18621.9	18716.3	18472	18263.5	17040.1
P09104	P09104	ENOG_HUMAN	ENO2	Gamma-enolase	12243.7	13265.5	13970.6	16333.7	20063.5	18524.4	22112.9	16257.6	14316.9	16820.5	13383.3	19848	12887.6	13433	8602.21	14553.4	21177.5	19378.1	24181.5	21136.5	25107.1	15805.7	21106.3	21274.3	21897.2	23085.9	18570	21238.1	16900.4	18596.8	16887.8	28297.2	21832.4	19180.2	23719.5	23826.3	19460	18819.3	19621.8	18869.4	15133.1	21284	21058.6	24806.8	19454.1
P61981	P61981	1433G_HUMAN	YWHAG	14-3-3 protein gamma	22563.2	20143.4	17268.4	20604.8	18943.4	19627.1	23218.6	21067.2	21086.6	13593.4	13756.4	16326.8	17998	18665.6	17936.7	17506.6	14301.8	21097.2	21234.6	17484.5	16448.2	18437.3	18404.9	17824.4	17901.4	17456.2	18156	18895.9	18806.4	18858.1	24844.6	21665	17441.8	23003.5	19499.7	21491.3	24510.5	20541.9	19898	20869	21471.5	19961.3	20934.2	20492.6	20201.8
P23528	P23528	COF1_HUMAN	CFL1	Cofilin-1	26295.2	22078.4	23502.7	25026.9	22391	22535.3	20180.7	20245	22161.4	23870.9	22451.8	23406.4	16437.4	13285.6	15122.8	23131.8	17011.9	31725.2	17961	21543.6	18919.2	16747.7	15196.2	15444.3	14626.1	18570.8	15575.7	22004.4	17502.6	14885.6	25672.2	19874	19000.2	19052.3	21833.3	25370.7	20623.9	18152.3	17463	22150.6	20299.1	18849.8	18487.1	20176.4	18923.7
P30040	P30040	ERP29_HUMAN	ERP29	Endoplasmic reticulum resident protein 29	22081.4	20672.7	20977.6	22169.2	20948.2	15653.5	20768.8	17031.3	16305.8	17201.8	16446.2	13839.6	21452.5	16539.4	14588	22755.6	11290.9	16470.9	16217.9	24204.3	17890.2	13971.4	17033.1	11114.1	12532.6	11641.1	22037.7	14471.9	17142.4	17904.4	19307.7	18966.3	13108.5	18750.6	16916.7	16192.2	16797.6	15580.5	13322.5	18615.1	20487.1	17554.6	19575.8	20432.8	19594.2
Q9BX66	Q9BX66	SRBS1_HUMAN	SORBS1	Sorbin and SH3 domain-containing protein 1	19595.1	21242.9	19803.6	23819.5	23416	19206.2	21190.9	21082	21221.1	12140.7	13443.2	10891	17845.3	17214.1	16269.2	15157.4	13326.2	20471.4	22556.3	22065.4	15601.4	17004.6	22277.7	20010.3	16131.6	15594	17663.2	23872.2	21283.3	24626.8	16155.5	21247	22253.7	21895.2	22854.9	17894.9	15911.6	18595	16257.2	22195.6	20420.1	21099.3	19162.5	19968.9	17800.3
Q8WYQ3	Q8WYQ3	CHC10_HUMAN	CHCHD10	Coiled-coil-helix-coiled-coil-helix domain-containing protein 10, mitochondrial	12702.2	11229.9	12192.1	12833.9	8158.84	6321.36	19696.4	17580.4	10321.6	3720.19	2692.12	3485.19	1134.46	1058		41237.3	16721.4	15842.5	13833.7	18832.5	25520.8	21243	32269.7	10359.3	13152.7	21021.5	32931.8	22958.3	34120.9	19490.4	16895.7	13010.3	20009.7	42190.1	17489.2	13517.7	13158.3	24600.2	11976.8	22763.2	22134.2	22641.8	20589.7	19551.9	17502.7
P07437;P68371;Q13885	P07437;P68371;Q13509;Q13885;Q9BVA1	TBB2A_HUMAN;TBB4B_HUMAN;TBB5_HUMAN	TUBB;TUBB2A;TUBB4B	Tubulin beta chain	16061.4	19872.7	19517.7	17528.1	20893.8	21266.4	16292.9	18482.6	20817.1	15181.2	19500.6	18207.8	23751.7	32790.1	29377.6	11396.8	22888.9	23761.9	19138.2	13229.6	14343.6	15187.2	12893.1	20459.7	18866.4	19306.9	10235.8	22029	11562.1	15742.9	17706.3	16301.7	20433.3	11976.7	16055.6	20407	13801	14619.9	17527.3	17505.1	16891.4	16996.5	19001.9	17544	19230.9
Q8N335	Q8N335	GPD1L_HUMAN	GPD1L	Glycerol-3-phosphate dehydrogenase 1-like protein	16964.9	18668.4	14014.9	14174.4	17287.3	19198.2	27467.9	29487.1	32653.9	17775.7	17107.9	17729	21506.8	18737.5	18994.6	14956.3	19758.7	24172.8	28654.4	17006.5	18003.4	22416.2	22797.5	20664.5	21071.3	23969.7	15034.3	26384.9	22603.4	25068.3	21157.6	26617.6	21536.4	22583.9	33138.7	17748.8	26696.6	16997.9	22538.3	21773.2	21297.2	20313.3	20303.7	21509	21183.7
Q99959	Q99959	PKP2_HUMAN	PKP2	Plakophilin-2	17047.5	19594.3	13821	18117.7	19777.9	23345.3	20091	20251.9	29509.4	7311.38	11048	10034.2	13024.8	19331.2	19703.4	15075.5	18644.2	21586.4	24549.7	15437.7	17734.3	13786.8	20423.3	21464.5	20497.9	24991.2	14981.7	20555.7	15743.9	21116.6	20075.3	21207.3	23647.5	22556.9	21520.6	20942.7	16693.7	26677.9	22797.9	19084.6	20140.9	17168.4	18933.9	18974.1	18572.9
P08238;Q58FF8	P08238;Q58FF8	H90B2_HUMAN;HS90B_HUMAN	HSP90AB1;HSP90AB2P	Heat shock protein HSP 90-beta	15870.1	24213.6	20217.2	9786.24	10933.4	15803.5	11814.7	11033.9	14706.7	13241.1	18154.2	17679.1	27766.6	32855.8	33277.1	12035.9	17400.3	20190.5	11630.5	15653.5	11367.3	12437.1	9302.55	19443.1	22275.1	18856.7	8563.06	16621.3	8694.69	11464.1	14064.1	15730.4	17451.2	12144	14146.7	18875.9	12968.3	12667.7	18139.4	15910.2	16892.4	18161.1	18686.5	18083.6	18705.9
Q16543	Q16543	CDC37_HUMAN	CDC37	Hsp90 co-chaperone Cdc37	15362.5	16439.5	18021.6	18011.5	19496.7	14502.8	18266.4	17395.7	19668.1	14305.9	17848.3	14801.2	13658.5	11096.1	10408.3	19490.8	13485.4	19428.8	19650.2	19904.1	15867.4	14519.4	14733	10744	15352.4	13137.4	16182	16030.3	15706.8	14889.2	18252.6	14671.3	14615.9	18467.7	18768.1	15069.2	20134.4	14521	13961.3	15717.6	13850.3	15659.3	14684.4	17580.3	16866.2
P05091	P05091	ALDH2_HUMAN	ALDH2	Aldehyde dehydrogenase, mitochondrial	14424.6	20077.1	17006	16961.5	16961.4	23709.8	11434	13608.7	15007.2	20951.5	21488.3	24789.3	26242.8	32605.5	31112.1	12432.7	30268.4	19712.7	9793.05	11872.3	15555.1	12940.8	12730.1	38002.1	25160.6	27942.6	12382.9	15843.1	13060.1	16787.5	16046.9	17237.1	16578.3	13155.9	15063.8	15625.3	16306	16519.6	20910.3	18934.4	18485.2	18545.7	18119.7	21074.7	19825.6
P25788	P25788	PSA3_HUMAN	PSMA3	Proteasome subunit alpha type-3	11528.9	12276.7	10333.7	11571.2	11708.2	14817.8	15352.3	13595.6	14222.9	14406.6	13453.5	12151.6	17409.3	11524.6	13004.4	13627.7	15846.2	16685.7	17637.5	17451.8	18613.8	22356.3	16470.3	18923.9	18140.3	18293.4	17971.9	19777.7	18002.5	18901.6	20082.2	21089.8	16133.7	19895.7	21500.6	17811.8	26282.2	19152.8	17526.3	17336.1	16921	17964.1	17303.3	21149.5	17653.7
P05026	P05026	AT1B1_HUMAN	ATP1B1	Sodium/potassium-transporting ATPase subunit beta-1	15627.6	17165.4	12145.4	15209.2	13734.5	15710.4	14360.7	15285.9	15103.5	15219.3	17875	16197.3	20183.1	21439.5	18341.2	12783.1	11987.5	16977.6	21035	19189.1	16013.6	17114	20079.1	16354.4	15004.9	15862.9	15710.7	16183	15042.1	15523.4	15338.7	18223	17656.5	19043.3	16618.2	16228.5	15620.5	15717.4	17732.5	21260.2	20767.3	18345.8	18522	19003.8	19740.2
P61254	P61254;Q9UNX3	RL26_HUMAN	RPL26	Large ribosomal subunit protein uL24	17178.8	12265.4	18019	16861.8	11909	12169.1	15238.2	11521.4	6407.02	12975.7	10996.3	15238.5	12487.1	17402.7	18458.1	32521.3	15377.8	14787.4	15761.4	21751.9	15632.1	13324.3	12282.2	15856.9	19294.7	17155	13871.5	20357.8	14848.6	13002.6	10942.6	9038.67	18041	24643.9	11099.3	8974.33	18030.1	12989.3	12007.6	27899.3	30391.2	18585	17068.5	17174.2	16168.3
P07237	P07237	PDIA1_HUMAN	P4HB	Protein disulfide-isomerase	15608	15571.6	18486.8	16421.3	16182.5	14384.4	16273.2	16260	16978	19107.9	18169.6	16155.9	18887.2	15572.4	14446.7	16754.2	12696.6	25574.6	13376	20849.1	16021.8	13127.7	16911.6	14324	14118.6	17113.7	16328.6	19264	16372.9	17483.4	21765	23365.4	15861.9	17005.3	14716.2	22933.3	16762.5	13720.9	13837.9	18141.7	19350.9	16808.7	16875.7	17295.6	18353.3
Q96I99	Q96I99	SUCB2_HUMAN	SUCLG2	Succinate--CoA ligase [GDP-forming] subunit beta, mitochondrial	15864.1	17436.2	14518.5	18517.3	18814.7	20544.5	21427.3	20169.3	21129.4	10621.7	10732.1	11084	11822.8	12450.6	11424.6	19764.9	22223.4	23850.9	21320.5	12688.6	22847.8	19823.1	27159.2	30156.6	25778.1	24329.9	23391.6	21145.9	20024.7	27297.4	18965.4	21742	21728.3	18471.8	18073.4	18561.8	27052.2	25784.6	24001.3	18585.2	17904.9	18071.5	17358.6	18461.9	17331
Q04760	Q04760	LGUL_HUMAN	GLO1	Lactoylglutathione lyase	14611.5	12531.5	15403.2	15865.2	13541.3	14075.1	19081.8	16629.7	16297.3	13347.7	12440.8	14386.3	13341.1	9251.7	9958.32	24276.6	13947.4	14289.2	17858.8	17520.8	18498.6	25017.6	23419.3	13661.5	9516.02	16417.3	20212.2	17528.4	29318.3	14415.2	18284.1	22047.5	13108.8	26269.7	18577.3	13208	21553.1	18478.3	13239.7	17709.6	17998.8	17631.3	16538.8	15888.8	17978.2
Q12931	Q12931	TRAP1_HUMAN	TRAP1	Heat shock protein 75 kDa, mitochondrial	20825.6	28927.8	21971.9	17097.3	16091.9	22776	17572.8	16459.7	20080.2	19706.4	21758.9	21406	16330.4	25590.1	25798.5	9418.39	18109.2	15827.6	11776.6	9902.75	12966.5	12378	14117.8	19014.8	18916.8	17101.9	11326	15227.6	11259.2	13988	10994	12343	12596.1	10058.9	14144.7	15342.6	12669.4	13037.1	15785.5	16292.9	16758.4	17415.8	17456.7	16875.4	19396.5
O60237	O60237	MYPT2_HUMAN	PPP1R12B	Protein phosphatase 1 regulatory subunit 12B	10416.4	10784.6	8307.3	17562.9	17690	15324.6	17548.6	18525.4	16723.5	7145.33	6774.45	5425.13	7705.73	4763.65	3760.18	23358.4	10645.2	12163.1	25678.3	16714.8	27692.5	30179.1	19974.9	12966	14347.3	13738.1	31511.1	12838.3	30774	28834.6	21285.3	17443.1	17085.9	27305.9	16578.3	11781.3	20729.3	18594	16793.6	17041.3	17832.5	17469.5	14852.7	16570.7	17067.9
Q00059	Q00059	TFAM_HUMAN	TFAM	Transcription factor A, mitochondrial	21418.1	19295.4	17062.1	21382.9	22781.9	15208.2	23017.7	22683.5	20526.9	17348.3	12928.5	12850.6	16622.2	12856.7	12059.7	26452.3	11753.9	14835.5	20447.5	18530.4	19843.3	14887.3	23568.5	12884.6	16687.1	15592.6	23487	18863	25465.4	17638.4	17865.8	18616.3	17623.9	30693	16560.9	13941.1	20228.2	18101.9	14874	18655.4	18122.3	17282.4	19740.7	17980.8	19024.7
P28331	P28331	NDUS1_HUMAN	NDUFS1	NADH-ubiquinone oxidoreductase 75 kDa subunit, mitochondrial	8684.02	11212.7	9028.39	8401.08	9947.06	11882.9	11289.6	11696.6	12829.3	3552.23	5101.85	4746.86	4790.3	5118	5574.35	19587	33522.8	24838.9	33111.7	19578.7	30379.8	25928.9	33753.2	32600.7	33407.6	29761.7	22882.1	27599.1	30334	31546.7	22822.1	24131	26785.3	27315.4	26167.2	23004.7	29424.7	28905.7	28331.9	18440.5	18265.5	16864.2	17782.9	17325.5	17477.9
Q9Y277	Q9Y277	VDAC3_HUMAN	VDAC3	Voltage-dependent anion-selective channel protein 3	16085.1	17456.7	15998.6	11853	11909.9	14475.6	12523.2	12803.6	14856.7	9976.42	12601.1	12621.7	16589.2	19092.9	21416.1	14241.7	24484.3	19265.8	11988.9	14989.3	18352.3	12895.6	19379.8	21966.2	24417.5	24190.8	13638.9	17923.9	13847.2	14910.5	18058.8	21700.3	18442.4	16334.8	15394.4	17708.1	18564.9	22506.9	21676.7	17145.8	17036.7	16615.9	16286.3	16294.7	16698.7
Q9UMS0	Q9UMS0	NFU1_HUMAN	NFU1	NFU1 iron-sulfur cluster scaffold homolog, mitochondrial	16280.8	14423.1	14170.3	19845.7	16051.6	13111.2	20493.1	17057.1	13969.2	8400.6	6803.17	7690.15	10319.8	8482.63	6675.93	25493.7	11365	10821.5	21745.4	15684.4	18473.5	19898.6	19251.4	10000	9052.65	11505.5	25637.5	14994.1	25091.3	16481.8	16064.3	15492.3	14720.4	24694.7	16776.1	10944.3	15200.2	13096.2	10226.9	16480.4	15687.7	17809.1	15913.3	16990.8	17549.1
P31946	P31946	1433B_HUMAN	YWHAB	14-3-3 protein beta/alpha	20880.5	21046.1	22056.5	19179.5	19977.2	16099.9	22932.8	19880.1	18463.9	11248.1	14032.9	17946.1	14437.7	14219	14398.1	19435.5	13506.4	16622.8	18790.2	18794.1	14794.4	17574.8	14318.3	13045.6	12571.6	13088	14260.4	15290.9	18360.5	14834.7	18748.7	19942.1	16930.4	15913.4	15036.3	16201.9	15978.9	14456.7	12056.2	16214.2	17650.5	16687.5	15022.9	16154.1	17948.9
O43674	O43674	NDUB5_HUMAN	NDUFB5	NADH dehydrogenase [ubiquinone] 1 beta subcomplex subunit 5, mitochondrial	8646.17	7392.27	8264.55	9293.72	9592.26	10181.2	9348.71	8455.32	8634.45	4849.85	5559.44	5251.71	3655.05	3598.83	3216.04	22035.2	17520.3	22884.3	14728	25381	26586.7	26921.6	22399	35103.5	24110	31036.9	21851.2	19206.6	18383.1	18538	16174.1	26228.5	18050.3	26942.4	19997.8	22236.9	35772.7	26518.8	27215.8	18566.5	19457.7	19245.3	18035.4	19356.6	15410.7
P04259;P04264	P04259;P04264	K2C1_HUMAN;K2C6B_HUMAN	KRT1;KRT6B	Keratin, type II cytoskeletal 6B	5106.61	9475.18	7808.98	23699.2		16800.6	27174.6	25460.8	16737.4	15738.8	8741.41	18049.5	7678.2	6208.4	6304.13	27642.6	7399.41	4236.44	10148.6	19604.7	19911.3		9895.99	17262.5	8490.85	6180.48		9731.96	20353.7	22106.3	13307.2	8414.58	17038.6	19946.9	27541.8	13258.9	13112.5	58119.2		17965.8	17331.8	17372.3	18066.8	19409.9	17542.1
P07108	P07108	ACBP_HUMAN	DBI	Acyl-CoA-binding protein	11922.9	9803.59	15761.6	21913.9	15203.7	11201.2	18123.9	22175	10258.4	12205.9	9029.24	9659.81	9770.19	5046.74	7113	23665.4	9182.25	9888.02	18543.7	16111.7	19708.3	37927	27301.2	6128.59	10906.7	10144	31480.1	19648.2	30748.4	13219.7	14198	15634.1	15692.6	25695.4	22936.3	14327.8	16888.2	12565.4	10852.7	16628.1	19668	17832.2	17350.8	14680.8	17976.8
P30046	P30046;A6NHG4	DOPD_HUMAN	DDT	D-dopachrome decarboxylase	12120.6	9749.66	11938.8	17892.9	16902.7	17597	10832.6	12605.8	14728.3	12614.2	11566	12449.1	11895.7	9595.92	11477.6	26758.7	20177.6	15833	17374.4	16655.8	17286.9	26664.1	23041.7	15202.7	13604.5	15584.2	15715.9	14685.8	15553.2	13551	13618.3	15595.1	21150.7	25875.1	9512.18	16887.9	18228.4	17632.4	21465	20883.6	23020.3	18024.8	17274.1	14738.6	17060
P01859;P01861	P01859;P01861	IGHG2_HUMAN;IGHG4_HUMAN	IGHG2;IGHG4	Immunoglobulin heavy constant gamma 2	10187.8	9684	16946.7	5189.51	5946.76	5610.96	33846.2	27086.5	27448.6	7924.09	8902.48	10655.1	4474.45	7091.85	11347.4	9648.94	36447.3	8226.46	28895.1	15758.7	18155	7680.61	16820.2	6681.08	20663.8	10558.1	15513.6	14617.5	10841.5	19132	11187.2	9992.59	23231.4	7052.71	35600.5	24075.3	19208.4	9580.79	13924.3	19069.7	18273.6	18856.9	19563.7	19593.1	18103.8
Q9NR28	Q9NR28	DBLOH_HUMAN	DIABLO	Diablo IAP-binding mitochondrial protein	14938.6	12651.6	13748.8	17318.9	15663.9	11985.6	15016.1	15431.5	14347.7	9197.37	7728.07	7638.2	12371.4	7227.98	7314.07	17433.9	10381.5	12059.7	17025.7	17206.4	16570.8	14973	15510.6	8151.35	10876.6	11468.9	19647.2	12299.5	19665.1	16173.3	14850.4	16596.7	13829.9	16166.9	12752	12930.8	14408.9	16252.1	11081.7	15439.1	15709.1	15551.3	15889.3	14326.4	14724.8
O43852	O43852	CALU_HUMAN	CALU	Calumenin	20066.8	15151.7	18477.8	21942	20152.4	15756	14276.1	15004.9	13042.2	14070.5	12353.3	10450	15810.8	10478.2	10876.4	24970.1	12414.7	19887.3	16709.4	25273.8	22976.5	23561.9	17122	13973.9	13308.3	12919.6	22507.2	18193.2	24880.7	22104.7	22341.4	24567.8	16543.3	21775.1	18986.2	18976.5	19069.7	15810.7	15883.6	20403.9	20584.6	18524.9	19548.5	19832.7	16405.6
P42766	P42766	RL35_HUMAN	RPL35	Large ribosomal subunit protein uL29	17947.2	16581.3	20550.4	17928	19721.4	12549.4	12013.6	14846.1	9185.73	12686.1	15277	10062.3	16368.2	10649.7	8506.22	21579.1	12175.7	10164	8472.66	18871.4	9931.77	24558.8	12500.8	13148.5	12140.2	11324.1	16138.2	18155.6	15882.4	17232.3	8124.74	7842.34	16225.1	16769.6	8194.23	11497.7	15033.8	11317.1	9781.19	14614.9	14797.2	15963.8	16419.8	15973.7	16126.5
O14508	O14508	SOCS2_HUMAN	SOCS2	Suppressor of cytokine signaling 2	11145.2	10402.9	13279.5	17226.4	12184	14015.1	21255.1	17884.4	15057.8	14129.1	6994.99	10802.5	7916.21		11053.2	17465.2	13202.4	12008.8	15305.3	15275.6	18859.9	10717.5	10445	9092.38	16427.1	12410.2	23786.4	10307.4	19275.6	15069.4	15353.8	14141.8	11225.4	21812	15893.4	14536.5	15235.2	17204.3	11917.9	16610.3	13942.5	15852.5	16208.5	15717.5	15635.6
P61978	P61978	HNRPK_HUMAN	HNRNPK	Heterogeneous nuclear ribonucleoprotein K	24262.9	23561	21912.6	22782.6	20422.4	18949.5	21682.5	23984.9	19901.6	24685.4	23642.9	22996.9	15748.7	13326.3	13407.5	18064.4	11198.5	17658.2	13947.2	20292.4	14717.6	18172.1	17491.2	11401.3	10341.9	12889.3	18835.1	18523.5	16572.5	14518.6	15060.5	15236.4	16187.6	17247.9	16288.9	16292	14804.4	16645.9	10452.7	19334.5	18989.6	17692	19645.1	17137.2	16933.8
P55072	P55072	TERA_HUMAN	VCP	Transitional endoplasmic reticulum ATPase	13991.4	17316.6	14315	13431.1	15136	18588.4	16674.1	15001.2	17689.2	21429.7	25578.3	24603.2	26850.9	28803.5	26792.1	11792.2	19646.8	20566.6	17299.4	15965.8	14851.2	14267.7	18688.5	19554.2	20289.6	17492.1	12517.8	20551.3	15345.8	15938	19066.1	14604.5	17989.3	12951.1	19597.2	19256.9	15654.4	17285.9	19553.4	19026	18097.4	16812.2	17336.5	17066.1	17862.5
O14639	O14639	ABLM1_HUMAN	ABLIM1	Actin-binding LIM protein 1	17183	17837.5	15577.6	17925.5	15809.1	17074.5	16507.8	13646.7	15502.3	9249.47	11207.9	9823.88	10156.3	9077.62	9187.21	17538.4	12204.9	15474.6	16624.7	19013.7	16372.6	16275	20707.5	12310.2	14459.4	14465	17517.6	17381.8	21304.8	19226.3	14875.6	19847	17774.5	19954.5	17070.9	13233.4	16324.8	17148.7	13801.1	14873.4	15384.1	15846.6	16820.2	16332.3	14435
O43707;P12814	O43707;P12814	ACTN1_HUMAN;ACTN4_HUMAN	ACTN1;ACTN4	Alpha-actinin-4	16413.5	21396.8	22058.3	17319.7	18427.2	26376.4	17842.4	19394.1	25214.8	17672.6	19508.2	23503.7	30691.1	30916.6	26871.1	8896.96	15200.2	15347.2	13055.7	14442.9	9129.46	8959.68	12348.3	15429.9	16005.1	15418.8	8979.63	14858.7	9092.36	12681.5	21760.6	11753.3	18023	7373.03	16610.3	23970.8	11433.8	12871.1	13799.8	18044.2	17976.2	17442.1	16832.2	18193	20467
P18859	P18859	ATP5J_HUMAN	ATP5PF	ATP synthase-coupling factor 6, mitochondrial	12377.4	10282.2	4346.23	25365.4	24368	17484.8	10423.9	13369.7	13873.3	7299.33	6757.78	8274.13	10030.9	14142.7	5475.16	29580.4	7111.96	15615.3	34678.1	12553.6	21137.5	9944.16	19732.3	15042.4	17941.4	14248.9	23632.4	12152.9	15233.9	19452.8	17113.2	29021	18107.2	32389.8	21618.1	12666.5	24663.3	12796.3	24167.5	17038.2	21812.5	19525.1	19494.3	16375.7	17988.9
P06744	P06744	G6PI_HUMAN	GPI	Glucose-6-phosphate isomerase	11036	12863.2	12249	12293.1	15098.2	17524.7	14178.6	15909.8	17301.2	17401.4	15685.3	20012.8	16846.8	19783.2	17632	13517.9	26037.6	20013	16990.4	13168.7	17675.2	16262.4	18192.9	22706.7	22588.2	27531.2	12309.9	19935.7	10427.5	16142.2	17156.3	20745.6	22656	15618.7	17048.9	19167.2	18403.6	19951.7	25024.5	20351.7	19420.6	18526.3	17563.4	17480.1	17306.1
P30043	P30043	BLVRB_HUMAN	BLVRB	Flavin reductase (NADPH)	14361.5	12108.2	15602.5	16894.6	16952.2	16377.7	18501.6	16531.9	16672.9	19718.1	22335.4	22363.4	8849.99	11316	12535.1	16265.2	16415.7	11972	13521.2	17990.2	14951.8	10972.9	9835.48	11354.8	17452.9	15924.4	18213.2	15044.5	14793.6	15579.7	11824.7	15334.3	16863.7	15944.5	15356.7	15014.8	12674.6	16630.8	12911.5	16747	16743.9	17167.3	17633.2	17141.7	15698.4
O60361	P22392;O60361	NDK8_HUMAN	NME2P1	Putative nucleoside diphosphate kinase	13695.1	14734.7	13031.8	15754.1	16760.2	15050.9	13007.5	15553.1	13745.6	13388.3	13504.4	13070.8	21790.2	14145.1	13990.8	17903	15061.9	16411.2	17115.6	13835	16235.8	16877.2	17669.8	12395.2	14100.8	14108.3	15760.3	15000.1	16181.2	11396.9	14354.8	12752.9	11809.1	17419.8	12679	14215.1	18480.4	13723.8	12934.8	14439.4	16243.1	16494.4	15005	16706.5	15529.6
Q9BUR5	Q9BUR5	MIC26_HUMAN	APOO	MICOS complex subunit MIC26	18997.8	18768.7	15957.8	20743.5	18537.3	17707.5	16723.3	18218.4	17466.7	13151.1	13294.3	12385.3	17752.1	15356.1	14161.5	13691.2	13474	13947.1	16270.4	20857.5	20640	16262.8	19168	16517.5	18166.4	15018.1	15049	12895.7	15555.9	15067.8	21924	20886.5	15640.5	20376.6	17678.9	18109.6	19399.6	18630.8	18109.8	16266.8	15971.1	17018.5	17149.6	18001.1	17699.6
P68366	P68366	TBA4A_HUMAN	TUBA4A	Tubulin alpha-4A chain	17416.5	19602.7	16130.6	16927.8	15023.3	22364.5	14876.4	14377.1	17271.6	7864.86	11526.2	11042.9	23864.8	31176.2	29506	8198.67	11854.6	23754.4	13563.8	14858.4	15097.8	10000.6	14983.6	14469.3	12100.5	16656	7810.44	18014.3	8818.31	13343.8	18679.8	14584	15376	9504.87	17711.6	22632.9	11705.6	14203.9	18778.7	22059.4	20229.9	17123.9	16380.7	19167.5	18440.3
P22061	P22061	PIMT_HUMAN	PCMT1	Protein-L-isoaspartate(D-aspartate) O-methyltransferase	11727.5	11470.2	10671.7	12845.8	11724.8	13446.2	14389.5	13347.3	13756.3	10085.1	9355.38	9097.94	14617.8	10863.4	9630.8	15819.4	12969.7	15806.9	15425	17113.5	19189.6	19023.7	17515.8	16347.5	16036.1	18084.4	19083.1	15944.6	15992.6	20847.8	18485.4	19274.3	17806.8	17063.5	20411.7	14614.6	23620.1	19918.3	18595.4	15562.8	17350.9	16226.1	14646.5	15161.9	16088.3
P22352	P22352	GPX3_HUMAN	GPX3	Glutathione peroxidase 3	8715.81	7865.66	13062.2	12126.6	12265.3	10865	20093.5	15232.5	14245.2	1942.89	1928.47	1975.52	11462.9	7999.48	9213.55	15287.5	12926.3	7428.68	25386.4	6003.27	15631.6	17586.5	15164.4	9146.87	10161.3	8255.51	12069.8	10805.7	14922.5	32266.6	9601.37	15513.7	12542.9	10120.2	17519.1	15174.7	13473.2	8930.19	10856.2	14056.4	12980.1	14288.2	16031.2	14436.7	14863.2
Q9Y2Q3	Q9Y2Q3	GSTK1_HUMAN	GSTK1	Glutathione S-transferase kappa 1	21731.9	20420.5	17009.9	24214.2	23103.3	21638.6	19747.7	23127.8	21148.2	13035.9	13742.3	13079.9	10604.1	9028.2	8834.69	17413.2	14675	15729.3	16517.3	13642.9	18720.6	16838.6	21154.1	12268.7	15829.2	13151.7	15050.7	15354	16630.1	15708.1	17445.3	16850.7	15022.6	21845.7	15585.4	14909.9	20266.5	18133.5	14039.7	17129.2	17962.7	15240.3	17185.2	17209.9	17348
Q16595	Q16595	FRDA_HUMAN	FXN	Frataxin, mitochondrial	14638.3	12277.6	12669.6	21404.4	17351.2	13966.3	21839.7	19470.3	14839.7	9975.08	9020.73	9565.67	10870.3	8098.03	8092.99	20464.9	8556.91	10036.4	15900.2	16651.9	17473.3	15919.4	17413.8	8680.57	11607.2	9401.31	21164.6	12573.1	18821.5	16601.3	13291.5	14422.9	13181.8	18938.1	14307.8	14076.4	13745.8	14729.9	11355.5	15377.1	14632.6	15665.5	13810.8	14694.4	16421.8
Q8NB66	Q8NB66	UN13C_HUMAN	UNC13C	Protein unc-13 homolog C	7051.88	8408.98		15231.8				8960.2	8838.92		9052.35					18101.1			50303.3	36583.6	33639.3	16751.1		17562.2		19818			28363.1		17525.1		19573.3			16062.6	17131.3				18355.7	20814	18806.6	18702.5
O43399	O43399	TPD54_HUMAN	TPD52L2	Tumor protein D54	19019.2	14931.6	18886.3	23888.3	19488.6	15816.6	20885.6	21440.3	16440	18913.4	14114.4	15534.2	14753.6	10432	9642.99	21581.8	8935.52	12622.8	15447.6	20471.1	14338.6	14027.8	15458.3	8410.69	11320.1	11120.6	18089.6	13644	19653.2	13506.1	16720.5	16681	14203.4	16856.4	15369.5	13672.4	18948.1	12871.5	11314.8	18241.9	17851.5	15940.5	16609	14730	16338.8
P09429	P09429;B2RPK0	HMGB1_HUMAN	HMGB1	High mobility group protein B1	24300.2	15368.3	22557.3	21172.3	18240.9	18170.6	19672.4	22936.9	16605.7	27141	21694.6	22251	11918.4	6516.85	4572.97	14488.1	9082.99	8611.14	9775.94	17556.6	10238.2	18073.8	12018.5	7333.26	8018.83	8719.59	15083.4	14785.9	16683.4	13560.5	12707.8	9814.33	11526.8	12209.1	11768.7	10554.8	9237.9	7676.63	6381.92	17851.6	16237.1	16311.1	14950.6	14053.3	14729.3
Q14BN4	Q14BN4	SLMAP_HUMAN	SLMAP	Sarcolemmal membrane-associated protein	18336.1	19007.2	16137.8	16013.9	18075.2	18006.8	15708.7	15819.3	16405.5	15233.6	14731.9	14397.3	16579.6	15138.1	12588.5	11759.5	8617.6	16325.7	13867.7	20345.5	15413	13240.5	20594.8	8855.37	12339.8	8507.61	10516.6	16626.1	12425.4	13624.7	20331.6	19400.1	16127.6	14358.3	17943.9	18275.5	15599.3	15997.4	15376.7	16705.3	16951	14852.8	15468	15836.9	16681.8
P21810	P21810	PGS1_HUMAN	BGN	Biglycan	11197.3	11296.7	54372.8	17168.1	39756.3	30241.1	21134.2	20858.4	22005.4	11207.4	7916.22	15126.4	16134.5	10932.3	11417.8	7377.58	27342.2	6999.85	15986.2	10639	4561.9	10750.2	11124.4	4707.3	5997.29	6895.07	2065.29	17724	8461.79	7999.28	23997.6	13844.7	13368	3802.9	8903.14	23917	9251.75	13213.7	5340.93	15262.2	15305.7	17529	19016.5	18813.4	18246.2
P05387	P05387	RLA2_HUMAN	RPLP2	Large ribosomal subunit protein P2	15431.6	13717.3	14883.2	20995.3	18250	13772.5	16268.5	15975.1	13678.3	22784	17618.5	15744.6	16418.4	12160.4	8095.32	18720.8	9733.89	12445.1	15872.4	18744.2	12710.8	17673.6	14019.6	9295.61	8302.91	7632.13	16761.1	14608.6	16856.4	14468.8	13752	13094.8	12765.1	15067.3	14053.9	13749.4	13160.7	9472.83	8757.97	14909	15531	14266.9	15834.7	15604.7	15430
P61088	P61088	UBE2N_HUMAN	UBE2N	Ubiquitin-conjugating enzyme E2 N	12344.7	11158.5	14235.9	12312.8	13218.6	12432.5	14318.4	13250.5	11141.4	10550.2	10731.4	9497.48	10134.4	8980.52	9295.58	20071.3	13492.8	12674.1	13874.6	15209.9	14526	16817.3	13474	10301.4	12268.1	13909.9	20878.2	13883.7	15129	14140.8	14633.6	13754.2	13643.3	16387.8	15205.1	12847.7	14431.4	17123.9	11288.2	15736.7	15221.9	15070.5	15681.9	15662.6	16323.4
P09651	P09651;Q32P51	ROA1_HUMAN	HNRNPA1	Heterogeneous nuclear ribonucleoprotein A1	27509.9	23714.6	28586.7	21222.3	22183.1	21671	22481.9	22127.7	19340.9	12650.9	17583.3	15563.3	11026.5	12498.7	13416.1	21562.3	9521.2	18137	12266.1	23149.2	12463.3	21641	15877.9	11580.6	9625.52	14193.1	19667.5	18376.9	17251.6	13748.1	12989.7	13502.1	15595.2	16738.7	15796.7	18788.2	16640.4	12552.8	11342.6	17230.2	20098.4	15897.2	14629.9	14873.7	20088.7
P08865	P08865;A0A8I5KQE6	RSSA_HUMAN	RPSA	Small ribosomal subunit protein uS2	16085	14808.3	16886.8	15934.7	15404.1	14293.7	13417.9	13606.8	11979.9	18669.8	19307.4	16202.1	18071.2	14048.9	13368.9	13352.3	9850.73	15293.6	12285.5	17053.6	13259.9	15989.3	12704.2	12433.2	10035.4	11566	15423	14998.1	14192.4	12527	13965	13687.8	13247	12330.3	12679.3	13712.1	12802.9	12090.5	9539.87	15829.1	15513	15877.1	15820	15263.6	14851.9
P12814	P12814	ACTN1_HUMAN	ACTN1	Alpha-actinin-1	14104.5	18215.3	17934.2	18761.1	19269.8	25143.6	17353	17485.8	23006.8	15722.1	17951.4	19958.7	26628.2	31425.6	25295.7	6607.19	11273.8	13380.2	12179.6	13146.2	9708.62	9324.19	12571.2	14554.5	15024.6	14407.8	7088.35	13197.3	7903.41	12022.2	20522.8	12739.8	13592.3	7917.83	16695.9	21912.9	11603	13063.8	13236.1	17719.5	17259	16438.9	17021.4	18248.4	18784
P54819	P54819	KAD2_HUMAN	AK2	Adenylate kinase 2, mitochondrial	22592.7	21388.2	17456.7	20137.9	21967.4	19713.3	23132.3	21618.4	23029.1	21889.1	19121.7	18731.3	23136.6	18510.2	17839.6	14243.7	13984.5	16152.3	15039.1	15709.4	16432	14531.4	20345.7	15684.5	15191.3	15195.1	16277.7	15341.3	19179.3	16137.9	16087.5	17799.4	16498.4	18703.4	15266.5	14674.2	18994.7	18131.4	14788.4	18627.5	19191	17728.2	17201.3	17679.4	17836.8
P27797	P27797	CALR_HUMAN	CALR	Calreticulin	21463	18156	21790.8	16715.1	16520.2	14454	15654.5	16201.9	15159.5	14579	13361.9	13992.4	14927.7	13627.5	12990.5	23754.5	11478.9	23322.1	15905.6	19485.3	12763	17511.8	17189.4	10131.9	11874.6	15905.9	17278	20410.9	19619.4	15850.9	17979.1	19195.8	16423.3	21076.3	17437	20416.2	15968.2	14336.4	10352.1	18564.2	16991.7	16825.5	15106	16098.9	16747.4
P07919	P07919	QCR6_HUMAN	UQCRH	Cytochrome b-c1 complex subunit 6, mitochondrial	20592.5	12742.2	12797.3	20322.7	16926.4	12055.3	20214.1	22040.2	18001.6	13329.7	9838.63	9857.72	12395.5	8149.1	7822.94	27417.9	12456.8	13854	23453.4	15912.3	19024.2	14628.6	20514.1	12397.4	14545.8	10448.9	22008.8	13791.8	25390.6	18366.2	11820.9	14181.2	15795.1	30689	16892.3	10453.7	16874.4	17322.8	10990.4	16028	18398	15778.7	15786.5	14856.1	13848.2
P59998	P59998	ARPC4_HUMAN	ARPC4	Actin-related protein 2/3 complex subunit 4	11999.6	14459.4	17217	11412.9	11471.9	14845.2	11223.4	10667	12939	13935.3	16035.2	14440.3	16252.6	15930.3	16044.3	15697.4	14343.2	16091.8	13034.1	14092.8	10307.6	12772.6	9336.49	13679.1	12272.5	14595.6	10908.8	11291.8	9709.58	11564.7	15969.2	12199.7	14989.2	10392	12658.5	15833.6	9740.69	12956.5	11933.8	15593.4	14875.2	14483.5	13611.5	14790.6	16824.6
O95169	O95169	NDUB8_HUMAN	NDUFB8	NADH dehydrogenase [ubiquinone] 1 beta subcomplex subunit 8, mitochondrial	7600.61	6231.66	5946.51	8167.55	9132.24	6689.9	6402.89	8328.07	6433.14	4184.93	4996.91	3850.62	3598.16	3249.26	4076.82	23085.3	17313.7	19888.7	21980.8	19758	22100.6	20890.8	25051.1	23289	26304.5	22727.2	18229	17798.2	20355.3	21218.3	20746.3	23663.3	21316.1	26232	22527	21696.3	29466.3	24667.9	23642.7	17892.6	17102.5	15878.7	15326	16852.7	14712.3
Q9Y6M9	Q9Y6M9	NDUB9_HUMAN	NDUFB9	NADH dehydrogenase [ubiquinone] 1 beta subcomplex subunit 9	6996.69	6561.72	5528.8	7142.5	10278.9	7782.06	9345.07	9443.74	10162	3439.02	4039.42	4356.58	3875.67	3396.32	2191.63	20267.5	20336.7	20071.8	26820.6	19383.1	26786.4	20303.2	31313.4	18041.7	25675.7	23334	23401.6	22296.5	29521.5	26923	16908.8	25795.2	22737.7	31105.4	23993.4	17626.3	28642	27343.4	23245.2	16212.9	15264.5	15743.8	15278.7	16243.3	15152.6
Q9P0L0	Q9P0L0	VAPA_HUMAN	VAPA	Vesicle-associated membrane protein-associated protein A	15440.2	18838.2	17296	14079.5	14637.4	19001.9	14416.3	14265.5	16266.3	17151.7	20885.6	19017.6	24477.2	20646.3	23145.2	11460.3	11414.1	14258.5	10339.1	15957	13985	10031.6	14579.9	12711.3	13543.2	14258.2	10721.7	16432.1	10379.9	12371.2	17134.1	12631.9	11639.1	10341.6	15577.6	14968.8	12877.6	14881.4	14196.7	15067.4	14456.3	16879.2	14463.4	14593.5	16592.1
P19022	P19022;P55283	CADH2_HUMAN	CDH2	Cadherin-2	17760.3	17538.1	14045	17731.4	16042.6	16449.4	20645.4	20923.8	23392.6	13980.1	14449.7	12770.7	15147.5	13518.1	11229.7	11853.7	8665.63	15453.9	20814.1	17871.2	13188.6	10287.5	21007	13048	11571.4	13969.4	11737.9	17993.2	14889.8	17956.5	13515.8	17908.7	16934.3	18983.4	20320.7	14385.7	15149.5	19899	14297.4	16242.4	14986.7	14479.7	15616.8	16062.7	15272.4
P07900	P07900	HS90A_HUMAN	HSP90AA1	Heat shock protein HSP 90-alpha	14730.6	17835.6	15534.5	9391.45	9715.78	12840.5	9989.08	9331.58	11988.1	12498.5	15302.4	16113.7	19751.6	23471.5	21925.4	7345.53	12762.3	15266.7	11244.3	12630.5	9224.47	10258.3	11532.6	13670.1	14461	12672.3	11979.1	13543	8268.41	11523.1	11074.6	11622.5	12506.5	9857.17	12057.7	12673.7	10908.7	13959.9	13161.7	13433.9	14519.1	13554.8	13300.1	14424.2	14348.2
P52272	P52272	HNRPM_HUMAN	HNRNPM	Heterogeneous nuclear ribonucleoprotein M	17634	19999.1	19605.8	15039.2	16034.1	17776.7	19026.9	16748.6	16950.2	16863.7	19037.4	17327.3	11903.2	11239.7	13949.3	13184	12312.7	15930.2	12924.9	15604.6	12452.5	13701.3	14231.8	11159.3	11181.9	12236.3	14064.9	15817.3	14668.9	13441.6	13662.9	12080.5	13588.6	11097.8	14130.9	14835.2	11483.7	13927.6	10239.6	14230	14964.2	14923.9	16089.1	15880.7	15400.4
Q16795	Q16795	NDUA9_HUMAN	NDUFA9	NADH dehydrogenase [ubiquinone] 1 alpha subcomplex subunit 9, mitochondrial	5642.14	6087.58	5725.06	5608.44	5664.16	7573.75	5673.93	5073.74	5973.13	2345.16	2463.73	3059.48	2604.17	4136.55	3889.81	14600.2	24638.4	22910	10144.1	17320.9	22198	18938.2	17180.7	33504.3	30355.5	28895.5	15487.5	20527.7	15036.4	19430.2	16489.6	24617.8	19902.4	17745.5	17250.4	21604	30015	29634.1	27220.9	15808.6	16138.7	16962.7	14395.3	15775	15026.7
P35221	P35221	CTNA1_HUMAN	CTNNA1	Catenin alpha-1	20229.3	20755	15368.3	20882.1	19141.8	18093.8	24504.5	24567.1	25388.2	14036.6	14387.5	13161.3	16872.3	13344.5	13582.8	8906.95	7628.48	17094.4	17023.4	13742.7	10678.1	7270.33	14458.7	11532.7	7657.7	8750.67	8891.21	14735.4	11003.9	13666.9	11815.5	14467.9	14975	10817.5	17385.2	11776.1	13741.4	13541.1	9592.07	14491.8	14442.9	14193.6	17067.4	15222.7	15513.6
P17931	P17931	LEG3_HUMAN	LGALS3	Galectin-3	11916.1	8035.95	12966	9099.41	6984.91	7383.53	13868.4	13651.3	15337.9	7089.35	5534.19	6809.16	8102.36	6354.91	6707.65	16840	14340.9	11594.7	10425.5	17164.5	15648.1	19241.7	16853.9	9924	8692.22	19183.7	21517.7	20451.7	17509.4	15705.8	14681.5	18761.9	14436.7	14441.6	18144.5	10145.4	18647	12975.8	10690.8	17471.5	16386.7	16691.5	13928.7	13737	13444.1
Q9BQE3	P0DPH7;P0DPH8;P68363;Q6PEY2;Q71U36;Q9BQE3	TBA1C_HUMAN	TUBA1C	Tubulin alpha-1C chain	30857.4	29121.9	25116.9	22387.2	27037.2	34822.9	19653.4	16496.8	23781	20918.9	22613.4	22781.2	27168.1	34949.5	31397.2	17768.1	18770.4	33854.6	16258.4	15960.7	16654.4	18735.7	12339.5	23405.9	17623.4	18355.1	12742.2	16227.5	11995.3	17983.9	17193.8	19083	19665.7	16708.6	14648.1	25477.8	17663.7	12735.6	17870	31147.7	22901.3	19533.6	21477.2	22893.8	21789.4
P84103	P84103	SRSF3_HUMAN	SRSF3	Serine/arginine-rich splicing factor 3	21579.9	18556.8	20950.4	13206.9	19465.6	16540.5	15074.8	17688.8	18311.3	19491.9	21239.2	18416.6	12201.1	13042.4	15006	14339.5	9920.51	14378.9	16606.3	16594.7	10489.8	9316.99	16018.3	8271.67	9913.9	11409.3	12478.2	15752.4	14088.4	6889.52	9395.24	12853.9	12573.3	15454	13564.9	15551.2	12173.7	11812.8	10348.2	17679.7	22131.3	16843.2	15322	17606.4	15457.1
P46109	P46109	CRKL_HUMAN	CRKL	Crk-like protein	14879.3	13920.8	16107.5	15964.1	15205.2	13735.6	16870.6	16018.9	14140.4	10574.1	8746.29	10071.9	10174.2	10260.2	9514.62	20877	10976	11528.6	9624.21	16109.9	13301	16296.7	16177.6	10009.2	10538.5	12544.9	15085.9	15133.3	17458.8	12818	14192.3	10303.7	15104.3	15685	17698.5	13258	12977.2	12205.5	9510.67	13657.9	13986.5	13971.6	15144.6	14088.5	14917.3
Q9NRR5;Q9UMX0	Q9NRR5;Q9UMX0	UBQL1_HUMAN;UBQL4_HUMAN	UBQLN1;UBQLN4	Ubiquilin-4	15772	10330.3	14186.4	23341.7	12239.3	11152.8	14759.2	15998.1	11796.4	9504.22	9224.4	10538.4	10880.9		7934.07	21874.6	10200.7	10320.7	13836.6	15223.4	14162		14962		7568.31	10075.7	19569.8	13186.2	21537.6	14323.4	12115	16990.6	15235.2	21084	11712.5	11981.5	13739	11562.1	9926	13706.7	13773.2	14349.6	14191.5	16814.8	13496
P08238;P14625	P08238;P14625	ENPL_HUMAN;HS90B_HUMAN	HSP90AB1;HSP90B1	Heat shock protein HSP 90-beta	13267.4	14435.2	12296.9			10434.4	11619	10137.5	10366.5				17904.4	19475.1	11311.8	10969.1	14601	16174.1	13160.6	17571.4	12704.8	14034.5	13115.1	19265.6		14475.8	13943	13958.4	13048.1	13896.1	13316.4	17465.5	9149.48	12641.3	12166.7	11953.3	12912.4	15690.8	13635.8	13918.5	13649.9	12624.9	13323.9		11546.9
O75323	O75323	NIPS2_HUMAN	NIPSNAP2	Protein NipSnap homolog 2	18183.1	18524.6	11579.3	13492.5	14928.9	18732.8	18192.4	19165.9	22452.8	16819.2	14589.8	19023.7	15110.5	11578.6	13554.1	10655.4	16040.1	18584.4	16202.6	15243.9	16151	12791.2	19670.6	15765.2	16016	19398.3	11035.6	19759.4	13491.1	14472.8	18811.8	21656.7	19431.6	18949	17371.7	17726.2	17468.6	22932	19204.4	17140.8	17870.1	14308	15509.9	15904.7	17760.8
P35237	P35237	SPB6_HUMAN	SERPINB6	Serpin B6	7850.41	9765.2	11989.8	9703.92	8881.53	9023.14	12967.1	13084.8	14866.3	7328.29	7067.66	7283.78	10908.7	10807.4	8004.93	16455.3	19352.8	14697.4	18896.5	10444.1	15712.4	15612.4	12942.6	17048.1	18204.4	17664.5	16437.5	14334	12670.8	16377.2	18450	12251.4	17197.6	13839	16399.8	16429.8	14990.6	16307.8	20455.3	14703.2	14303.1	15163.6	13884.1	15088.1	14797.8
O15400	O15400	STX7_HUMAN	STX7	Syntaxin-7	15148.7	11803.8	17813	12492.9	15299.4	11129.6	17994.4	15918.8	14603	7857.56	11306.9	8415.66	11565.5	7514.11	7677.99	15200.1	12912.4	10553.5	16735.2	14797.7	14099.5	17836.9	17517.9	12712.9	13337.8	12376.5	12455	14755.5	14214.4	21137.1	14121.3	14623.7	14445.7	15346.8	14667.2	16525.8	11142.1	14042.4	9762.79	14958.8	14916.2	17448.2	15203.2	14287.3	13000.6
P23284	P23284	PPIB_HUMAN	PPIB	Peptidyl-prolyl cis-trans isomerase B	18492.8	16258.3	24392.9	13547.8	16012.9	13960.8	13897.7	12292.1	11365.7	15250.8	17219	15490.7	13000.9	11145	11001.8	12786.4	11811	15156.1	10033.5	16520.6	7617.69	13725.3	9058.29	10552.7	9690.55	10813	11216.9	12534.3	11180.3	9980.87	13542.2	12525.6	11318.7	8125.66	9805.73	15750.9	9240.98	9858.19	7701.26	15366.3	13870.9	13707.3	13977.6	13380.5	15277.9
P08237	P08237	PFKAM_HUMAN	PFKM	ATP-dependent 6-phosphofructokinase, muscle type	4308.81	8612.4	6379.2	5968.39	7615.18	9912.89	7120.1	9261.72	10632.1	9536.23	10134.8	11038	10754.8	15115.8	16511.3	13015.6	37224.7	12505.9	17293.9	6570.56	11168.3	12232.2	19838.9	24470.9	24703.4	18313.7	11081.1	16866.7	13020.2	16339.2	7692.91	11268.4	17170.8	11535.7	12233.1	10839.6	10946.4	14183	24117.5	13420	14098.9	14462	12887.7	13570.9	14010.4
Q0ZGT2	Q0ZGT2	NEXN_HUMAN	NEXN	Nexilin	15677.6	15667.4	15160.3	17089.7	15966.7	13374.6	14755.8	13832.9	13304.9	15213.5	15071.7	13327.6	13175.1	12060.1	12439.5	14848.8	9930.83	21140.1	14548.8	14256.7	12977.7	11418	12154.2	8821.2	12052.9	9352.54	12588	13699.5	12700.9	12618.1	11234.3	14466.7	15375.9	10427.4	14739.1	11428.8	15521	10861.5	9820.79	13854.5	14442.1	15701.6	15602.3	14519.5	14807.8
Q96IX5	Q96IX5	ATPMK_HUMAN	ATP5MK	ATP synthase membrane subunit K, mitochondrial	9131.96	9466.43	8310.67	13915.1	10878	15444.9	7307.48	8687.07	8872.15	11751.4	15257.8	11714.1	8550.17	9079.54	8621.22	14909.2	19209.5	15087.3	14114.5	18033.7	21559.3	13121.3	15430.2	18933.8	19897.3	18336.9	16639.7	15850.9	15205.9	15344.2	17414.1	18049.7	16022.1	19459.8	18657.3	15496.1	15366.1	19038.6	23527.9	18248	17210.6	17202.4	16161.7	14988.9	16348.9
O00330	O00330	ODPX_HUMAN	PDHX	Pyruvate dehydrogenase protein X component, mitochondrial	15949.3	18851.6	14701.7	16035	15401.9	15408.2	17603.8	18065.2	17548.9	9831.28	9310.76	9350.45	11927.7	11740.2	11038.3	13493.3	15178.2	13863.5	15930.5	17895.6	16516.7	11247.5	17422.1	15025.8	14027.1	13555.2	12842.7	11564	13847.6	16654.5	16755.9	15492.8	12923.8	15785.9	15145.7	14956.3	15484.5	13508.4	14512.9	13031	14154.2	13223.5	13326	12410.8	12882.4
O95202	O95202	LETM1_HUMAN	LETM1	Mitochondrial proton/calcium exchanger protein	14119.9	17160	14880.5	13865.6	13854.5	15816.5	16093	15144.1	14416.5	8505.28	9928.99	9861.93	16486.5	15299.1	14177.3	11099.5	16244.8	14290.7	12243.1	13515.7	16707.7	12211.6	15025.7	16916.8	19266.8	14836.7	12353.3	12414.3	13052.3	17453.6	15845.6	14337.4	14738.5	14117.8	11456.2	13647	15475.4	15337.7	15813.6	14742.2	12759.1	13128.8	13681.4	14646.4	15181.4
P31937	P31937	3HIDH_HUMAN	HIBADH	3-hydroxyisobutyrate dehydrogenase, mitochondrial	14781.5	14687.1	12812.6	14935	15105.9	13461	14996.1	16688.8	15011.8	10768.9	9924.7	8264.88	15749.2	11752.2	9069.57	17659	12278.3	13853.6	18922.5	13917.1	18376.3	16128.1	17798.7	14441.1	15613.9	13479.1	20271.3	13405.4	17617.7	21912.2	13403.4	14036.5	14710.2	22888.2	14712.8	11000.8	21718.9	14914.1	14175.2	14920.4	13733.7	12888.2	13604.7	13123.5	14476.4
P01024	P01024	CO3_HUMAN	C3	Complement C3	14933.8	16054.6	24794.9	8410.28	14846	13622.7	16024.8	11829.1	15026	8381.49	9476.12	10497	9142.88	11309.4	17677	8046.35	37289.2	10865.5	7975.68	9195.31	14616.9	4250.66	15207	7590.33	8425.9	18556.3	4070.36	25682	5475.72	8526.57	8956.95	11285.9	22042.8	5688.54	17597.8	14178.8	2027.27	6752.69	7253.28	18339.4	15801	13031.7	14745.8	13837.4	14629.7
Q15366	Q15366	PCBP2_HUMAN	PCBP2	Poly(rC)-binding protein 2	12627.3	13235.6	10990.3	10558	13451.5	13776.7	11913.4	11481.9	10951.4	7832.43	8158.13	9509.11	10446	12990.9	13635.6	10610.8	14070.4	16112.7	10277.5	12348.6	9682.13	10638.6	10727.2	13471.3	9336.18	11953	8643.41	12885.3	9078.55	10709.8	13189.8	11612.6	13466.1	10275.6	11188.8	11141.3	9021.94	12859.3	12122.4	13702.4	13612.2	12145.2	13058.5	12982.3	15659.5
P05155	P05155	IC1_HUMAN	SERPING1	Plasma protease C1 inhibitor	18814.7	14362.4	24592.9	14082	15976.3	14189.1	13632.3	13396.6	14007.6	16453	12436.1	14992.4	8066.67	4966.46	8150.75	13749.2	21030.4	9019.95	13296.9	11077.2	13539.2	6984.52	18858.2	10198.4	9639.8	14618.7	6346.14	18767.6	7516.82	11243.6	10751.1	13494.3	19501.2	12257.3	18967.1	17820.1	9275.51	6358.82	7131.27	13824.6	14445.1	14004.7	13501.6	14931.5	14530.2
Q13404;Q15819	Q13404;Q15819	UB2V1_HUMAN;UB2V2_HUMAN	UBE2V1;UBE2V2	Ubiquitin-conjugating enzyme E2 variant 1	12195.4	11957.5	14039.8	12711.1	12375.4	12716.5	12285.6	11428.8	11361.7	15265.3	11536.7	14776.8	12328.7	10789.9	12286.9	18100.5	14279.7	11691.4	13957.7	13611.2	14364.8	14122.4	12993.6	11333	14174.4	14122.6	15869.6	13018.4	12953.8	10664.6	12867.2	13729.9	12290.8	13223.7	12332.8	14571.5	13559.6	14534.1	12125	14092.2	17564.2	15323	15535.9	15250.8	13655.1
Q09666	Q09666	AHNK_HUMAN	AHNAK	Neuroblast differentiation-associated protein AHNAK	18808.3	15882.1	24747	18777	18528.2	14983	21262.9	19463.1	15682.6	19335.4	17911.9	16978.8	18775.3	12955	12528.7	18941	16920	12466.4	13429.2	18294.1	11802.8	20001.8	15636.7	11964.4	11568.5	12505	15945.9	16278.6	19494.5	16440.7	15813.5	11173.4	14764.8	13471.3	13352.6	15042.1	12805.7	11686.1	10175.6	15937.4	15713.2	14552.4	14935.2	15274.8	14906.1
O75608	O75608	LYPA1_HUMAN	LYPLA1	Acyl-protein thioesterase 1	13820.4	13872.1	13598.1	14930.3	14112.5	15197.9	12592.1	13767.2	13833.7	12306	12563.6	13469.8	12028.3	9866.96	9819.6	12527.8	11583.5	11122.1	13624.7	12073.5	14936.7	11860.3	13281.9	10301.4	12160.8	11699.8	15928.4	10990.1	10931.4	11647.5	12973.2	14129.1	14154.2	17931.2	13923.9	12185	12142.2	14287.7	11862.6	13221.1	13280.3	14780.8	14636.5	13822.1	13623.3
P50914	P50914	RL14_HUMAN	RPL14	Large ribosomal subunit protein eL14	12767.7	11917.2	14624.4	13862.6	11435.7	15772.3	10881	16222.1	11022.9	9841.66	12688.4	13255	15984	17441	13785.2	15137.8	9558.93	12951.5	8093.97	14004.2		16913.5	9051.46	17662.8	11816.6	15840.3	12208.4	15722.3	13061.1	14082.1	10883.3	9021.75	12761.1	11839.3	14820.4	11186.1	17113.9	14736.9	12076.6	11299	10909.9	11298.2	16276.7	14526.1	13117.1
Q16555	Q14194;Q16555	DPYL2_HUMAN	DPYSL2	Dihydropyrimidinase-related protein 2	13419.9	15592.6	16271.9	9007.23	10032	11928.5	14597.5	13926.5	16527.2	14733.7	15346.9	17769.2	19481	21223.1	19102.1	9231.39	15840.8	13325.1	13690.6	9173.39	8950.82	13080.3	9918.13	16903.8	14469	16060.5	9529.99	14810.8	7881.58	13222.7	12993.3	13499.2	14305.6	9780.14	11273.9	15356	12450.3	14503.8	12813.8	14582.1	14582.1	14272	14614.2	14638.5	14281.5
Q9Y3D6	Q9Y3D6	FIS1_HUMAN	FIS1	Mitochondrial fission 1 protein	13241.6	11543.7	12210.6	15145.7	13441.1	10578.6	14676	15087.8	12825.3	9481.89	8311.79	8101.95	12446.2	8869.49	7884.77	21229.7	10079.9	13165.4	13893.7	15953.5	18336.4	19044.8	16455	10000.2	11023.9	10582.9	19472.3	13886.8	21008.3	16172.8	14083.9	18050.8	15590.4	19102.5	15797.4	13046.4	16029.4	14040.1	13603.6	13304.8	14143.7	14358.4	14445.2	14724.9	14788.8
P52815	P52815	RM12_HUMAN	MRPL12	Large ribosomal subunit protein bL12m	12478.8	11170.1	10153.8	17243.8	11041.8	14066.6	14700.8	13672.5	12191.2	10157.6	8630.54	7102.17	11805	8098.32	9270.79	26403.1	9287.66	11799.2	18020.9	16423.7	17227.6	21590.7	14151.6	9071.67	11056.1	10979.7	16115.8	12644.5	27872.2	17650.6	9209.64	15218.3	15897.9	22619.2	11335.3	10965	17205.9	12148.7	11193.9	15256.8	15972	15145.6	15031.2	14054.1	15468.2
P29692	P29692	EF1D_HUMAN	EEF1D	Elongation factor 1-delta	14390.9	13396.6	13067.1	12525.3	12423.8	10362.8	10874.3	10855.9	10558.6	13759	11023.6	12231.2	8921.82	9028.9	7169.78	16830.9	10946.7	15570.3	14231	16154.2	11853.5	13262.1	12271.5	10917.9	9430.96	10063.4	12702.4	14088.4	17437.2	11783	14905.2	11477.1	15839	15775.9	12744.7	14802.3	12397.9	11554.3	9049.85	14921.9	13565.6	14628.6	13225.2	11880.7	13263.6
P12931	P12931	SRC_HUMAN	SRC	Proto-oncogene tyrosine-protein kinase Src	12128.9	11689.4	13736.4	12420.4	8471.78	17175.7	16715.2	20801.3	19699		8004.51	4160.03	11700.3	9993.08	9743.05	28243.8	22433.5	16468.7	17456.5	13053.4		31844.6	26186.5	18871.1	23231.5	19770.8	22080.3	20224.6	21530.2	20676	19058.7	20818.1	26935.6	28387.5	21880.2	18030.5	8239.51	16927.9	22332.1	14133.3	13615.8	16565.6	17148.9	18687.2	16922.3
Q9Y281	Q9Y281	COF2_HUMAN	CFL2	Cofilin-2	12317.6	11440.4	9962.16	15991.9	12545.6	15146.2	12525	13291.8	14041.8	11534.1	10568.1	10863.5	11719.6	11500.8	10321.8	14847	9663.42	17822.4	13847.6	19670.4	17137	12435.9	14542.7	10429.9	11987.1	11458.7	13015.8	14125.6	13579.7	12272	16422.6	19980	15903.1	16586.5	17906.6	14763.8	18545.9	15799.8	18241.3	15065.7	14807.2	13950.9	14165.4	13015.6	14914.5
O95810	O95810	CAVN2_HUMAN	CAVIN2	Caveolae-associated protein 2	12402.2	11259.2	11584.1	15156.6	12659.3	14994.7	13946.2	13796	14794.4	8608.73	10574.1	9216.98	10727.8	10022.3	8488.11	14007.2	9436.65	11844.5	14781.4	12119.9	15453.6	16353.4	14152.5	10944.8	13359.4	12802.1	16814.8	11325.4	13802.5	11274.5	16920.9	12030	12205.8	14951.7	12159.4	13466.9	15538	14688.8	13023.3	11839.9	13990.1	13351	13460.1	13139.9	13956.9
Q16629	Q16629	SRSF7_HUMAN	SRSF7	Serine/arginine-rich splicing factor 7	23727.1	19041.4	21798.4	12189.8	13753.3	12563.2	11090.4	14948.2	16925.3	20271.3	22935.7	18351.8	9582.22	10609	22760.1	13107.3	9366.67	14542	14738.8	13345.6	10063.9	8122.62	15967.5	5403.89		13499	10867.3	14171.8	11390.1	6281.11		13214.8	13070	17643.5	12546.6	10711.6	10474.9	13651.4	14050	12484	17842.2	15758.7	13319.6	14157.6	14195.8
Q13405	Q13405	RM49_HUMAN	MRPL49	Large ribosomal subunit protein mL49	12187	11050.2	12442.1	11155.8	12011.1	11725.5	10639.6	9142.77	8396.53	12013.1	10346.3	6097.75	7291.93	10604.4	9462.06	15129.9	8322.2	9228.7	12698.3	13849.9	12859.7	10676	10120.2	7257.12	11382.5	8956.41		8409.69	11057.6	10251.8		10998.5	13822.5	14631.4		8649.29	10907.4	6743.52	8929.82	13291.9	12751	9170.6	12962.1	15856.9	11271.6
P20810	P20810	ICAL_HUMAN	CAST	Calpastatin	12496.3	10831.1	11662.2	12103.2	12935.7	8905.07	17227	17307.7	13280.2	10793.7	9669.2	8082.56	8986.32	5729.6	6055.8	20736.6	9237.42	11584.5	18570.4	18400.6	17540.6	22711.5	15551.4	7971.15	8937.33	9648.17	17571.6	12876.3	22042	13763.1	12324.6	13723.5	14896	19587.9	16076.1	10424.6	16171.4	13296.5	11599.4	13706.8	14197.9	13114.3	14399	12978.9	13637.2
Q9Y2R0	Q9Y2R0	COA3_HUMAN	COA3	Cytochrome c oxidase assembly factor 3 homolog, mitochondrial	10923.5	11189	11653.8	16687.8	15385.6	12991.9	11224.9	12156	12542.3	10937.5	11502.1	9259.34	5770.67	6005.48	7070.65	11333.7	15633.7	11146.8	13554.6	12228.6	16915.9	13858.1	11492.9	12536.3	13453.2	11630.4	17608.5	11096.9	13671.1	15576.9	11135.9	10054.4	12587.8	14136.6	12219.3	8666.13	17075.7	15275.9	12960.7	13339	13185.2	12210.1	13275	13862.3	11781.3
P01023	P01023	A2MG_HUMAN	A2M	Alpha-2-macroglobulin	14999.2	17865.8	25472.8	9035.85	13571.5	11472.8	9196.7	7710.83	9486.89	61953.8	53053.6	73845.3	3807.78	4356.12	8812.27	9253.1	13445.2	5244.15	6695.29	4687.28	2334.76		3899.34	4975.26	5753.59	4983.75	3162.16	4837.04	2784.23	2536.31	2960.14	2859.72	17584.2	3229.94	6565.47	11502.7	2066.65	4545.9	6344.43	12880.1	12715.7	13074.6	11832	12642.6	13499.7
P09972	P09972	ALDOC_HUMAN	ALDOC	Fructose-bisphosphate aldolase C	6232.4	5454	6332.76	7691.93	9777.87	8218.78	8614.91	10888.9	10523.4	5790.85	5275.67	4770.3	15684.3	16468	14444.1	16309.1	19088.6	14551.3	17311.2	11301.1	14314.9	14104.3	14710.3	12019.5	14622.5	19716	17238.7	17300.2	17026	12317.4	15589.4	12936.1	21391.5	19417.2	18353.8	10304.6	12671.9	21208.7	15777.5	14474.4	14470.1	13052.7	12582.9	12132.2	13191.2
P07858	P07858	CATB_HUMAN	CTSB	Cathepsin B	13708.4	14627.3	15198.1	9887.1	11772.5	11084.6	6489.02	8928.18	8666.27	9367.8	9659.76	9094.95	15081.9	12910.9	14877	16491.9	9842.32	18148.5	16174.7	9703.9	11180.3	12132.2	13234.5	20229.5	16820.9	10972.2	9990.54	12661.5	18473.7	16935.4	13944.2	14436.7	10845.9	15585.3	17440.6	18276	20432.3	13394.7	13571.9	15203.2	16284.4	14267.8	14895.9	12837.1	14415.1
P02794	P02794	FRIH_HUMAN	FTH1	Ferritin heavy chain	8832.13	7904.58	8144.69	9696.58	7889.91	7033.08	14711.7	19204.9	15346	12401.7	9251.61	11066.7	26048.6	22307.2	18978.4	15664.3	5795.79	8118.79	14285.4	5797.62	12409.1	16576.2	15941.2	6625	12601.6	9302	24281	8103.75	15834.4	11790	13967.3	12850.4	6742.07	17174.6	13493.4	11435.3	26586.3	11597.6	11471.4	16320.7	15033.2	13422.9	15417	10744.9	13315.2
P12532	P12532	KCRU_HUMAN	CKMT1A	Creatine kinase U-type, mitochondrial	14866.8	14707.7	7988.2	15054.8	16768.7	15551.1	21620.4	28677.7	29489.3	9886.34	10766.9	12269.3	12069	10230.7	7522.07	14428.5	17702.1	15001	24502.6	15805.3	19417.1	7079.1	25609.7	15857.9	20079.6	16515.9	18925.2	15955.4	22030.1	18821.6	16031	17177.5	17287	27569.7	16626.1	13267.4	27860.8	20248	20304.9	15869.5	16872.4	12340.8	13835.4	14147	12537.8
P12110	P12110	CO6A2_HUMAN	COL6A2	Collagen alpha-2(VI) chain	8373.74	14399.3	29967.9	3082.16	5583.14	14034.8	14155.4	17349.5	10926.2	6633.71	8333.2	16643.2	7339.68	16910	20806.1	12442.1	19112	5675.81	14217.6	9356.33	7983.75	19211.9	21454.9	3173.89	7800.2	8182.04	10322.5	15209.3	15912	11732.4	10180.3	12581.8	20288.2	8929.65	10338.6	19303.2	3873.19	25558.3	17368.9	15396.5	16055.4	15149	14432.9	14623.9	15516.4
P20340	P20340	RAB6A_HUMAN	RAB6A	Ras-related protein Rab-6A	11847.3	9909.32	14788.5	9738.62	9891.95	11373.2	11440	8481.66	10604.3	10519.7	11245.9	11771.8	11454.1	10298	9635.14	13119.9	13263.6	13416.8	11594.5	13642.2	11121.4	11775.4	11502	12752.2	12409.2	14465.4	10385.2	11938.7	12224.5	11842.3	11856.2	12537.1	11536.2	12447.4	13327.2	13675.4	11649.8	12133.4	9945.53	13165.2	10698.3	12174.4	13718.5	13057.3	12637.5
O14818	O14818	PSA7_HUMAN	PSMA7	Proteasome subunit alpha type-7	12198.5	13256	11659.6	12436	12914.4	12674	12493.3	12068.9	11938.7	15251.3	15219.7	13917.9	15637.6	11936.1	11581.2	12636.7	11357.8	12604.4	11563.7	13087.5	14257.5	14767.1	13282.1	10144.5	13855.8	14520	11365.7	13288.6	12588.3	12882.5	14773.1	13649.5	13233.6	14166.4	13802.4	13744.9	15983.5	13980.5	13680.8	14623.6	13573.5	14409.5	13645.7	13114.6	13141.8
P52565	P52565	GDIR1_HUMAN	ARHGDIA	Rho GDP-dissociation inhibitor 1	10886.6	10939.2	15688.3	11949.2	12977.9	10593.9	12902.2	12469	11189.4	10304.9	12349.3	11656.3	7772.85	8716.17	8871.85	12092.1	10126.7	11115.2	12114.8	16142.8	9326	13706.7	8468.79	10586.1	8923.39	11471.2	9492.51	11708.5	12209.7	13363.6	11344.8	13101.5	11971.6	9805.71	9899.93	12937.6	10251.2	9768.61	8823.03	13548.1	13229.4	13171.2	12979.4	13625.4	12106.5
P04632	P04632	CPNS1_HUMAN	CAPNS1	Calpain small subunit 1	11837.5	11780.1	12938.8	15643.1	14154.1	13437.4	18797.7	15868.5	16268.3	12582.6	12380.5	9614.07	14135.8	10598	9941.18	15802.9	10132.4	12486.8	14602.1	12534.4	14721.4	13182.1	13509.3	10520	11071.8	10218.5	13436.6	12392.8	15509.2	13488.6	16500	15343.1	13163.8	13587.4	14795.1	13390.3	14731.6	14479.2	12654.8	13883.3	13274.3	15987.5	14219.1	15009.2	15542
P05386	P05386	RLA1_HUMAN	RPLP1	Large ribosomal subunit protein P1	13398.7	11557.4	15043.5	15293.1	13784.3	11022.9	14639.2	13907.4	10589	18119.3	16672.9	15224.4	13595.7	9018.92	8803.54	14628.3	6907.03	11657.6	10723.7	14721.4	10362.8	9564.18	11708.8	6267.31	6656.61	6361.85	11023.4	9011.93	12295	9645.84	11068.2	9083.78	9519.43	14029.1	9982.46	11177.6	10349.6	7697.3	6001.14	11413.7	14876.2	12902.2	12663.5	11838.4	11518.9
Q15124	Q15124	PGM5_HUMAN	PGM5	Phosphoglucomutase-like protein 5	10011	11599.3	9520.82	8904.53	11905.7	14125.6	11281.6	11631.1	14151.1	6597.8	11036.6	5860.32	16132.3	24999.1	20468.2	4277.75	11097.1	12173.9	14074.3	10931.4	10939.4	7984.59	13489.8	15679.4	15083.1	14861.8	5841.42	11411.7	5434.93	11664.8	14353.3	10345.6	11997.5	9154.39	12039.8	16345.9	13164.9	19676.1	18831.5	15925.6	12768.5	15099.1	12177.4	13024.6	15345.5
Q92841	Q92841	DDX17_HUMAN	DDX17	Probable ATP-dependent RNA helicase DDX17	13904	15385.7	14287.8	9886.59	12015.8	14519.8	13963.9	12549.9	13660.4	13550.7	14715.1	14721.4	10415.1	11955	12698.8	8114.82	9030.55	13111.2	8457.09	12492.1	6513.82	10536.3	10750.6	8266.09	10226.7	10709.6	10280	11685.3	7575.13	10135.3	9274.27	7853.81	12134	6576.19	11110.8	11648.3	8827.19	12693.4	10517.3	14434.2	13543.5	13111.1	11866.7	12511.6	14024.9
O15061	O15061	SYNEM_HUMAN	SYNM	Synemin	11158.4	12419	14068.9	11757	11222.3	15595	12586.5	13448.3	11936	7877.65	10516.2	8916.23	26097.8	28234.2	24371.8	7364.55	8410.05	11469.5	8230.42	12021.5	9758.99	11190.9	13804	12008.1	10132.6	9949.17	9944.34	11586.1	11365.9	9905.46	12418.3	12995.4	10139.6	8612.78	12664.3	10900.3	9026.86	10858.1	11662	13914.2	15268.7	14201.6	13915.9	13879.1	13161.2
Q9BWH2	Q9BWH2	FUND2_HUMAN	FUNDC2	FUN14 domain-containing protein 2	9171.1	9065.87	9383.99	8435.24	7661.84	7335.87	10633.5	7317.22	10740.7	6274.42	7441.48	6353.43	8957.2	5529.61	5811	11548.1	11496.8	10872.3	13310.9	10985.8	17739.4	13385.6	10015.6	12615.5	14387.7	11933.9	15686.5	13003.6	13347.3	14783.5	12920.4	13691	12691.3	14310.3	13792.6	10756.7	15106.5	16200.1	14199.4	7974.74	10836.1	13487.2	12166.9	13347.9	10567.2
P13861	P13861	KAP2_HUMAN	PRKAR2A	cAMP-dependent protein kinase type II-alpha regulatory subunit	9956.32	11116.8	9881.8	10645.8	10331.2	10883.2	11674.9	10984.9	11624	13436.1	10691.9	12284.5	10240.2	9677.84	9808.1	12807.2	11898.3	11869	16561	12497.2	14043.5	11089.1	14457.5	14187.1	14190.8	13551.3	12814.9	13897.2	13236.2	16088.1	11294.2	13891.6	14012.8	13690.3	14559.9	12584	15027	14308.4	17787.8	11696.3	12293.7	11477.7	12955.6	14539.6	13038.8
P60842;Q14240	P60842;Q14240	IF4A1_HUMAN;IF4A2_HUMAN	EIF4A1;EIF4A2	Eukaryotic initiation factor 4A-I	9757.2	11676.7	11790.8	7720.24	8665.9	10488.9	9244.07	9619.05	10643.2	7221.95	10289.3	9218.14	14494.7	18725	16184.2	9113.38	12214.1	15197.3	11004.4	11830.9	8798.11	11256	9644.66	12347.5	11880.9	11709.4	8207.21	11654.4	8020.89	9684.04	11375.6	9155.88	11202.7	9310.84	11017.4	12793.1	9017.42	9791.89	11357.8	11502.1	11267.2	9715.55	11231.1	10729	11093.4
Q9H0N5	Q9H0N5	PHS2_HUMAN	PCBD2	Pterin-4-alpha-carbinolamine dehydratase 2	10196.2	7481.94	7024.07	15677.1	10900.1	8594.92	10559.5	15018.9	9007.07	8224.96		5551.8	9829.78	6132.33	3351.19	22605.5	9102.24	9401.47	15862.5	12834.3	21427.7	15713.7	16101.4	6720.35	12146.3	9619.01	15916.8	10585.1	19368.3	13120.8	14392	17205.1	10864.6	17277.4	11563.5	10283.3	13883.6	14138.9	12553.9	9374.64	12576.5	11353.3	10865.6	13107.2	11808
P35754	P35754	GLRX1_HUMAN	GLRX	Glutaredoxin-1	8027.49	7368.44	6143.85	14874.8	12955.6	11562.2	12707.6	13200.6	10186.7	9941.69	3623.66	2972.11	7922.64	3435.53	3092.39	17520.3	6074.54	8595.12	16678	17349.7	18448.7	15117	17785.5	6261.19	9592.15	8030.96	13770.6	10175.3	18203.4	9957.06	19654.1	14038	11305.5	18535.4	17597.6	13166.4	22758.4	11510.7	11841	11883.1	12843.4	13186.6	12232.9	12051.3	12154.6
Q9UJY1	Q9UJY1	HSPB8_HUMAN	HSPB8	Heat shock protein beta-8	12849.8	14310.2	8025.52	18386.5	15129.4	11639	13669	9972.07	9165.88	7790.79	7841.62	5650.57	13074.4	8155.78	7665.08	7919.36	4850.46	9930.85	11009.3	15197.8	12872.7	11019.4	12382.4	10959	8345.22	5847.01	13319.7	7610.22	14362.2	12433.4	11666.4	11959.3	8304.99	11102.3	10399.3	8418.86	13141.5	12184.3	10135.8	14847	13990.8	13802.4	13681.1	13146.9	12504.1
A0A0B4J2D5;P0DPI2	A0A0B4J2D5;P0DPI2	GAL3A_HUMAN;GAL3B_HUMAN	GATD3;GATD3B	Putative glutamine amidotransferase-like class 1 domain-containing protein 3B, mitochondrial	13298.7	16168.2	12652.6	15810.5	14113.9	17733	12793.7	14296.3	14711.5	10615.6	10696.4	10681.3	8669.08	8369.05	8555.7	11848.2	17066.6	12260.4	13411.9	10749.8	14857.3	11631.2	15675.4	17763.2	17089.6	13887.3	15279	11309	13182.7	18979.5	12429.3	13257.3	11836.3	17411.5	10744.1	12786.2	15016.6	13617.8	16757.1	13976.4	12911.7	12320.8	12102.4	13032.8	12443.9
P13611	P13611	CSPG2_HUMAN	VCAN	Versican core protein	12475.4	12444.8	33570.6	11747.9	27269.3	29908.7	12298.6	16572.3	12015.8	10911.6	9485.41	8676.99	20292.4	13975.4	14883.7	10100.9	9345.68	7398.24	10558.7	14652.1	4580.7	5778.49	13513.5	2845.43	3639.39	5226.45	2874.81	14269.6	8295.67	6761.97	16807.9	12160.6	8441.39	5159.45	7436.65	19402.4	5326.42	9484.31	5614.8	14336.3	15487	12952.5	14871.5	12895.4	13317.1
P49721	P49721	PSB2_HUMAN	PSMB2	Proteasome subunit beta type-2	9021.27	9314.29	9377.84	9540.69	10770.1	11010.4	10996.8	10235.6	11035.5	11944.9	12070.6	12323.5	13992.8	13013	9292.6	11011.7	9977.91	11573.7	12232	9368.95	13313.1	13368.8	11315.6	10247.7	12400.9	11138.8	11443.1	11172.8	11396.4	11638.3	14039.5	12666.1	12927.1	13178.2	11794.8	11348.6	15000.1	13485.9	11660.3	12511.7	11764.7	12181.6	11433.7	11953.6	12657.3
Q9Y4W6	Q9Y4W6	AFG32_HUMAN	AFG3L2	AFG3-like protein 2	15192.9	17597.1	14167.6	10259.1	10478.6	13374.1	11299.1	10429.3	12941.1	6775.69	10344.6	9186.06	9770.41	12519.1	14006.7	10968.7	14173.4	12906.2	7456.47	11181.8	12201.5	11600.1	11806.9	14824.7	13113.2	13776.5	9549.6	10498.8	10205.3	14348.7	10615.4	11983.7	10943.7	11555	9265.44	10802.8	12015.4	12714.4	12743.5	12243.1	13515.5	11916	11473	12177.3	13090
P35268	P35268	RL22_HUMAN	RPL22	Large ribosomal subunit protein eL22	14949.4	13100.7	15635.8	14738.3	13833.6	10812.2	12023.1	10683.3	8948.2	14412	12426.5	8382.73	13278.4	8372.34	10341.3	17196.8	9959.37	11396.1	9815.22	14977.4	10700.2	10449.8	10818.5	9718.43	8170.56	9383.94	13180.5	11728.6	12216.6	9576.53	8968.43	10609.8	11349.3	10740.4	11242.7	10788.3	8161.97	10005.8	9499.41	13053.6	14936.2	13365.3	11752.4	11585.9	13317.9
P07437	P07437	TBB5_HUMAN	TUBB	Tubulin beta chain	14688.7	18136	16968	14396.9	16008.4	19349.5	12192.3	10567.7	13533.1	11913.6	14257.1	14120.2	23412.3	28469	22964.7	8295.72	10318.7	22588.2	9307.12	10053.6	7658.67	7037.34	7868.59	12421.7	10325.9	11594.6	5893.61	12681.1	5332.23	8980.68	12200.9	12293.7	12678.8	6985.58	9517.06	15087.4	8778.6	9404.26	10115.3	12630.3	12312.1	12097.5	13618.5	12797.3	12947.3
O00217	O00217	NDUS8_HUMAN	NDUFS8	NADH dehydrogenase [ubiquinone] iron-sulfur protein 8, mitochondrial	4797.55	5666.16	4972.1	5299.91	6892.38	6266.6	6409.67	7938.57	7553.9	2815.1	2943.39	3038.02	2981.96	2760.46	2905.18	16436.5	13542.5	12489.4	22467.5	16080.7	17625.5	18327.7	17561.8	15101.9	14756	11431.3	20458.4	15438.6	23939.7	22489.9	16075	17877.6	15987.9	20807.2	17104.9	12259.9	20712.9	16869.8	13747	9987.46	10501.7	11794.2	12001.1	14122.8	12320.2
P19367	P19367	HXK1_HUMAN	HK1	Hexokinase-1	7641.7	9762.85	10238.6	8611.89	8748.27	11658.5	9571.76	10500.2	10487.4	14688	15736.4	16747.2	22929.6	25971.7	26951.6	7916.18	16607.9	8539.01	9212.33	9235.6	10426.4	11491.9	13593.7	12327.4	13736.5	13287.7	7111.94	10338.9	10200.9	10700.1	11005.2	10276.9	11587.1	9704.52	11364.3	13625.9	8942.96	9725.44	12579.5	13483.3	13107.2	12597.1	13299.4	12950.5	13316.8
Q96DR7	Q96DR7	ARHGQ_HUMAN	ARHGEF26	Rho guanine nucleotide exchange factor 26	8029.05	8537.54	7518.71	10443.6	11443.9	13879	8976.88	7215.73	8295.26	6689.61	5269.56	4691	9631.99	9774.57	8653.55	17763.7	18851.3	18541.8	16889.9	16366.3	20554.8	16021.9	21429.2	18749.8	25099.2	19049.6	19797.1	14497.3	17747.1	20154	19822.7	20222.2	16988.5	17618.5	18664	15983.6	16930.8	21664.3	19091.8	14308.1	12882.6	13922.9	12981	13905.9	13198.8
Q08257	Q08257	QOR_HUMAN	CRYZ	Quinone oxidoreductase	11876.2	14376.2	10967.3	11244.7	10286	14492.6	9148.43	8894.26	10295.9	9884.24	10003.3	11400.7	13356.5	12832.2	15784.1	7647.41	9166.48	11728.2	9515.62	11791.3	8214.22	8889.35	10475.7	14901.6	12803.2	18030.1	12405.5	13067.7	8303.26	9133.61	13400.6	14486.5	12356	11084.3	11343.7	14910.5	12844.2	14336.2	9577.13	12382.4	12282.5	12811.4	12427	12247.7	12324.6
Q562R1	Q562R1	ACTBL_HUMAN	ACTBL2	Beta-actin-like protein 2	17617.9	16152.7	18820.1	12178.6	15308.1	15346	18020.8	15841.6	23408.1	18328	18722.5	20031.1	20710.3	18944.8	11165.4	18909.5	15067.9	24897.8	23691	14813.9	10924.1	11458	13885.4	19280.3	19139.6	19863.1	9849.66	20896.2	14300.3	13916.9	19650.5	17463.9	22127.9	16439.7	15308.2	17030.4	21895.8	14183	18590.7	10717.5	15296.9	11842.8	13847.5	15173.9	16743.1
P51991	P51991	ROA3_HUMAN	HNRNPA3	Heterogeneous nuclear ribonucleoprotein A3	16510.8	15068.3	16860.8	13653.4	12609.7	12817.8	14753	15668.6	11462.4	6977.93	10287.8	9149.78	8483.68	8818.15	9274.33	12500.4	8910.36	8905.34	6484.22	14257.4	9385.72	16458.6	12207.2	8405.82	8548.55	7026.89	12386.4	11175.7	10346.5	11042.2	9759.4	10105.1	10504.2	9308.6	8053.65	10527.9	9310.12	9201.89	7570.54	11624	12496.3	11818.6	12167.5	11598.5	12053.2
P18669	P18669	PGAM1_HUMAN	PGAM1	Phosphoglycerate mutase 1	11892	12743.7	12458	14068.1	15871.8	16449.7	13795.8	14615.8	14025.2	7715.81	7526.09	8233.28	11317.2	10361.4	8420.78	12021.9	10888.8	15868.6	12412.7	14747.3	16563.7	14142.5	16303	10123.6	9620.78	12910.8	12287.4	13733.7	13003.1	11287.7	18260.6	17092.8	14025.2	16893.2	14061	17620.6	14483.3	16114.1	14853.5	13724.5	13572.1	12585	12561.9	12858.6	14271.1
P50995	P50995	ANX11_HUMAN	ANXA11	Annexin A11	11843.4	12012	9933.03	10216.1	11655.8	12079.3	12903.7	12661.9	13085.5	10703	9316.74	9855.6	10394.8	10596	9462.95	8448.12	8059.93	13797.7	11976	13420.1	12561.5	10079.4	13778.7	10665.8	11282.2	10861.3	9935.2	11435.4	11253.9	10856.7	13733.8	14279.5	12223.3	12424.3	12077.7	12886.9	11807.7	11010.9	11536.9	12758.8	11950.2	11701	11848.6	12006.9	12885.2
O14979;Q99729	O14979;Q99729	HNRDL_HUMAN;ROAA_HUMAN	HNRNPAB;HNRNPDL	Heterogeneous nuclear ribonucleoprotein D-like	13484	13815.8	12930	16740	14357.1	12806.4		14870.5	11176.3	12415.1	15647.7	8882.3	8543.95	5534.12	6698			10813.7		10883.2		13860.3		6078.38	5811.63	7926.83		12069.3		10700.5	10164.6	10198.4		10621.9		10569.6	10800.9	8074.05		11391.6		11474	10703.8	10184	9883.67
Q14192	Q14192	FHL2_HUMAN	FHL2	Four and a half LIM domains protein 2	15886.6	15292.5	10901.5	11451.4	17102.7	13516.5	16842.7	18373.7	19017.8	1758.57	5341.51	2875.8	4702.44	6075.32	5739.78	13446.3	10444.8	16799.9	30417.8	18783.8	18795	12624.2	34396	13708.2	12754.8	12609	8389.92	17290	22451.5	22402.7	15105.1	16203.8	20514.5	26566.2	15501.2	11592.1	17713.3	12559.2	11814.4	14499.4	12571.3	11745.2	13111.5	13246	13289.1
P62888	P62888	RL30_HUMAN	RPL30	Large ribosomal subunit protein eL30	14830.3	11620	13120.2	16132.4	13288	12941	12926.3	10604.7	9494.18	17645.4	16862.4	15779.4	14101.8	9430.2	10485.8	15151.3	8378.61	11585.5	9404.21	16189.3	10022	12991.2	8360.02	7953.52	8082.1	7723.6	11004.8	11979.7	11479.1	10191.2	10521.8	10305	9844.99	9612.5	9845.28	11432.7	9584.32	9280.67	8182.59	12099.9	12880.4	12012.3	12800.8	12432.5	11965.5
Q14118	Q14118	DAG1_HUMAN	DAG1	Dystroglycan 1	15112.4	13968.7	12450.5	14267.1	14597.7	13522.4	13541.2	16572.6	14518.1	14053.1	12399.8	13162.5	9102.09	7386.1	7902.33	11545	6704.34	9625.14	10521.6	11254.9	9253.02	10288.2	11829.7	7383.17	8262.71	8789.32	10123.1	9609.57	11853.6	11978.9	10184.8	10324.4	10905.1	11968.5	10849.2	10808.5	13223.3	10132.9	8683.49	10819.1	11683.2	11995.2	12656	11548.2	12472.3
Q9UKS6	Q9UKS6	PACN3_HUMAN	PACSIN3	Protein kinase C and casein kinase substrate in neurons protein 3	13455.8	13992.6	10407.3	14512.7	14793.2	11176.6	18169.3	17916.1	16363.7	13802.2	13148.9	12362.4	9457.49	6616.74	8379.79	16228.1	9817.27	14041.4	16388.7	14681	14263.4	11168.4	15798	9057.21	11330.1	11161.7	15229.7	18062.5	18428.9	16437.5	14474.7	14549.5	14707.1	16269.8	18664.3	12440.4	17247.5	12878.5	12301.4	14570	15118.7	13101.9	13149.7	13474.4	13803.6
P09497	P09497	CLCB_HUMAN	CLTB	Clathrin light chain B	12696	9200.13	11795.3	15091.5	13257.6	11839.9	12057	10939.5	9701.03	9640.86	9414.91	8780.06	9926.78	6982.29	7251.6	11942.3	7567.65	7928.46	11421.7	12806.2	10071.1	9786.16	11260.6	7021.79	6417.1	6595.92	12839.2	8866	11992.5	10242.4	11602.6	9948.58	10260	10118.4	10312.3	10952.1	10623.7	8983.99	7338.94	12032.6	11098.3	10906.5	12336	10254.2	10371.5
Q06323	Q06323	PSME1_HUMAN	PSME1	Proteasome activator complex subunit 1	12193.5	9710.61	9670.71	12924.1	11879.7	9797.09	11530.9	10614.6	7835.27	11945.8	10381.7	10424.7	9395.38	5991.85	5390.5	14063	7025.19	9992.15	11614.9	11613.8	12744.8	13754	9691.52	5767.42	6412.74	8458.91	13186.3	12254.7	17441.2	12285.4	8723.66	13375.4	9894.1	13538.6	13805.2	8314.09	11949.4	6936.56	6016.21	10604.5	10712.1	11838	11010.3	10706.7	12265.7
P05556	P05556	ITB1_HUMAN	ITGB1	Integrin beta-1	14397.1	14092.9	13951.8	10695.1	11672.1	11850.5	11152.8	13594.9	13510.2	15901.6	16639.4	15464.1	14162.7	15244.4	13879.2	11309	9202.94	15615	11771.4	13623.7	9570.76	11244.1	13662	10893	10104	11527.3	10113.2	11693.6	11007.1	11296.3	12028.5	9908.15	13269.2	11468.6	10874.7	14482.7	9441.54	11389.6	9300.58	13850.2	13820.5	11929.9	12551.9	11911.1	13135.4
P54652	P54652	HSP72_HUMAN	HSPA2	Heat shock-related 70 kDa protein 2	5747.47	5863.65	6068.82	16655.8	15743.1	17745.8	11051.7	10817.7	15023.9	9440.89	10704.6	10331.5	13165.6	12248	12775.7	5769.81	8004.57	5577.66	10430.8	13477.1	7521.82	7937.18	11458.7	7127	7536.71	7078.55		9281.49	8971.16	8557.37	12969.5	10733.6	9334.64	10347.5	12786.3	14784.3	11518.3	7429.29	9249.04	12161.9	11962.3	12400.2	11856	11013.3	12040.5
P00367	P00367;P49448	DHE3_HUMAN	GLUD1	Glutamate dehydrogenase 1, mitochondrial	13878.6	19025.3	15298.6	10429.3	11332.6	20882.3	10333.5	10850	16019.3	10698.8	11392.8	13694.1	19061.8	28863.5	24856	6836.55	16829.6	14971.4	6925.89	7584.08	8322.95	5639.64	10572.5	16548.2	13777.8	14382.5	3770.08	10763.7	7578.31	8875.32	11064.6	10582.4	11588.1	8292.63	9818.48	14420	9084.32	13856	14514.6	12775.6	14289.8	13685.8	13549.5	13479.9	13569.7
Q96E39	P38159;Q96E39	RMXL1_HUMAN	RBMXL1	RNA binding motif protein, X-linked-like-1	15003	11263.5	19197.1	16012.2	12073.3	12668.9	15246.8	12242.2	7988.61	12092.1	12076.3	11014.4	8954.12	7072.23	6686.72	15099.8	6323.47	7938.3	3928.68	13813.5	7616.09	16997.2	9157.88	7177.42	6646.9	9355.71	10624.9	13228.8	12079.5	10747.4	9026.76	7558.35	8972.54	11894.5	9227.59	10523.7	6756.92	7109.5	5270.22	11107.2	12508.3	9529.34	13987.7	10933.5	12144.6
Q16881	Q16881	TRXR1_HUMAN	TXNRD1	Thioredoxin reductase 1, cytoplasmic	8477.89	6661.08	7363.91	10371	10618.1	7461.12	7247.04	9684.98	6965.51	4878	6113.83	4826.69	9356.98	8770.52	8916.59		10227.5	6510.15	5263.02				8728.61	8699.47	11182.2	9153.07		9688.21		11468.6	13012.7	8112.65	8989.61		13807.8	9739.29	17699.3	10807.8	11305.7	10533.7			7952.34	12332.2
P26373	P26373	RL13_HUMAN	RPL13	Large ribosomal subunit protein eL13	11296.2	10305.6	13616.5	13366.1	12635.9	10157.6	7397.86	8748.77	6915.92	8723.16	10445.1	7918.78	10663.9	11371.8	11036.3	14316.5	8630.96	9802.74	7398.01	14427.1	9215.76	13064	9470.13	10246	9131.72	10446.8	10700	11526	11303	8711.73	6209.49	9313.35	12228.9	11681.2	6752.98	10338.6	10710.7	9291.01	10647.8	11496.2	12421.3	11081.1	11907.5	11312	11514
P50990	P50990	TCPQ_HUMAN	CCT8	T-complex protein 1 subunit theta	9159.28	11463.4	10815	7325.49	9493.32	9180.84	8930.46	7821.29	9464.6	12752.1	14064	13991	21379.3	23355.1	20220.9	6823.48	11546.8	12721.8	11827.6	9172.28	8135.83	8263.36	10337.4	11913	11607.4	11203.5	8714.56	11602.3	8617.69	10842.4	10373.4	8395.93	11017.6	7570.89	10917.7	10584.8	8477.46	9792.57	9868.78	12254.3	11596.6	12208.5	11935.5	12008.7	12355.7
O75915	O75915	PRAF3_HUMAN	ARL6IP5	PRA1 family protein 3	8010.28	8086.52	10040.8	7977.24	7078.69	7648.18	7793.31	6314.85	7150.18			1250.28	9715.82	10085.6	9412.45	9896.71	8666.24	9062.34	6455.11	9071.19	9414.71	9927.68	10667.2	10416.8	10153.9	12253.3	9597.37	10764.3	8249.36	9266.53	9187.87	12169.5	8979.83	10588.1	8352.58	12241.6	9378.23	12841.1	10966	11274.8	11087.5	10658.4	9935.34	10643.9	9610.24
Q92506	Q92506	DHB8_HUMAN	HSD17B8	(3R)-3-hydroxyacyl-CoA dehydrogenase	13359.3	14619.7	11769.2	12507	12343.9	14344.2	13817	12310.3	13902.8	12190.5	13250.4	10669	14443.8	11218.6	11581.7	7623.23	9937.71	8297.72	6111.41	9611.08	9263.21	10559.5	9783.36	10992.3	11299.4	8815.37	9934.85	8127.87	10613.1	13316.2	10127.1	10003.9	10128.6	3930.36	9349.18	11410	8433.47	13340.7	8836.9	11754.3	11340.9	10883.4	11046	11277.8	11154.7
Q9Y5Z4	Q9Y5Z4	HEBP2_HUMAN	HEBP2	Heme-binding protein 2	7013.11	5698.52	6353.72	10594.4	11293.1	8390.59	11925.1	13163.2	9566.64	5929.98	5544.16	5165.11	6772.42	5767.79	5536.13	13505	5693.01	8644.38	10719.2	13845	13931.7	13343	9402.31	5617.58	6049.75	7221.48	13363.1	8709.99	13815.6	9053.12	12176.4	15865.5	10472.8	10493.1	14068.3	9964	9380.18	10853.3	7409.28	12351.1	11797.5	11125.2	10598.2	9968.47	10834.6
P63241	P63241;Q9GZV4;Q6IS14	IF5A1_HUMAN	EIF5A	Eukaryotic translation initiation factor 5A-1	12294.9	10829.4	13060.5	13790.9	12907.1	11081.1	12539.6	14025.6	13110	12639.3	13426.6	14652.6	6806.44	8565.63	8201.88	14379.2	10552.3	12583.7	13118.1	14478.2	11241.7	9423.78	11676.3	7814.35	8448.64	10325.9	10013	14262.6	13584.2	8985.82	10134.1	11247.7	13247.7	15077.8	11906.7	13509.6	12960.1	9910.68	8889.3	14345.7	13335.2	13066.5	12848	13323.5	13402.8
P23396	P23396	RS3_HUMAN	RPS3	Small ribosomal subunit protein uS3	10826	9674.96	12548.1	8013.04	9178.33	10142.2	7514.49	7979.52	9083.62	12469.2	13940.3	14009.4	11616.5	13604	13542	7803.9	9421.04	12776.5	8139.11	10868.5	6968.61	8615.21	7317.11	12048	8957.8	11204.3	7188.23	10763.5	5671.64	7974.32	9878.18	6938.76	10043.8	6210.86	7588.68	12486.3	8925.99	8350.06	8058.82	12389	10707.5	10610	10078.2	10918.9	11253.7
Q92734	Q92734	TFG_HUMAN	TFG	Protein TFG	9504.84	8129.54	9106.34	9560.98	11560.8	10643.4	8638.86	6814.71	7698.05	8177.48	8351.62	7889.37	8794.86	7173.22	7044.69	10962	8955.76	8168	8324.11	12907.2	9284.56	11140.7	8144.9	5101.38	8817.1	8019.18	9316.8	6871.82	10730.5	6205.43	10676.6	8115.22	8229.31	7823.89	7161.61	7943.64	9238.68	7025.12	5980.7	9533.68	10722.4	9172.01	11849.3	9347.6	9047.86
P56556	P56556	NDUA6_HUMAN	NDUFA6	NADH dehydrogenase [ubiquinone] 1 alpha subcomplex subunit 6	5651.85	4994.7	5736.19	5259.19	5242.23	5948.81	5408.63	6209.54	6803.19	3506.93	3552.74	2621.14	3684.51	3064.03	3352.56	12324.7	13703.3	15489.1	12604.2	11389.4	17408.6	14624.5	20733	14800.2	14658.4	18663.3	14358.4	15459.7	14277	12252.2	10445.6	17761.3	14140	18764.4	15753.7	16160.8	22860.8	19007.5	15489.6	11388.4	12514.3	11157.2	11027.6	9535.27	10842.1
P20339;P51148;P61020	P20339;P51148;P61020	RAB5A_HUMAN;RAB5B_HUMAN;RAB5C_HUMAN	RAB5A;RAB5B;RAB5C	Ras-related protein Rab-5A	9598.09	10151.4	13611.9	8026.89	8908.42	11575.6	10785.7	8535.1	11228.1	11131	10639	12507.1	10136.2	13037.1	13806.4	10166.1	13833.7	12115.5	8953.41	11056.1	9793.88	12496.7	8931.23	13747.9	11365.6	12618.4	8040.7	13196.1	7173.99	9950.33	12094.2	11171.2	10391.7	9630.49	11314.4	13935.9	11303.7	10601.4	10971.7	11511	10666.6	11161.8	12313.1	10745.9	13357.9
P01889;P04439	P01889;P04439	HLAA_HUMAN;HLAB_HUMAN	HLA-A;HLA-B	HLA class I histocompatibility antigen, B alpha chain	10763.4	11870.2	10576	12638.6	10831.4	14492.3		13892.3	13589.3	11016.9	11968.6	11771.2	6719.67	6355.66	5613.16	9589.29	7571.71	9930.09	8289.89	9146.38	9286.02	7671.91	5168.25	8717.17	8999.54	11029.6	8236.75	10847.9	9430.91	10005	10888	7658	9832.97	7606.55	9810.08	9456.44	12256.7	8497.88	6436.82	12993.6	10145.5	11518.9	12451.7	12352.8	11093.1
Q13825	Q13825	AUHM_HUMAN	AUH	Methylglutaconyl-CoA hydratase, mitochondrial	8306.27	8475.22	8612.18	11602.8	11656.2	10789.8	10169.7	11352.5	10490.9	8879.33	8925.87	8451.31	11181.3	8643.86	10115.8	8645.76	10663	12899.1	11247.8	11178.8	13304.2	11181.4	12797.8	12292.3	12601.7	12203.8	11726.3	9912.06	11996.8	12256.9	12937.8	11759.8	12077	12490.7	11110.6	10177.9	13086.4	12948.4	12358	11903.1	11280.9	11266.6	10076.1	11504.7	11637.3
Q01082	Q01082	SPTB2_HUMAN	SPTBN1	Spectrin beta chain, non-erythrocytic 1	9248.24	11651	12068	6923.32	8873.51	11050	11685.3	10703.1	13653.1	11260.5	13717.5	13126	13384.9	15227.4	14364.1	8857.46	15876.5	10378.4	13575.2	8924.36	8683.83	11561.1	11971.5	12699.4	12067.9	11815.4	9598.5	12370.6	10615.5	12682.7	9391.06	7640.08	11962.3	8012.28	10085	11137.3	7929.76	10392.1	11016.5	11866.9	11249.7	10808.7	10736.8	11044.2	11189
Q04837	Q04837	SSBP_HUMAN	SSBP1	Single-stranded DNA-binding protein, mitochondrial	12322.1	12870.6	11759.6	12506.2	10394.3	10593	9017.9	8958.41	8739.14	13531.7	13325.9	10842.7	6560.56	6670.62	6082.61	14076.4	8396.96	9853.75	12092.8	10727	9489.66	11417	9002.51	8878.31	8174.55	9613.49	12607.7	8914.07	11313.7	10893.7	8038.69	11671.9	10723.6	12436.6	8783.53	8868.74	9753.25	9745.16	7478.47	9169.99	9424.94	10454.6	9235.76	11049.5	10011.1
Q15435	Q15435	PP1R7_HUMAN	PPP1R7	Protein phosphatase 1 regulatory subunit 7	9270.64	10300.9	8408.12	10350.2	10903.3	9572.23	10581.9	12264	11509.1	10025.2	9027.62	10123.4	10280.5	7513.98	7525.98	10131.9	8919.33	11113.7	11201.3	11171.8	12405.6	12743.4	11875.8	7988.49	9371.55	10037.1	11160	10812.3	13695.9	9001.65	10319.5	13009.7	12702.2	13612.1	11914.8	10014.5	10878.5	11379.2	9554.85	10685.9	12274.9	12068.1	11275.6	10040.1	11316
P55036	P55036;A2A3N6	PSMD4_HUMAN	PSMD4	26S proteasome non-ATPase regulatory subunit 4	11544.2	9396.11	13643.3	16365.3	14705.5	13338.5	14280.6	11835.1	11280.8	13830.9	13052.2	12137.8	10835	8842.32	8410.88	12662.7	11383.5	10902.4	12049.5	11232.9	11684.7	13974.6	10152.7	10554.4	11190.2	10872.7	10695.6	11874.8	11983.8	12975.6	13912.8	10305.9	10886.9	11680.2	12096.9	11191.5	11693.3	8785.54	11672.5	12126.9	12629.6	11290.8	13670.7	14260.4	13105.2
Q07955	Q07955	SRSF1_HUMAN	SRSF1	Serine/arginine-rich splicing factor 1	18994.3	14851.7	16682.7	11826.5	14821.6	10898.8	11049.5	13380.1	13550.8	19770.5	16199	14684.7	8876.09	6762.36	4552.17	12323.1	5793.02	10209.6	11763.9	13162	8606.13	7867.1	10796.2	5491.59	6002.83	8021.19	11678.4	10195.6	12133.5	6577.78	8220.55	8200.62	8085.25	12606	10883.5	8231.57	6633.75	8285.01	5993.07	11622.9	11975.7	11409.7	12083.2	11484.7	11759.9
O14602;P47813	P47813;O14602	IF1AX_HUMAN;IF1AY_HUMAN	EIF1AX;EIF1AY	Eukaryotic translation initiation factor 1A, Y-chromosomal	10553.5	10702.1	8731.49	15315.8	13407.2	10996.4	8215.43	10371	9531.19	9414.34	10267.1	8799.14	10040.8	8890.08	7881.33	12718.2	6529.43	9020.88	10219.2	9614.62	9491.93	12682.9	5640.74	6151.89	8345.76	5885.3	11916.4	8940.71	11385.3	6857.91	8316.41	8524.28	6545.72	6495.52	8940.3	7731.73	12151.8	4709.7	8844.95	11355.7	10351	8870.66	9607.87	8924.79	10266.9
Q9BPX5	Q9BPX5	ARP5L_HUMAN	ARPC5L	Actin-related protein 2/3 complex subunit 5-like protein	9571.31	7274.55	8142.58	13055.5	9771.44	9263.4	10727.1	11565	9822.77	10792.1	7243.77	8398.53	9445.85	5765.24	6269.64	12832.3	6294.32	8567.46	9095.37	12818.3	11334.8	11494.7	10100.9	4863.39	4654.3	6421.03	10184.4	8785.68	12508.1	9140.24	14752.7	10993.6	9547.7	11329.6	10854.6	9855	9084.59	8609.69	7309.25	9851.68	11638.5	12062.6	9748.65	11350.6	10996
P30153	P30153	2AAA_HUMAN	PPP2R1A	Serine/threonine-protein phosphatase 2A 65 kDa regulatory subunit A alpha isoform	9622.2	11280.3	9126.74	11271.3	11000.4	11997.3	11805.9	12235	14135	12246.5	11638.1	12971.1	13280.1	12638.4	13068	9179.13	10738.5	14492.9	13231.5	10023.8	10690.5	9286.57	10493.4	9542.61	11004.7	12057.7	8591.93	11211	10804.3	11695.3	14676.9	10832.1	11396.5	10846.8	13076.2	12448	11389.3	12007.2	12247.3	11750.3	12058.5	11088	10225.3	12400.4	12392.6
P30038	P30038	AL4A1_HUMAN	ALDH4A1	Delta-1-pyrroline-5-carboxylate dehydrogenase, mitochondrial	12253.1	14180.2	10982.9	10709.7	11738.6	13614.6	12786.2	12408.2	13499.9	7069.83	7670.63	7741.35	13779.9	11374	11648.9	7355.44	9060.65	11277.5	7374.47	12258.7	10591.6	10789.7	13840.4	13643.7	11816.9	10335.1	6197.65	8742.24	7929.31	14820.4	17302.1	17059.7	12768.6	13679	13785.9	13793.7	9644	10256.7	14012.9	10557.8	10910.2	10516.6	11313.1	11497.7	10567.2
Q9UM22	Q9UM22	EPDR1_HUMAN	EPDR1	Mammalian ependymin-related protein 1	2702.94	2653.92	2595.64	7716.48	7391.12	6961.97	8558.91	8898.16	5694.59	5510.7	3478.64	3757.23	6886.37	4578.6	3456.85	11054.5	1972.24	6905.58	14178.4	11200.7	15711.2	14391.1	15401.3	5917.92	6078.98	8467.92	18749.1	10096.5	24595	17689	13255.2	9931.92	12518.8	20125.4	18652.5	9246.85	11636	8126.42	7814.64	10610.5	10247.4	11542.2	10121.6	10917.3	9326.42
Q01105	P0DME0;Q01105	SET_HUMAN	SET	Protein SET	19990.5	15244.6	13611.7	19904.9	17687.7	13970.4	16624.9	16819.4	12706.7	22879.3	18226.8	15611.7	11949.4	9286.36	8025.09	16463.9	6337.65	11054.2	9364.56	15088.3	10111.3	13989.2	13029.5	4984.33	5194.04	5462.54	10006.7	11223.9	12423.7	8279.19	10686.2	9315.59	11578.7	16446.7	10743.5	11013.5	9538.18	7343.23	5706.43	13334.2	10482.7	9100.37	10843.9	12470	11766.5
Q08380	Q08380	LG3BP_HUMAN	LGALS3BP	Galectin-3-binding protein	8247.3	7860.18	8172.52	6358.76	6491.26	6605.36	8888.13	6333.5	8910.01	4478.88	4102.67	3608.4	9813	8855.06	6403.09	12875.1	12052.2	9026.72	9796.92	7330.6	5896.71	5735.16	6887.11	8235.44	8782.04	19978.2	9478.71	10348.6	10227.9	7075.55	11207	15433.2	13026.9	10237.7	9214.03	11339.8	7692.42	9336.47	5857.61	11814.9	10544.7	10617	11166.7	10150.9	10594
Q9NP74	Q9NP74	PALMD_HUMAN	PALMD	Palmdelphin	14650.8	11907.6	9954.45	17219.9	13594.4	9341.48	13138.7	12109.2	9072.43	7980.42	6195.02	4104.54	4395.3	3842.59	2992.83	17540.8	4857.93	8876.7	14722.1	12765.6	10411.7	11198.1	12188.5	6145.94	7247.01	7378.14	15250.4	7517.46	14194	11351.9	6751.82	12739.5	9524.09	12388.4	10524	7499.25	9828.98	7751.56	7427.66	9869.88	10796.6	10658.4	10174.8	9649.66	10587.3
P27824	P27824	CALX_HUMAN	CANX	Calnexin	12775.9	11682.4	11266.8	10667.1	11369.2	12335.3	10573.2	10742	12692.7	12396.4	10943.7	11964.3	11952.3	12093.9	12861.4	8896.24	8242.23	12972.2	7661.98	11205.2	10352	8531.26	12124.3	8877.88	10437.7	11257.2	7571.43	11298	7881.68	8798.36	12758.7	11505	10557.3	10106.1	9072.92	15026.5	11311.1	10693.4	10996.3	12699.7	13327.2	11570.7	11212.2	10581.9	11268.2
Q9HBL7	Q9HBL7	PLRKT_HUMAN	PLGRKT	Plasminogen receptor (KT)	8847.95	8816.17	9049.88	11125.7	7868.28	10636.1	9337.76	7907.08	8176.72	6744.18	8847.98	7186.74	7317.46	7696.46	8160.8	13564.4	10711.5	7669.19		8482.77	8841.87	10303.4		12510.5	11002.3	11582.3	10716.3	8334.08		7936.08	7413.99	11241.8	9198.72	11506.3	7103.64	7258.04	10683.6	10910.5	9030.02	9734.35	11552.8	9792	11513.2	11797.2	11731.5
P04264	P04264	K2C1_HUMAN	KRT1	Keratin, type II cytoskeletal 1	3701.65	4907.61	5387.38	13940.2	6412.85	9373.78	17014.8	18064.8	10319.4	8529.22	5130.57	9675.29	4440.33	4096.47	4490.39	16899.1	5672.83	3890.37	7823.73	11122	12714.3	7337.05	7866.28	8136.91	5833.37	4091.73	3307.89	7531.33	12130.4	15092.4	8080.37	4669.18	8724.62	11235.9	16987.1	7972.16	7880.12	29290.6	15624.4	11814.1	11854	12018.4	11710	11950	10258.5
O43488	O43488	ARK72_HUMAN	AKR7A2	Aflatoxin B1 aldehyde reductase member 2	11566	12547.7	12009.5	10764.6	12888.7	11866	12810.4	12109.2	14411.5	10945.3	9894.4	9587.54	11068.3	9888.5	9642.19	12654.5	7063.89	11839.2	11477.6	11603.9	12206.7	12148.4	7419.13	9477.28	10049.7	9929.03	12606	10820.4	13366.2	11978.8	12319.6	12057.9	12531.6	9328.54	11807.5	10103.3	13663.1	12497.4	10774.9	11033.4	11022	11536.2	12669.9	12061.6	13784.6
Q96AC1	Q96AC1;Q9BQL6	FERM2_HUMAN	FERMT2	Fermitin family homolog 2	8277.69	8907.38	12741.5	6649.42	7301.99	13040.3	9512.77	8476.52	9773.27	11660.5	11475	13289.8	9859.66	13639.3	13567.5	8813.53	9595.81	10820.1	12599.4	9734.04	4121.64	6814.24	6571.31	8059.97	6954.77	8868.42		11003.4		8035.22	6149.15	9024.41	8113.72		9138.37	10997.8	7810.79	8436.85	8846.06	9623.41	13227.1	8895.26	9260.59	9359.7	8341.68
P09382	P09382	LEG1_HUMAN	LGALS1	Galectin-1	9533.01	8704.32	8957.71	12254.7	11448.1	10332.7	9206.05	9466.79	10087	7856.29	5785.11	7097.85	12998.7	8718.09	7612.96	18442.4	8677.63	11876.9	15644.6	12555.3	10519.2	9772.72	16280.4	9018.69	7843.03	14915	14359.4	14879.5	19565.3	8672.11	15182.6	9361.27	14321.3	14176.2	14802.5	13489.2	14895.1	14097.1	9361.29	10854.8	10494.2	11202.4	10580.8	10948.6	10325.3
P37837	P37837	TALDO_HUMAN	TALDO1	Transaldolase	12799.5	12290.8	12980.3	9325.33	11638.5	10001.3	13201.8	11794	12140.9	17687.4	17297.4	16312.1	8928.28	6414.94	7836.42	9646.38	10017.5	10263.4	9079.79	10861.7	10261.8	9572	8402.62	8344.69	9233.82	9559.37	9585.51	11808.9	9743.91	11225.2	9166.54	8909.51	11721.3	10726.6	10503.5	9395.88	8311.38	8111.94	7527.72	10997	11376.7	10417.6	10359.8	10467.4	10710.1
P51452	P51452	DUS3_HUMAN	DUSP3	Dual specificity protein phosphatase 3	10192.3	9578.1	8023.96	10972	11428.3	9341.1	8818.89	10423.8	10272.7	5164.29	5103.87	4895.03	6615.06	9103.11	7170.54	13096.1	8431.82	13622.2	15870.6	12865.3	11851.1	9955.68	16203.8	8891.42	11684	9048.01	9259.59	10026.7	13496.7	12005.8	14124.6	14045.6	11549	14391.7	14226.3	13698.7	15803.6	11356.6	13588.5	10606.9	11449.2	11654.8	10626.8	10506.3	11054.4
P26885	P26885	FKBP2_HUMAN	FKBP2	Peptidyl-prolyl cis-trans isomerase FKBP2	12462.9	11152.2	12833.4	12993.8	12104	9018.76	12829.6	14494	10612.1	10796.9	10102.9	9557.28	8620.29	8387.59	9723.48	17412.5	7363.96	10699	10438.3	15582.1	9603	10825.6	13415.5	7094.2	8537.44	8202.91	13455	10362	11458.9	11646.7	10375.8	13157.2	9957.77	16458.7	7509.26	11592.4	10722.6	9230.65	8198.01	15708.1	11561.6	13498.9	12310.1	13353.8	9584.24
P13591	P13591	NCAM1_HUMAN	NCAM1	Neural cell adhesion molecule 1	10473.9	10361.6	10036.1	11900.9	9637.25	9760.19	9433.97	9374.32	9392.4	9692.46	9344.51	9315.32	14999.1	12052.6	11645.2	11296.1	6422.87	12377.5	6710.3	10663.8	7141.76	7492.84	11817.3	6686.27	7567.34	6476.42	7699.87	8104.5	7299.18	7222.53	10553.9	8350.4	8403.63	9959.24	10027.6	10076.4	8030.46	7040.9	7871.39	10731.6	10488.7	11019.1	9512.22	10292.1	10326.1
P68036	P68036;A0A1B0GUS4	UB2L3_HUMAN	UBE2L3	Ubiquitin-conjugating enzyme E2 L3	13405.2	10586	11428.3	10031.1	9923.62	9583.83	10137.5	11787.3	11368.7	13245.3	9053.53	12387.3	9961.19	6758.7	8209.47	15668.7	9758.03	10533.3	12648.8	11462.2	11655.5	12747.3	17558.7	8583.83	8810.39	11319.5	14617	12721.5	13497.9	7755.91	13487.3	12539.1	10868.6	14832.9	11935.7	11338.7	12529.9	12509.7	9823.09	15646.4	12816.3	10805.2	12023.1	10542	11734.1
Q16134	Q16134	ETFD_HUMAN	ETFDH	Electron transfer flavoprotein-ubiquinone oxidoreductase, mitochondrial	7494.96	10055.9	8293.22	7041.44	6918.51	10178.2	7890.15	6929.67	8623.81	5920.91	7375.48	7027.1	10058.9	15542.4	16055.1	9294.34	18764	12836.8	14099.2	7304.36	12990.4	9100.66	13198.3	20541.6	18930.3	17537.1	14308.8	13549.1	11553.9	11506.4	12341.9	10349	10648	10170.5	13886.8	12512	12496.1	18101.7	19573.9	12181.6	12055.4	11266.9	11901.4	11427.4	11779.6
O75368	O75368	SH3L1_HUMAN	SH3BGRL	Adapter SH3BGRL	8729.97	7462.84	16793.5	15432.2	16203.1	10976.6	9925.64	9144.75	6671.75	10371.1	7140.06	7537.07	5170.42	3408.52	3578.32	13280.2	11586	6508.1	6785.36	10849.2	7009.7	25470.5	10766.1	6016.57	5366.21	7122.08	9008.23	10245.2	16276.8	12927.4	11063.3	10098.7	9604.66	11105.1	10154.4	10093.8	9400.9	6830.63	4159.82	10670	10780.1	10158.1	9945.01	10147.2	10184.5
P19338	P19338	NUCL_HUMAN	NCL	Nucleolin	15616	12757.9	15283.5	16258.1	15943.2	12745.9	12794.5	14855.2	10947.8	11497.2	12757.8	10978.8	6898.92	6716.49	6267.22	12309.1	5520.78	9373.58	6970.84	13945.1	8162.55	12947.2	8526.68	6217.13	5967.48	7509.14	9847.8	9497.25	10514.8	8659.92	7995.47	9734.25	8399.93	9312.79	8270.32	10189.4	9152.13	8308.73	6011.22	12150.2	11986.5	10888.8	11713.5	11155.9	10395.4
P10909	P10909	CLUS_HUMAN	CLU	Clusterin	7954.27	5884.28	9381.22	10038.5	9856.21	8195.68	11227.4	11456.5	8113.73	5097.58	4653.81	4613.73	3244.71	2172.08	2981.34	7171.9	12082.9	12730.8	7929.89	21446.1	13018.8	7603.67	12861.4	7696.16	6188.97	10630	5007.64	15377.6	6274.99	11302.4	10859.2	8887.19	13655.1	11606.2	11003.1	23434.6	6199.78	7983.94	4296.75	10123.1	10693.3	10020.1	10731.7	9137.26	10130.7
Q9BYF1	Q9BYF1	ACE2_HUMAN	ACE2	Angiotensin-converting enzyme 2	13483.9	11532.2	11678.7	18546.3	13650.7	11945.6	14975.8	15120.9	13120	13431.9	11283.1	11764.3	18327.1	13504.9	13553.6	17298.4	4692.42	17594	12643.7	25730.5	13974.9	9419.78	15501.6	6809.65	7389.39	5755.6	12563.8	11768.1	17575.4	10654.7	10323.9	16028.9	14333.8	13146.4	14648.3	9343.23	15312.9	11661	7042.06	10811.4	9494.32	10023.3	11333.9	10351.5	10497.8
P82909	P82909	KGD4_HUMAN	MRPS36	Alpha-ketoglutarate dehydrogenase component 4	8762.33	8139.67	6384.23	11122	10030.9	8815.66	7163.68	8062.64	8443.16	5963.26	4580.09	4652.14	6237.83	5177.6	4727.52	12536.6	6498.31	6927.12	11057.3	10248.4	11729.2	7672.25	8590.12	6910.7	9116.52	6214.51	8386.48	8235.74	10256.1	8563.83	10934.7	12909.6	9150.48	11644.8	8265.34	7326.38	10427.3	9297.03	9015.21	8581.61	8402.15	9916.96	8918.31	9523.22	9995.2
P07741	P07741	APT_HUMAN	APRT	Adenine phosphoribosyltransferase	8165.8	7246.5	8319.98	7907.4	6500.32	7780.04	9026.41	7928.23	8411.55	10707.1	8798.72	8832.73	8118.13	7946.96	7066.35	9806.08	4101.41	8039.7	7005.1	7765.53	6244.25	8692.06	4156.56	5118.23	6321.47	6472.08	8669.91	7196.04	6613.97	8369.89	7996.6	6294.96	8442.67	8078.32	8546.23	5998.82	7507.55	6821.17	6547.89	8767.1	9017.63	8576.45	8667.97	7658.02	9007.98
Q99623	Q99623	PHB2_HUMAN	PHB2	Prohibitin-2	10664.1	10785.2	11154.3	7660.97	6484.33	11501.9	8178.56	7243.25	8824.51	4504.93	4795.83	7368.42	11766.1	13340.8	13021.9	5665.98	11201.4	9617.04	3519.25	8452.13	8497.53	8316.41	6928.01	14139	11424.4	12801.2	7077.49	8338.43	4220.59	6831.18	8520.46	10204.1	8272.88	7297.47	7110.35	10047.3	10704.1	12441	11874.9	10830.4	10082.5	10464.5	9325.74	10075.8	10731.4
P31930	P31930	QCR1_HUMAN	UQCRC1	Cytochrome b-c1 complex subunit 1, mitochondrial	10909.4	12137.9	10069.7	7722.3	8756.19	13555.7	10420	10143.3	13374.7	6463.51	7027.76	7782.51	8376.77	11415.4	12845.1	8996.38	19572.3	13569.9	9966.49	7833.02	11915.8	10634.9	15156.2	17395.6	20709.8	17984.2	8546.16	13769.3	9566.45	11730.3	12637	12223.7	11059.8	12245.9	11335.8	13065.3	14307	14464	17169.7	11696.2	13102.5	9292.53	9995.93	10878.1	11412.6
P51911	P51911	CNN1_HUMAN	CNN1	Calponin-1	5979.14	6378.13	26793.2	8798.59	9446.26	7959.4	7678.36	4789.53	6767.23	7418.35	6247.12	7251.66	9459.04	7759.41	4675.38	5094.33	29115	14758.5	5146.41	16973.7	4105.67	5011.21	7032.89	13233		4490.57	2139.39	23416.8	6487.87	27683	7761.93	6618.2	33059.6	3239.88	10171.7	5689.93	4822.06	4360.41	4476.23	7692.39	8389.12	8309.47	8191.78	10291.9	10036
O60220	O60220	TIM8A_HUMAN	TIMM8A	Mitochondrial import inner membrane translocase subunit Tim8 A	7798.73	7526.02	8628.68	15446.8	12857.4	9298.45	8919.11	9095.93	8470.65	9896.63	9102.1	8533.74	5202.96	4006.69		14663	6251.93	5548.82	12335.4	11348.1	11682.3	10898.6	8378.97	4858.44	9230	6990.7	9148.45	7678.05	10548.1	10650.2	10267.9	10760.6	6982.15	9634.04		8024.49	11130.7	5566.84	6419.91	9981.05	10931.5	7412.93	9949.42	11526.7	9187.25
P62136;P62140	P36873;P62136;P62140	PP1A_HUMAN;PP1B_HUMAN	PPP1CA;PPP1CB	Serine/threonine-protein phosphatase PP1-alpha catalytic subunit	8573.81	10151.4	7612.8	7989.75	5441.24	11237	7771.58	7768.36	12832.5	7791.45	8281.98	9417.37	9516.27	11195.9	10416.2	5636.6	8127.74	11562.3	7731.55	9648.03	6484.61	7770.57	10592.7	10871.5	9470.1	10540.3	5577.71	10155.6	5179.38	8882.18	10253.9	9092.06	10135.9	8929.19	9332.93	11565	9589.49	11440.3	11724.2	9602.4	9697.75	10637.6	10460.7	10626.9	10275.6
O43707	O43707	ACTN4_HUMAN	ACTN4	Alpha-actinin-4	10009.9	10918.2	13129.8	6684.73	10348.9	10552.7	8548.42	8343.02	10440.9	10602.2	11283.9	13881.6	12502.5	13265.9	10989.5	8390.05	11753.5	12407.7	11738.9	9759.39	6113.95	7873.49	8669.38	11005.2	10438.7	10877.1	6749.12	13430.2	6717.61	10075.1	10300.5	7304.47	14063.2	7023.56	10954.2	10780.2	10082.9	10676.7	8204.97	10779.2	11610.8	11117.1	10212.5	11324.1	10827.8
P51149	P51149	RAB7A_HUMAN	RAB7A	Ras-related protein Rab-7a	7689.55	10083.4	11596.9	8687.6	7400.52	9082.77	9738.75	7942.81	9032.3	10563.5	10781.3	11569	10118	10259.4	10318.3	6961.29	11651.6	8949.39	7592.1	9841.04	7559.75	8695.12	9333.92	9789.93	8572.9	9580.76	7181.18	10338.7	6456.33	7864.46	9037.53	9436.79	9763.67	6875.33	8558.48	10586.9	7919.71	8254.8	8288.65	11214.6	9494.46	9827.44	8932.51	9263.31	8946.34
P21333	P21333	FLNA_HUMAN	FLNA	Filamin-A	6377.31	9504.74	12639	5191.74	7505.77	8991.43	8862.01	8299.59	10937.9	9227.95	12007	12116.9	19111.1	24179.9	14243.2	8687.78	18071.2	11794.9	11685.5	11324.7	3816.09	11231.2	10080.6	12944.5	10307.5	9803.81	6332.15	16948.7	6648.53	10346.7	8162.24	6021.09	16230.5	4474.99	9085.48	12303.9	6965.83	8294.34	10364.4	12246.7	11834.5	11041.3	11568.1	12350.1	11913.1
Q02878	Q02878	RL6_HUMAN	RPL6	Large ribosomal subunit protein eL6	9667.6	9318.7	11108.6	9875.76	8954.39	8660.32	9202.79	8955.28	10318.1	11262.5	9860.98	10101	11014.7	14422.8	13979.1	12631.4	11167.7	10721.1	8733.39	12367.6	7553.23	11450.2	10130.7	11460.8	9305.08	10474.8	6751.81	11591	10632.8	6525.6	6686.05	6846.96	10467.8	10765	8985.2	10716.1	9301.51	7659.37	8760.05	12337.1	11002.8	11223.8	10602.9	10549.8	10962
Q00765	Q00765	REEP5_HUMAN	REEP5	Receptor expression-enhancing protein 5	9583.4	9347.25	7725.23	11746.2	11561.2	10274.6	8620.29	8540.4	8596.22	7632.54	8420.36	7776.06	10469	9655.22	10144.3	7352.77	10042.4	11691.3	11065.8	11893.1	10534.5	7935.17	14727.8	10473.1	12478.8	11794.8	9263.67	10917.6	7780.9	9023.68	11249.6	12963	10286.4	11987.9	8109.76	12767.1	10203.6	13316.5	11072.7	11046.2	11768.3	10497.2	9595.05	11251	11888.5
O75431	O75431	MTX2_HUMAN	MTX2	Metaxin-2	10180.1	11582.8	8710.1	11495.4	9808.17	12285	11313.9	11357.7	10021.2	7848.34	6455.97	7028.73	10427.6	7438.66	7711.94	8976.73	7024.68	8312.54	8696.06	7769.4	9380.99	7741.57	10358.8	9550.2	8248.01	7939.61	9608.23	8311.89	9518.28	9835.51	9839.31	10288.3	7661.74	10363.5	10643.6	9149.4	10440.4	8428.09	9238.38	9497.95	9287.27	11089.9	10258.8	7849.6	9867.87
P31150;P50395	P31150;P50395	GDIA_HUMAN;GDIB_HUMAN	GDI1;GDI2	Rab GDP dissociation inhibitor alpha	8754.03	12149.6	12556.8	7897.72	9408.81	10925.9	10136.4	8718.08	11762.6	14933.7	16228.2	18942.8	12351.3	15859.8	16896.8	6822.82	12966.3	12651.4	9894.07	7480.82	6579.48	7993.3	7022.32	11685.1	11086	12114.4	5595.16	10392.5	5004.59	9346.32	9335.36	9007.29	10152.5	6058.28	8595.31	11948.1	7538.88	9468.17	9879.21	11270.3	10469.7	10959.2	11027.3	11056.5	9669.75
Q9Y490	Q9Y490	TLN1_HUMAN	TLN1	Talin-1	6028.33	8267.94	9836.84	8160.38	8148.98	9735.53	11889.4	11188	12979.9	10831.1	12441	12868.9	13081	15514.5	15914.6	9959.54	16353.6	11031.5	13243.6	10620.8	5798.76	10421.3	10311.9	11984.3	11830.5	8634.02	10430.2	13500.2	10047.4	12731	10486.3	5726.53	11641.2	7665.58	9371.96	11980.4	5920.76	9650.65	9607.03	10574	10599.4	11603.3	10397.5	10828	11372.9
P13489	P13489	RINI_HUMAN	RNH1	Ribonuclease inhibitor	8370.96	10770.5	10038.1	6664.55	8308.63	8630.31	11556.4	11603.4	14574.4	6469.18	7406.25	8272.62	12543.5	19169.2	18767.3	5860.93	15303.6	11005.9	10796.8	6393.92	6996.82	6546.06	7892.78	11699.5	14037.3	10287.7	6274.9	8727.61	5060.99	8536.49	9670.51	5972.89	9475.45	7056.61	8581.83	11638.9	8819.61	8597.51	12666.8	10047	10306.3	9395.06	10238.9	10323.2	10412.7
P62241	P62241	RS8_HUMAN	RPS8	Small ribosomal subunit protein eS8	7627.85	7723.54	8815.46	7407.73	6700.58	7272	7407.23	8347.12	6604.76	8173.87	9475.15	8747.38	8589.18	9330.58	10892.3	9315.07	9468.41	8353.85	6333.23	7107.59	6521.01	7448.83	8717.27	8679.76	8008.66	9069.84	7360.55	8142.76	12683.4	7726.48	6637.44	11164	6612.08	7494.88	7367.4	8815.08	6667.24	7938.17	7586.01	9368.79	9961.06	9767.72	10214.8	10658.2	8565.07
P62318	P62318	SMD3_HUMAN	SNRPD3	Small nuclear ribonucleoprotein Sm D3	9602.01	10394	14519	10136.4	10332.2	9789.67	9697.46	10342.9	7750.91	13017.9	12617.8	11322.9	7929.52	7601.89	7336.58	9146.19	7651.4	7582.46	5705.52	9221.43	6318.33	8510.15	7376.56	5345.57	5332.76	6201.73	8796.5	9351.92	7721.18	9466.94	8310.03	6514.18	7883.45	7705.71	6484.21	7112.16	7589.49	6903.24	5088.08	9547.31	10326	10411.9	9687.02	8825.96	10424.9
P26038	P26038	MOES_HUMAN	MSN	Moesin	8114.74	10318.8	11748.3	8685.72	8915.59	10498.1	9993.28	9603.72	10808.7	12125.7	11906.7	12630.6	12467.1	12412.8	11302.4	8320.97	11638.2	13647.8	10174	11320.3	8924.66	9370.54	9131.02	10348.5	10897.4	13712.9	7366.83	11407	7023.4	10172.2	10354	8480.58	10808.9	7877.48	10087.9	12034.1	8887.92	10699.3	9494.09	11048	9513.76	10837.8	10562.3	10962.2	10334.5
P0C0S5;Q71UI9	P0C0S5;Q71UI9	H2AV_HUMAN;H2AZ_HUMAN	H2AZ1;H2AZ2	Histone H2A.Z	15549.6	12679.5	14597.6	12375.9	11617.5	11694.1	13551.5	16931.9	12809.8	14042.4	12949.5	15082.8	8233.15	6214.67	7269.58	11349	7950.11	8071.74	5976.27	10140.8	7308.81	12196.3	9339.77	5470.42	5298.49	9575.58	8749.91	13351.1	10098.1	9771.53	8935.28	9981.22	10443.7	9793.24	7326.76	8873.24	9966.53	8611.56	5030.69	12632.6	13389.3	10947.8	10220.1	12294	12196.9
P62310	P62310	LSM3_HUMAN	LSM3	U6 snRNA-associated Sm-like protein LSm3	10991.4	8366.3	12723.6	13240	12005.8	7845.04	10765.7	11866.3	6897.88	9229.99	10603.5	7143	6916.01	4269.74	3781.07	15588.2	4620.02	6368.34	8083.98	11157.7	6634.79	11404.4	6632.63	3672.19	3555.49	4911.81	12532.9	7849.07	12730.7	8332.8	7109.51	8646.83	6828.49	9803.48	7355.03	7591.1	7253.52	5074.48	3585.14	11140.1	10555.1	10395.2	10932	9266.38	10149.7
P11277;Q01082	O15020;P11277;Q01082	SPTB1_HUMAN;SPTB2_HUMAN	SPTB;SPTBN1	Spectrin beta chain, erythrocytic	8105.56	11726.3	9428.37	7279.19	7121.24	10167.7	13116.9	10850	13392.3	11290.6	9743.63	9166.49	10537.3	10697	10773.1	5047.7	11649	10996.6	11492.4	6388.06	8206.69	9416.15	11877.3	10771.7	9660.34	11601.2	6492.75	11979.5	7304.02	8856.52	8002.02	8028.59	9446.95	7775.96	10269.4	10133.4	8570.2	9035.41	9267.81	12428.1	11560.4	11031.7	10207.3	10053.8	10115.5
P12429	P12429	ANXA3_HUMAN	ANXA3	Annexin A3	7330.35	7293.61	7328.86	8304.51	5844.36	6712.68	9189.85	6668.42	8910.75	6589.23	5180.15	5365.8	4208.53	3220.24	2509.82	11391.2	9776.31	9168.51	13591.6	13562.8	11097.3	10193.7	11172.9	9865.19	13706.6	12575.9	14661.6	9808.58	15328.1	17011.4	8000.68	13157.9	13013.9	14827	12306.3	11234.2	16338	12963.8	10665.1	10092.3	10308	10308.9	10606.4	9769.79	10513.2
Q9NZN4	Q9NZN4	EHD2_HUMAN	EHD2	EH domain-containing protein 2	11654.6	10952.6	12346.8	9293.21	8619.56	9615.74	10567.8	9921.21	11279.4	7227.75	7758	8850.71	6447.43	5886.83	4773.59	10586.9	9031.19	10229	12898.4	10815.8	9547.68	11770.5	11417.9	11753.4	10853.1	12114.5	10376	11128.3	9844.79	12120.9	9495.34	8898.53	12246.3	11142.1	9630.7	10298	11059	8767.82	7565.49	10449.1	10207.5	9752.45	10192.6	10767.6	10602.4
P54578	P54578	UBP14_HUMAN	USP14	Ubiquitin carboxyl-terminal hydrolase 14	9583.89	8987.66	11263.1	12189.3	11502.1	11347	11585.3	11295.5	9773.97	9415.34	10296.4	9827.69	10246.4	10536.4	11342.5	11376.2	13154.5	9758.51	12864.6	9565.8	11881.9	10987.1	11216.1	10227.4	10656.8	10695	15268.7	10371	11635.8	10740.8	10230.6	11247.7	15625.7	12418.6	11666.8	9500.92	8000.75	12588.9	11083.1	10483.5	13735.5	13050.1	9818.72	11003.6	9865.68
Q13423	Q13423	NNTM_HUMAN	NNT	NAD(P) transhydrogenase, mitochondrial	4409.39	7663.99	7616.32	6320.09	6231.72	11546.9	8103.69	7572.04	7182.87	4537.51	5123.47	6456.25	7420.11	23614.8	29849.1	13288.6	23797.8	6532.45	9024.35	8347.82	9150.4	10934.3	12945.6	11767.7	14594.2	9481.84	10290.3	10054.2	9778.71	9419.37	8846.83	9109.17	8465.8	8370.18	8872.89	9047.22	6221.47	16394.8	25247.5	11831.3	10764.8	10905.5	11320.1	12161.6	10630.5
Q96C19;Q9BUP0	Q9BUP0;Q96C19	EFHD1_HUMAN;EFHD2_HUMAN	EFHD1;EFHD2	EF-hand domain-containing protein D2	7684.2	7493.46	11509.6	15308.9	15129.7	10336.8	14336.4	14999.8	10847.3	8207.46	6687.31	5928.26	9635.4	7385.34	6313.5	9557.56	5972.69	7982.99	7190.27	12932.4	7402.48	12184.4	11463.2	5478.12	7106.24	6184.99	8874.3	8220.3	13307.9	11229.6	16747.3	8694.76	6794.74	9075.82	9334.63	7991.64	8910.78	5837.23	5430.27	9836.12	10316.5	10097.6	11833.7	11560.9	11819.6
Q9BRT3	Q9BRT3	MIEN1_HUMAN	MIEN1	Migration and invasion enhancer 1	4367.62	4527.5	6405.17	10540.8	10650	5930.69		5839.65			7732.82		5498.17		4073.23			6470.11	8987.29	11299.6		6623.9			8612.41						8674.99	10875.6		8382.51		7930.75	9816.48	7514.54	7535.49		10408.6			9087.28
Q9Y696	O15247;Q96NY7;Q9NZA1;Q9Y696	CLIC4_HUMAN	CLIC4	Chloride intracellular channel protein 4	10698.7	10161.6	10966	9165.68	10136.2	10128.8	10544.1	10211.7	11322.9	6020.68	7185.73	8081.84	9899.55	10760.5	9250.1	11261.3	8310.22	12144.2	8963.75	9339.84	9686.03	8008.38	8602.9	9145.79	8542.85	9341.46	9161.6	9732.88	8411.65	9466.96	9244.41	12170.1	8735.47	7229.9	10865.5	11756.3	10540.7	7323.9	8931.83	10590.2	9596.29	10575.2	9004.94	10073.5	9902.01
P26447	P26447	S10A4_HUMAN	S100A4	Protein S100-A4	10483.9	9090.41	15554.5	10634.1	8051.67	9063.55	14052.8	13787.6	10441.3	9710.51	6731.71	7520.24	10356	6363.11	6775.24	12963.2	9388.44	8129.59	12947.4	9696.16	7576.33	14166.8	10213.8	5881.28	5959.65	8083.9	7811.89	16375.4	12147.3	12832.9	13168.2	8773.99	9826.07	12410.6	14360.9	11934.6	13646.7	6660.62	6017.29	10234	10144.5	9076.5	11716.8	9739.06	11340.8
P00846	P00846	ATP6_HUMAN	MT-ATP6	ATP synthase subunit a	6090.69	6871.72	7437.39	6022.7	7625.53	9966.34	5991.28	8725.84	6146.53	3405.4	4032.18	4425.71	6836.96	10972.1	12987.9	14274.9	18730.6	8928.05	9807.19	13104.7	10421.4	9030.56	10293.6	12348.8	11582.8	11101.2	12826.1	8520.77	9767.41	9387.34	7967.16	10298.3	10050	8916.33	8477.74	8509.18	9592.73	13700.7	15032.9	11370.8	11191.1	12188.9	10583.1	11985.2	11253.7
P28161	P09488;P28161;Q03013	GSTM2_HUMAN	GSTM2	Glutathione S-transferase Mu 2	5747.99	5209.03	4628.48	6217.12	6578.29	6114.45	9965.08	9920.69	8581.05	3864.35	3854.7	3320.84	5191.95	3461.16	3945.86	14258.9	10641.9	6975.08	11557.1	8442.22	14279.8	10838	11678	6982.97	10496	10731.5	11447.4	9829.04	13058.7	9089.25	9546.86	9953.35	10070.6	10077.2	14010.2	8126.7	14074.7	14974.1	8449.85	8881.45	9711.43	9003.41	8281.96	9080.84	8514.66
P62249	P62249	RS16_HUMAN	RPS16	Small ribosomal subunit protein uS9	9883.08	8840.86	11441.4	6560.22	7139.05	7842.08	7730.58	4546.24	6308.63	9616.71	10635.9	10554.4	8253	9953.99	9667.87	7968.43	7333.11	8930.54	4561.98	9161.19	5036.83	5621.3	6086.27	5880.96	5160.95	6908.82	5696.82	9144.39	6013.22	5026.63	6339.22	6079.3	8195.03	6056.65	5851.35	8882.22	6097.48	6520.72	5920.09	10368.7	10904.5	10977.4	9591.8	9090.72	9733.94
P09429;P26583	P09429;P26583;B2RPK0	HMGB1_HUMAN;HMGB2_HUMAN	HMGB1;HMGB2	High mobility group protein B1	11171.5	9260.35	11324.9	7369.59	8788.52	8375.52		15293.3	9014.45	8325.75	13405.6	10828.8	5901.89	4477.71	3259.2		5558.38	8461.32	8471.17		8456.06	11480.9		5891.79	6042.61	7180.15		9729.34	10131.9	7532.92	8280.37	10228.1	7500.95	11157.2	10441.7			6957.24		10597.7	11830.8	10878.4	12422.1	10383.3
P11047	P11047	LAMC1_HUMAN	LAMC1	Laminin subunit gamma-1	5759.57	6606.21	8083.38	6187.68	6368.29	6152.96	8010.03	7183.15	6891.33	6161.6	7034.56	6978.72	15063.7	16735.5	19150.9	11556.2	7842.46	5102.75	5817.83	9912.68	9084.73	14188.1	9330.83	5369.87	5618.07	5927.58	10825.4	8720.59	14322.5	7783.89	6979.79	7552.87	9479	7965.04	6486.14	7043.06	4632.14	8810.57	6075.26	9341.28	9658.5	9026.56	9110.42	9658.48	9664.76
P05455	P05455	LA_HUMAN	SSB	Lupus La protein	13367.7	11031.8	14881.5	12794.8	10198.7	10326.4	13451.7	13830.6	9765.48	13467.8	13598.9	12906.6	8026.24	6656.49	6735.36	12678.5	7744.81	8455.73	8036.91	11205.7	8313.7	13481.9	7718.65	6919.19	5645.64	7202.28	7507.03	10491.1	10504	9642.17	8492.08	8815.14	9717.87	10101.1	8752.7	9266.94	7543.01	7813.43	6386.79	10627	11278.6	10289.2	10487	10005.3	10199
Q6BDS2	Q6BDS2	BLT3A_HUMAN	BLTP3A	Bridge-like lipid transfer protein family member 3A	13860.1	11613.4	11432.8	8852.92	8552.6	9517.67	13121.5	13846.4	9072.47	14918.1	12867.3	13122.1	8896.98	7569.39	7796.34	9823.79	6712.62	5942.45	5254.71	10586.9	5895.64	7280.11	5234.59	4451.35	4240.9	5909.32	7400.49	7560.93	7237.07	7548.71	5626.22	6575.99	4928.1	6841.98	4053.98	4276.15	7265.9	5487.98		9804.12	9070.31	7837.53	9288.21	8410.83	9328.88
P46783	P46783;Q9NQ39	RS10_HUMAN	RPS10	Small ribosomal subunit protein eS10	11645.4	11253.3	11418.4	9379.54	10107.2	9190.3	8546.13	8698.72	8444.57	11633.3	11119.6	10052.9	10328.3	9255.23	6927.41	9076.66	6883.14	9858.77	6606.85	10788.2	8579.87	8764.65	7913.86	6830.16	5202.16	6878.78	7096.27	9110.16	7162.66	6813.78	8493.59	7215.12	7905.99	8565.89	8159.69	8881.43	8143.64	9239.71	5078.29	10770.7	10263.9	9584.19	9843.32	9275.83	9509.42
P14923	P14923	PLAK_HUMAN	JUP	Junction plakoglobin	8829.13	12371.9	7693.09	7998.37	8696.59	11907.5	10684.1	11244.5	16610.7	5938.75	8856.07	8269.67	8114.97	10746.4	10473.9	7156.4	10596.4	11559.4	11837.9	8219.96	7820.11	7444.56	8858	14964.1	12834	13592.5	7765.66	10860	7419.26	13928.8	9000.57	8165.79	10813.8	9785.5	10481.8	8498.17	10932.3	11885.9	12605.1	10257.8	10744.2	10453.3	10225.3	9746.76	9908.06
P15121	P15121	ALDR_HUMAN	AKR1B1	Aldo-keto reductase family 1 member B1	6204.3	7344.34	7138.25	5881.37	7670.88	9146.86	9923.7	10474.7	11866.6	8289.96	8748.84	10484.8	11483.4	13443.5	13601.9	7064.97	19406.1	11666	16392.7	6173.01	12227.9	11411.9	11157.1	19122	21369	16908.3	6164.12	9599.29	8830.28	9956	12119.4	10653	12776.2	11041.9	10722	15016.6	7277.43	9908.57	19131.6	10684.9	12260.7	10795.9	11819.7	11195.4	12189.9
Q13310	Q13310	PABP4_HUMAN	PABPC4	Polyadenylate-binding protein 4	8493.32	9091.03	11371.1	10079.5	7263.59	9847.75	7513.04	6993.72	6795.42	8667.3	10201.3	10546.8	8832.66	9066.55	8897.33	12622	9090.98	10090.8	9565.47	10010.3	12596.3	10952.4	10481.5	8735.97	8822.5	9319.13	13079.7	8907.55	14418.3	12063.7	6344.72	9327.06	10563.5	9136.13	10120.1	7602.61	10148.7	10029.2	10073.9	9155.93	10434.8	8581.39	8976.39	11176.9	10028.8
P53999	P53999	TCP4_HUMAN	SUB1	Activated RNA polymerase II transcriptional coactivator p15	14272	10210.4	10624.2	14690.5	13205.6	12402.3	9177.27	9350.44	8138.22	16283.1	15261.6	14380.9	7458.65	6817.42	6269.79	7599.1	5528.17	8135.23	5309.57	9626.61	7176.17	7561.64	6150.57	5411.11	5127.1	6535.91	7201.28	8995.6	6741.82	6159.26	7421.67	9667.68	7676.24	8432.6	8175.59	6861.86	6233.85	6871.03	6001.73	9544.72	9332.04	9293.29	9709.69	8835.65	10070.9
P04083	P04083	ANXA1_HUMAN	ANXA1	Annexin A1	12713.4	10397.6	14898.6	9356.73	12299.6	10607.2	9717.93	9572.72	8189.03	8783.87	7541.34	9184.89	7140.83	4508.15	5180.39	10795.5	11754.5	8303.34	11546.3	11348.1	7316.53	10731.8	8380.4	10668.9	7477.73	9480.72	9997.03	10373.5	10252.1	11815	10834.8	9019.48	10201.4	9514.69	8529.02	14247.3	10021.1	8118.88	6464.5	9802.16	9713.83	10751.6	10349.1	9710.79	9981.67
Q16890	Q16890	TPD53_HUMAN	TPD52L1	Tumor protein D53	6886.58	6184.42	6466.81	13415.7	11093.3	10867.7	8333.65	7993.98	7298.39	4354.06			6883.3	5108.58	6743.84	4999.13		3928.12	3953.24	10574	3322.91		2543.67		11015.3	3676.71	4854.81				7492.54	2481.28	7645.66	4638.07	6013.12		3765.35	2057.06		10994.7	8461.62	9233.63	10356	10825.8	8507.48
Q92630	Q92630	DYRK2_HUMAN	DYRK2	Dual specificity tyrosine-phosphorylation-regulated kinase 2	8272.33	11131.8	7789.57	8491.01	8346.42	6553.58	11561.7	10875	10612.1	15083.6	12170.5	10810	16057.6	8934.23	8989.09	6327.82	5924.67	11260.4	10828.1	9113.63	6356.11	4056.11	9690	5169.33	6264.39	4075.57	6076.88	6900.56	7790.33	8551.57	10332.1	10313	7871.58	6243.68	10309.8	6120.49	5934.32	8251.19	5520.75	9473.28	9059.83	9326.01	8210.53	9584.84	10539.5
Q12905	Q12905	ILF2_HUMAN	ILF2	Interleukin enhancer-binding factor 2	10892.5	11651.7	12665	9072.57	9561.48	10826.4	9601.69	10042.1	10477.7	13716.4	14998.9	12914.1	9481.7	7773.34	8118.38	6850.75	7196.9	8907.58	6014.96	9205.36	5687.89	8278.03	6846.92	6975.64	6858.1	8452.27	7737.67	10996.5	6720.64	7328.55	8166.39	6930.57	8118.79	5966.23	7317.24	8798.6	6623.41	7714.29	5990.31	10406.9	10097.5	9299.22	9548.09	9769.92	8777.94
P49821	P49821	NDUV1_HUMAN	NDUFV1	NADH dehydrogenase [ubiquinone] flavoprotein 1, mitochondrial	6044.13	7258.58	5943.38	5589.33	6078.42	7559.7	8045.31	6713.05	9107.09	3764.72	3823.26	4506.44	3275.23	3919.14	3911.03	9155.31	22185.7	17302.2	14125.5	11276.2	16458.2	12119.2	17561.6	24200.2	20427.2	24986.1	10304.3	18255.2	12081.8	14918.6	14878.7	15601.4	16115.4	16294	15498.3	16419.1	18954.8	17141.1	20090.8	11819.9	11839.2	9376.87	10513.7	9952.13	10816.3
Q99733	Q99733	NP1L4_HUMAN	NAP1L4	Nucleosome assembly protein 1-like 4	7402.97	8025.22	7374	9194.9	10354.6	8840.34	10983.7	10790.6	10081.5	8082.85	5615	5447.24	7461.62	5311.41	5826.34	9857.36	6248.22	8802.82	9540.7	10561.1	9792.08	11260.6	9544.06	5121.47	6969.69	7032.18	9820.85	8546.34	10409.7	8724.51	9516.38	9884.67	9201.58	11278.5	10617	8088.99	9931.12	8468.7	7108.22	10373.2	9539.95	9946.35	8807.52	9389.83	8925.77
Q07020	Q07020	RL18_HUMAN	RPL18	Large ribosomal subunit protein eL18	9735.65	8215.33	12006.1	10085.2	9570.48	7380.24	6307.81	7988.81	5644.92	6529.37	6819.44	6625.58	6811.07	9053.24	12052.5	12664.7	10273.5	6101.17	5071.52	13182.2	5761.55	10345.8	8546.76	11774.9	11060.9	11587.5	7600.25	12404.1	8480.61	10231.6	4764.62	5479.87	11427.6	13162.7	6432.2	7312.09	12054.1	7701.29	8203.43	10878.5	10420.9	10036.4	10341.1	10030.1	9706.31
Q9BRG1	Q9BRG1	VPS25_HUMAN	VPS25	Vacuolar protein-sorting-associated protein 25	6786.08	6877.01	6464.34	7083.76	6786.63	6539.58	5842.79	6276.68	6787.76	7966.04	4440.77	5816.98	4016.06	3177.23	4605.7	9150.48	7824.79	5695.35	7713.07	6573.64	10414.3	8008.26	5958.77	6113.9	8304.04	8008.39	8230.97	7193.35	10052.1	7558.49	6960.37	9173.66	8196.18	7871.16	7779.96	6893.55	8881.67	7385.03	7327.98	5834.27	8374.22	6920.07	8331.89	6591.23	6079.35
Q9BVC6	Q9BVC6	TM109_HUMAN	TMEM109	Transmembrane protein 109	7413.4	7690.74	10134.9	6603.63	4362.96	6721.27	7806.9	6816.26	4240.54				4712.57	4690.63	4331.47	8073.09	4905.67	6484.85	4510.7	4461.58	6027.15	5562.56	5413.58	6207.89	5388.59	6520.82	7827.04	6838.3	7444.68	7657.04	4996.37	8397.51	5350.88	6013.16	7102.37	5424.61	5591.15	6519.51	4671.4	8766.88	6890.25	8593.29	9329.6	6965.46	8037.61
P07910	P07910	HNRPC_HUMAN	HNRNPC	Heterogeneous nuclear ribonucleoproteins C1/C2	11556.8	12349.3	14292	10693.4	8320.33	11150	11606.9	11188.8	11069.9	9112.29	8420.47	9671.69	8556.1	10876.3	10368.6	7167.02	7653.33	10093.3	5836.99	11520.2	6233.86	10384.7	9105.13	7653.19	6112.23	8480.28	10039.9	11250.1	7606.44	8447.32	7465.87	7430.01	8497.67	8323.76	7559.55	9987.42	6161.03	9091.43	7820.99	11057.4	11636.9	10749.8	10388.2	11400.7	10104
P54840	P54840	GYS2_HUMAN	GYS2	Glycogen [starch] synthase, liver		5953.92		9783.13							3834.4	4009.12	5040.52		7866.9		11626.5		13082.9				17986.4			10527.3			12838.4	12663.8						10110.2							9740.54		9952.77
P51553	P51553	IDH3G_HUMAN	IDH3G	Isocitrate dehydrogenase [NAD] subunit gamma, mitochondrial	9100.94	12753	7884.43	9300.54	7362.65	11501	9191.12	8868.64	11083	6293.36	6649.37	9225.38	7261.67	10249	11201.2	8064.41	11836.6	11105.6	7756.7	6962.52	11110	6731.47	8509.5	11544.1	10306	13123.5	7328.88	9083.85	8821.97	9217.85	9628.93	9003.76	9056.35	11020.2	8846.7	11140.4	9140.44	11820.6	11043.5	9421.19	10899	8461.39	8118.47	11422.3	9697.17
Q6YN16	Q6YN16	HSDL2_HUMAN	HSDL2	Hydroxysteroid dehydrogenase-like protein 2	9932	12496.6	9565.87	9547.75	8763.32	11118.9	9489.81	9519.6	12143.6	13694.9	12598.5	14934.6	11417.1	10802.1	12546	7564.23	9898.69	9224.33	10600.2	6090.78	8086.28	6986.4	9198.1	12243.6	13719.5	12014.3	10023.9	9317.17	8857.48	7145.55	7244.84	7169.66	8101.28	10932.8	9036.26	8856.43	10042.8	12967.6	11205.3	9615.97	9087.58	8748.79	9254.46	8781.29	10011.5
P49753;Q86TX2	P49753;Q86TX2	ACOT1_HUMAN;ACOT2_HUMAN	ACOT1;ACOT2	Acyl-coenzyme A thioesterase 2, mitochondrial	9103.17	10996.5	9603.15	14294.7	13082.2	18254.4	9674.89	10345.1	12406.7	12171.7	13496.8	12905	6927.1	10526.3	8492.66	4663.28	29712.9	8335.38	4621.51	7843.31	9030.99	7640.47	7460.58	16861.4	11251.5	14747.6	8531.91	8558.19	5507.59	9543.78	9171.04	7476.66	2362.9	7026.51	6752.84	8681.95	7497.64	11047	6222.24	10400.9	10304.9	8123.51	11157.8	10727.8	9415.86
P02533;P08779;P13645	P02533;P08779;P13645;Q7Z3Y7;Q7Z3Y8;Q7Z3Y9;Q7Z3Z0	K1C10_HUMAN;K1C14_HUMAN;K1C16_HUMAN	KRT10;KRT14;KRT16	Keratin, type I cytoskeletal 14	3875.52	4931.62	4751.55	8649.93	3993.57	11123	13041.1	14795.6	11733.2	6077.51	2800.34	6672.29	2703.68	4015.36	5148.38	15017.8	3846.5	4718.73	6729.39	11338.8	10153.6	5049.41	10684.8	20831	8784.67			5600.22	8603.99	7921.04	6652.33	5806.39	8055.38	16031.3	22861.7	10747.2	7273.08	52716.8	12986.3	17548.8	16732.7	8014.32	10898.3	7436.21	9753.27
P39687	P39687;O43423	AN32A_HUMAN	ANP32A	Acidic leucine-rich nuclear phosphoprotein 32 family member A	18176.3	13882.4	15544.4	19207.4	19197	11979.8	16959.8	19710	14345	20420.8	16462.9	16703.3	11130.9	8785.81	7857.77	8956.94	4227.95	10920.1	10261.7	10369.6	9632.65	8959.42	9569.61	4740.17	3812.22	6476.34	6647.29	9822.98	11159.4	7503.25	11873.4	8876.17	8643.89	12980.6	9463.81	8364.41	9044.77	8161.57	5197.84	7561	11341.1	9339.7	10334.9	11617.1	12440.7
O75531	O75531	BAF_HUMAN	BANF1	Barrier-to-autointegration factor	9135.41	7212.08	7656.43	10878.9	9374.9	9669.44	9964.29	11995.2	9161.13	10536	7947.96	9460.21	6503.39	4160	3737.48	5451.85	3260.07	4551.16	5118.16	7002.82	5968.29	8633.6	6091.65	3121.74	3276.66	3985.16	4987.14	7162.26	7444.37	7157.76	6711.22	6147.71	6276.32	7199.07	7132.15	5472.55	4058.46	4075.53	3189.69	7902.23	7382.17	6407.02	6372.39	6600.25	7665.27
Q8TEP8	Q8TEP8	CE192_HUMAN	CEP192	Centrosomal protein of 192 kDa	7154.53	7186.97	6298.01	6928.13	8831.73	8357.34	10496.7	12677.2	10807.2	11601.7	8144.59	8503.71	8340.88	4398.2	5557.7	15268.2	10226.4	8655.25	16176.4	10364.7	9201.32	7529.91	9493.3	5730.63	7599.64	6360.88	11005.3	8985.44	12813.1	8086.9	11114.8	13450.5	12636.1	10572.8	11333.7	7541.4	11447	10052.4	9210.81	9344.63	7886.66	8699.23	10084	9519.56	7262.26
P32119	P32119	PRDX2_HUMAN	PRDX2	Peroxiredoxin-2	8303.85	6817.66	8017.18	10274.4	9808.8	10389.9	9379.04	9997.97	10365.2	14234	12878.4	15011.3	8746.95	7282.15	8823.14	13084.1	10937.7	9243.07	13147.5	10819.6	13241.6	13658.7	12957	7465.51	11166.7	11544.6	10933.4	9295.46	12880.9	9152.59	11650.4	10008	12734.3	13979.4	12248.1	13061.4	12800.9	12607.9	9673.39	14035.8	11877.3	11326.6	11486.3	11141.1	10391
Q16762	Q16762	THTR_HUMAN	TST	Thiosulfate sulfurtransferase	8146.36	8034.1	6486.35	10400.6	10043.3	8642.37	8600.6	10186	10774	10694.9	9424.07	9899.94	8734.93	7746.04	7782.08	9678.59	8636.83	7431.69	7888.86	6412.77	8319.34	8266.26	8653.31	9630.27	11251	10204.2	9479.58	6736.61	10193.1	11140.3	9045.18	9031.76	8078.22	11045.5	9931.4	7008.56	13819.3	8606.32	9346.87	9097.22	9272.23	8601.22	7392.27	8816.76	9216.4
P00558;P07205	P00558;P07205	PGK1_HUMAN;PGK2_HUMAN	PGK1;PGK2	Phosphoglycerate kinase 1	6470.15	6826.51	6001.2	6195.62	7451.45	8118.13	6816.75	8081.14	10219.5	7210.38	6627.71	8220.71	7478.27	7260.23	7278.76	8048.39	9215.22	8442.58	12310.4	9244.54	8353	7858.11	8456.67	8245.39	11028.1	11616.3	7554.84	7437.51	7964.95	7685.61	8668.87	10303.4	9608.69	7685.39	10422.3	9928.52	11121	9645.35	10638.5	9131.82	9277.12	8317.43	7739.07	7482.08	7963.8
P20073	P20073	ANXA7_HUMAN	ANXA7	Annexin A7	7649.06	8546.1	7930.18	8750.81	7800.72	9292.42	10532.7	9807.04	10846.3	8084.17	7344.87	7725.44	8805.94	7287.79	7148.41	7198.44	8443.79	8323.24	8050.21	9322.76	9592.71	10171	9550.86	6037.28	8583.89	8839.8	8449.89	9886.71	9763.51	8225.49	10105.4	8174.76	9302.37	10072.1	9944.5	10079.6	8957.88	9906.9	9359.58	9445.64	10067.6	8379.36	8189.1	9553.97	9231.14
O15511	O15511	ARPC5_HUMAN	ARPC5	Actin-related protein 2/3 complex subunit 5	9993.1	8878.64	11071.8	10170.5	10184.1	9802.23	6569.43	8641.54	7678.42	10753.3	8337.93	9426.69	6560.64	5542.55	5681.24	7643.57	6036.99	9636.12	6682.49	8557.52	5948.54	8590.28	7109.28	7447.65	5652.9	7306.88	7192.58	9613.91	8396.8	6967.2	10263.9	8613.13	7957.29	9134.77	7886.26	10867.2	8560.42	6686.36	5923.26	8327.37	9813.13	9188.86	9346.12	8266.85	8506.85
Q86VS8	Q86VS8	HOOK3_HUMAN	HOOK3	Protein Hook homolog 3	11504.3	7968.1	14598	7986.59	7858.32	8683.03	9469.54	7454.97	7537.46	12830.8	13342.9	14162.1	7784.9	8638.55			6816.16	4456.39	3447.52	7120.21	3592.08	6284.26	3435.11	5509.47	5121.99	8246.92	5754.52	7301.56	4517.33	5350.38		5027.24			3824.85	5505.08	6721.52	5537.8		9204.24	8006.32				5983.32
Q15582	Q15582	BGH3_HUMAN	TGFBI	Transforming growth factor-beta-induced protein ig-h3	12530.4	10140.1	17461.8	8238.83	12079.3	10219.5	10823.8	9008.71	10132.4	6275.94	5069.15	6353.78	5485.31	5153.68	5771.21	6047.72	7871.41	6633.84	10636.9	8671.08	5987.78	7441.79	9370.32	3693.9	4739.56	5234.69	7100.36	8095.86	7058.27	6895.6	11303.1	9024.15	9152.79	5117.81	5098.59	10010.3	6739.83	5935.6	5644.44	10167.4	8953.68	9368.51	8785.58	8846.49	9242.82
P14314	P14314	GLU2B_HUMAN	PRKCSH	Glucosidase 2 subunit beta	9700.34	9016.21	11259.8	8867.67	10193.2	8014.19	7903.94	8535.47	8759.75	8062.95	8172.1	7349.35	6988.29	5515.72	5395.24	9828.74	6611.97	7416.38	8321.11	10935.2	8646.95	8894.52	8568.67	5989.65	7063.76	7564.12	7969.09	8640.96	8851.58	9090.39	8573.68	8849.89	7996.68	8503.36	7930.37	9505.81	7314.81	7136.29	6371.94	8833.63	8910.4	9504.62	9035.72	9294.3	8703.18
P68104;Q5VTE0	P68104;Q5VTE0	EF1A1_HUMAN;EF1A3_HUMAN	EEF1A1;EEF1A1P5	Elongation factor 1-alpha 1	7821.34	11335.5	10765.4	6401.29	7118.05	12570.3	6388.53	6039.46	6545.57	8075.52	12590.9	12913.2	12350.5	22854.4	18091.3	4889.3	7391.44	9863.19	4817.6	7214.7	2271.3	6120.9	6933.7	8849.8	4968.66	8051.37	3557.35	9944.33	3479.79	3795.29	6149.2	6417.42	7216.52	2333.15	5911.92	12205.5	4898.66	6350.09	4732.18	9268.18	9099.39	7174.94	8402.69	8713.05	7407.37
Q8N4P2	Q8N4P2	IT70B_HUMAN	IFT70B	Intraflagellar transport protein 70B	2327.32	2102.33	4719.29	1887.4	1977.96	1786.59	9652.93	7066.97	6961.71	1768.84	844.537	998.066	2969.5	2483.72	2157.28	9030.47	21466	5550.84	23643.2	3106.6	10906.5	16221.4	11194.4	6519.5	10877.5	9279.46	14218.2	12235	13354.8	13096.6	8389.33	7476.65	14093.3	7238.65	13696	8765.51	969.714	15388.4	9868.53	7104.82	8143.46	9881.32	7927.89	7187.24	7323.11
O95336	O95336	6PGL_HUMAN	PGLS	6-phosphogluconolactonase	7110.67	7775.38	8371.21	8522.18	9035.69	7476.33	7805.19	7186.71	7618.5	8423.62	8013.91	7847.79	8227.81	7534.09	6818.12	8139.84	6631.6	7967.91	7464.64	6489.16	6517.82	7251.93	7130.57	5086.67	6156.26	5009.87	6464.32	8157.82	6481.75	7313.83	9013.26	7069.93	6914.73	5513.16	6687.06	7002.53	5460.34	6900.93	6382.83	7901.09	7623.24	8411.07	7743.65	8532.87	7932.59
A5A3E0;P0CG38	P60709;P63261;Q6S8J3;Q9BYX7;A5A3E0;P0CG38;P0CG39	POTEF_HUMAN;POTEI_HUMAN	POTEF;POTEI	POTE ankyrin domain family member F	5009.84	9307.01	8828.31	4808.25	7753.35	6456.9	6764.82	4938.56	7745.08	8588.5	11736.5	8678.79	11639.2	11619.9	6363.11	5612.36	5873.59	8938.31	10236.5	7018.17		8240.14	8881.58	8088.89	5709.69	4969.54	4339.22	9145.1	3038.66	7869.64	11345.2	6265.96	7373.89	6686.6	6268.23	7443.06	4877.7	7789.48	6935.01	6542.88	7937.4	6854.66	8677.25	5707.8	7809.44
O14737	O14737	PDCD5_HUMAN	PDCD5	Programmed cell death protein 5	8849.86	7742.33	6164.82	13277.9	11106.9	6911.11	7876.65	8197.07	7303.54	8633.84	7027.15	6671.45	8352.5	4565.79	4718.74	14277.5	4551.69	6468.01	11032.4	9323.46	10018.4	8480.93	7663.86	4963.28	6388.85	4843.25	12648.2	7297.52	9458.09	7052.23	7060.65	8316.06	8783.69	11146.5	6728.83	6279.85	9040.68	6376.05	5062.6	7962.54	8872.27	8761.11	7425.27	9440.44	8816.87
Q14103	Q14103	HNRPD_HUMAN	HNRNPD	Heterogeneous nuclear ribonucleoprotein D0	12151	12160.9	13965.6	11635.3	10862.1	8177.25	10477.3	13511.3	8384.12	10642.1	12612.3	9307.08	5598.62	3819.85	3446.71	12698.5	5539.57	8069.71	7387.68	11249.2	8603.39	11693.6	8627.99	5255.01	5146.11	6905.79	8409.76	9103.22	10420	7792.2	7423.76	9329.38	7012.36	9072.27	8524.17	7017.41	8630.11	8939.96	5543.4	9408.57	9992.06	8655.87	8684.98	10440	8839.98
P02100;P69891;P69892	P02100;P69891;P69892	HBE_HUMAN;HBG1_HUMAN;HBG2_HUMAN	HBE1;HBG1;HBG2	Hemoglobin subunit epsilon		7220.5	9542.01							53220.6	34347.1	46656.4								20522.7											6079.79					9973.66				10331.3	11614.9	7761.38	7496.24	8415.29	9767.28
Q9BX68	Q9BX68	HINT2_HUMAN	HINT2	Adenosine 5'-monophosphoramidase HINT2	10162	12864.4	9609.1	9035	10799.5	11650	11319.9	13236.6	13439.6	12180.3	10124	12619.2	11508.7	12663.2	10767.3	9362.84	9215.63	9526.74	7251.94	6249.83	7212.42	4582.78	11541.9	10113.8	9949.47	10721.4	5154.61	9676.6	8420.37	6100.03	6215.9	10700.7	7478.56	9437.99	7221.97	6301.2	10817	10655.3	8852.88	8983.34	8922.1	6655.23	7926.67	7426.16	9461.37
O43175	O43175	SERA_HUMAN	PHGDH	D-3-phosphoglycerate dehydrogenase	14010.3	17949	13039.5	9831.54	9941.66	11151.9	12596.3	13198.7	14024.2	19287.9	25290.8	19957.8	21895.4	21548.5	21973.2	2106.87	4622.82	2362.97	2514.39			2708.51		2240.27		3996.23		4105.47					2481.7							9763.41	9083.98	8408.53	8707.69	9452.38	9524.54
O95817	O95817	BAG3_HUMAN	BAG3	BAG family molecular chaperone regulator 3	10537.9	8999.71	8622.17	9775.97	10907.4	9051.63	8539.87	9547.39	9064.55	8918.35	8437.45	7824.49	10622.1	7802.31	7555.45	10221.3	6425.64	9107.22	9710.03	11105.6	8415.32	8849.72	11964.8	7161.35	8332.39	6690.04	11707.3	8234.54	9981.07	8359.98	8451.14	9909.37	9279.65	9465.59	8999.4	8900.07	8546.52	8115.09	7052.83	9109.99	9388.39	9517.85	9162.04	9764.55	9228.52
P13645	P13645	K1C10_HUMAN	KRT10	Keratin, type I cytoskeletal 10	3860.06	5241.74	3957.87	8370.52	6612.78	7995.77	12586	12892.1	9948.13	5656.15	5140.58	6682.01	3296.16	3284.9	3721.25	11851.5	4153.97	3529.16	6735.2	9829.92	9797.49	7156.67	7330.5	13063.8	5620.81	4025.06	2106.72	5831.78	8534.77	8969.35	4619.07	5462.6	7074.37	10539	10016.8	7791.79	6862.6	22104.9	9954.21	10922.8	9975.04	10829.4	8535.28	8461.69	7987.33
P62826	P62826	RAN_HUMAN	RAN	GTP-binding nuclear protein Ran	9153.44	10089.8	8793.43	6570.6	6780.96	8153.81	8327.03	7898.74	8061.41	13369.7	13444.3	10323.4	8594.5	10863.4	11792.4	4983.77	8700.74	9408.98	7269.6	9968.29	5305.97	6826.62	7631.19	8030.55	8505.54	8739.7	6459.47	8237.64	4997.53	6864.41	7944.6	7670.11	8871.07	6347.91	7681.76	8729.46	6129.23	8021.79	8778.67	9391.41	9178.22	8831.01	8538.48	8513.18	9895.89
P35052	P35052	GPC1_HUMAN	GPC1	Glypican-1	11722.8	10581.8	9797.11	14760.3	10220.5	9140.98	11759.8	12117.8	11726.3	9644.3	8217.21	7815.93	6016.57	5730.67	5534.86	8178.35	6274.28	12093.2	8362.88	8278.69	7175.67	6575.7	9543.03	5518.51	6353.17	5212.85	9046.71	7571.2	8417.96	7584.26	9977.52	6385.04	5970.35	9561.24	9575.09	9162.18	7656.59	7292.93	6706.4	9552.83	8658.41	9741.19	9691.51	9325.79	8727.53
P31040	P31040	SDHA_HUMAN	SDHA	Succinate dehydrogenase [ubiquinone] flavoprotein subunit, mitochondrial	6078.33	8070.22	5419.47	5309.29	4925.91	7664.6	6400.78	6178.41	7224.22	4060.95	5686.04	5587.33	7268.56	12029.2	12562.1	7453.38	14723.8	8627.8	10438.6	6304.96	9574.31	9764.27	10177.8	17693	17283.5	13454.4	9715.71	8080.5	8161.96	9325.1	9069.01	9663.33	9854.94	7257.13	9916.35	10847.6	8051.75	9044.07	15577.7	10358.6	8500.5	9062.03	8328.84	8837.73	8896.51
Q9Y266	Q9Y266	NUDC_HUMAN	NUDC	Nuclear migration protein nudC	8851.02	9036.71	8112.88	7333.31	8980.33	7918.81	7250.41	6811.12	7791.4	7851.88	8228.86	7372.32	6559.1	6268.12	6281.94	8220.31	7470.24	7662.34	7709.3	7945.22	7981.63	8033.78	6035.28	6218.09	7646.65	6683.88	8143.1	7335.14	7267.34	5677.93	7468.65	7669.04	7889.43	7880.66	7253.26	7220.83	7612.38	7050.06	6787.57	8290.36	7977.45	8114.26	8382.96	7912.3	8797.1
Q14112	Q14112	NID2_HUMAN	NID2	Nidogen-2	6445.25	6699.83	6605.07	3609.83	5317.55	6814.93	5680.3	5741.96	6938.97	7496.74	9238.95	9143.72	8737.59	9761.44	9504.03	4868.19		9466.66	6384.39	4177.56		4474.2	3926.12	5032.32	6425.79	8960.93	5286.34	6628.99	5227.13		6596.05	5473.08	7811.07	5038.47	8447.79	8305.3	4316.1	7500.13	5916.77	8876.02	7561.34	8636.87	8592.63	8537.42	8621.91
P25398	P25398	RS12_HUMAN	RPS12	Small ribosomal subunit protein eS12	11208.4	10517.9	9925.77	10118.5	9832.32	8705.05	10074.4	9901.14	9970.27	15875.5	12584.8	13020.5	12780.7	8611.75	8733.09	8269.06	8128.42	10741.2	8722.96	8848.94	6915.72	8132.85	8515.94	6502.46	6865.69	7798.19	7498.14	10208.9	8269.35	7859.02	8289.32	8483.54	8387.25	10760	8092.53	9379.85	8407.15	7567.62	6832.23	9028.96	12139.2	11577.2	8851.85	10421.8	9386.31
Q13228	Q13228	SBP1_HUMAN	SELENBP1	Methanethiol oxidase	5064.6	5030.58	7624.15	4472.42	5394.15	4962.78	7458.68	6295.43	8013.99	12054.2	10482.2	13197.2	5641.81	5993.44	7067.69	10294.1	17871.1	7418.18	10454.3	6654.45	9344.88	11679.3	6704.33	9440.53	10808.3	14939.9	9372.97	12137.3	7245.03	10385.6	5802.77	5859.91	11531.6	10365.6	8514.86	5779.5	6430.9	7425.44	9030.76	8720.38	9596.18	8193.93	8818.26	8482.37	8711.14
P28066	P28066	PSA5_HUMAN	PSMA5	Proteasome subunit alpha type-5	7712.61	7310.84	7740.86	8689.46	7076.92	9378.25	9611.51	7850.9	8098.72	9118.88	10430.4	9815.63	11226.6	8634.42	8029.95	9306.21	7262.62	7742.58	9186.5	8713.72	10269.1	12973	9117.88	8558.5	8673.19	10061.7	7246.25	10651	9279.55	9055.94	10717.6	9406.48	8351.09	10381.2	10646.1	8720.37	11580.3	8782.99	9342.42	8622.3	8544.17	7775.7	9639.16	8062.56	8306.6
P28838	P28838	AMPL_HUMAN	LAP3	Cytosol aminopeptidase	7671.27	8572.91	8778.21	9219.45	11164.5	10880.1	8419.74	8096.7	8846.3	10919.8	11818.4	12031.3	8384.95	7097.08	7202.9	6930.87	8386.75	8708.57	9050.24	8418.71	8092.54	6595.98	6725.63	9067.84	9814.64	9411.93	6837.97	6963.99	6553.15	8862.31	10459.3	8491.82	8408	7985.18	7621.97	11447.1	8695.43	6373.03	9676.87	8997.29	8212.95	8630.34	8214.64	8817.68	9983.03
P12109	P12109	CO6A1_HUMAN	COL6A1	Collagen alpha-1(VI) chain	5906.99	7756.62	15910.8	2539.44	3722.26	8737.82	7455.72	8996.21	6709.01	4067.47	5346.44	11112.5	11277	12443.6	18141.5	6678.55	10468.2	3703.14	7346.61	5494.29	4158.01	8165.03	9234.65	2304	5335.57	5895.59	4154.27	10648.6	6328.61	4740.62	8076.07	7377.77	10517.9	3681.16	5594.4	11381.1	4701.9	14401.2	10006.6	9690.89	10679.3	8514.47	9917.91	8836.95	9670.78
Q13596	Q13596	SNX1_HUMAN	SNX1	Sorting nexin-1	8515.18	8268.49	8919.93	11917.1	11345.1	9467.74	9474.61	10107.3	9196.72	5652.54	6460	5771.72	8034.04	5722.34	6254.81	12751.5	6960.65	8023.77	10191.3	10476.2	9387.8	9147.82	9006.15	5569.62	7463.9	5890.02	10987.8	7785.2	11469.3	10054	9787.47	8872.56	9178.11	9140.8	9337.65	8676.79	8639.36	8043.45	6243.4	10274.8	8143	10026.8	8807.65	9415.19	9830.13
O75347	O75347	TBCA_HUMAN	TBCA	Tubulin-specific chaperone A	9346.84	7259.2	7810.49	12558.7	10237.3	8912.14	10699.9	9962.97	7593.9	7885.78	6045.94	5439.94	5306.17	2540.16	3223.79	13460.7	3852.48	6399.57	9478.98	12369.6	10193.9	9243.82	7865	4351.6	5897.84	5293.21	10405.4	7508.76	9387.5	7065.71	10178.4	10194.1	8721.6	11331.7	8892.78	6614.88	10266.9	5897.3	6422.23	9579.35	9248.74	9405.06	10255.9	8798.49	8648.48
Q9NZ45	Q9NZ45	CISD1_HUMAN	CISD1	CDGSH iron-sulfur domain-containing protein 1	7960.35	8546.82	8081.82	8094.75	8026.61	10030.6	6200.79	6868.17	7332.37	5529.59	6361.2	7064.58	7515.32	6098.47	7323.81	7980.28	9674.49	9234.95	9718	7796.42	10583	7567.52	9305.41	7939.84	11384.2	10032.5	6781.96	8644.95	8948.87	7772.53	9565.35	12099.5	7807.49	8741.32	7678.05	8674.94	7970.35	10935.9	9976	10253.5	9295.38	7650.64	8809.31	9013.54	7813.1
Q15233	Q15233	NONO_HUMAN	NONO	Non-POU domain-containing octamer-binding protein	10729.4	9587.33	12033.3	9201.86	8537.61	8916.96	8582.42	8719.89	8216.78	8756.61	9216.24	8832.01	6963.9	7427.34	5826.81	10526.1	8264.94	8669.33	8072.75	9204.11	10001.4	9809	9209.51	7807.45	7743.91	8601.48	10134.4	8846.94	9760.27	9144.07	7773.32	8554.8	7310.75	8345.15	6595.71	10763.1	9016.55	9213.94	7659.38	9496.51	9660.33	8157.97	9227.71	6876.38	8840.72
P21291	P21291	CSRP1_HUMAN	CSRP1	Cysteine and glycine-rich protein 1	7529.99	7791.78	25519.4	6311.23	7923.37	5862.72	9015.44	8317.57	7494.88	4964.04	4798.63	5619.17	5754.47	4275.08	3941.68	9115.38	22692.3	5042.32	8529.33	8212.4	5933.86	11796.8	9179.82	7200.34	4571.37	5913.32	4766.67	16651.1	8449.9	14935.3	7279.66	6356.06	13103.6	6550	9213.34	5439.43	5596.02	5894.97	3879.74	8125.8	6977.54	7811.89	8652.49	7830.05	7841.81
P28070	P28070	PSB4_HUMAN	PSMB4	Proteasome subunit beta type-4	6070.91	6922.68	6138.09	6582.93	6583.28	8031.7	6014.39	6462.79	6088.51	6558.83	8492.44	8075.85	7229.56	7873.23	6977.7	7287.54	7516.73	7461.17	6752.98	8033.46	7988.7	8090.33	7428.28	8721.58	8643.02	8239.23	7556.19	8100.18	6924.85	8431.05	9236.06	8552.19	6704.49	8066.48	8323.53	8368.54	8347.48	8406.89	8653.32	8815.09	8320.23	6860.46	8359.1	8234.9	8360.85
Q9H4M9;Q9NZN3	Q9H4M9;Q9NZN3	EHD1_HUMAN;EHD3_HUMAN	EHD1;EHD3	EH domain-containing protein 1	9689.68	7889.19	8631.98	10292.7	9087.6	9272.34	8830.77	9005.72	9746.07	7084.25	7918.2	7910.43	8719.72	7834.83	8729.63	7247.8	7724.57	7449.15	8766.48	8354.42	8915.89	14243.5	6638.63		6750.6	5725.71	12304.7	8608.26	12870.8	8306.12	10074.9	7460.63	6571.47	7389.17	11421.6	8497.78	9743.81	6661.13		8038.27	9362.52	8662.23	8802.22	8654.07	9113.33
P27348	P27348	1433T_HUMAN	YWHAQ	14-3-3 protein theta	12004.4	11438.2	9856.62	10495.8	13053.3	9210.14	10075.7	9947.33	10272.4	9371.98	9352.45	9558.37	9079.04	10288.1	10165.4	4412.66	4649.53	8767.86	6094.04	7652.9	6325.49	5245.56	8693.46	4481.66	4631.9	4234.08	4476.29	5869.43	5433.81	5734.87	9176.75	7733.02	5164.59	5590.24	7344.6	8570.72	6365.22	6117.89	5877.78	9342.51	8234.79	7974.83	7997.15	7447.98	7750.43
O75351;Q9UN37	O75351;Q6PIW4;Q9UN37	VPS4A_HUMAN;VPS4B_HUMAN	VPS4A;VPS4B	Vacuolar protein sorting-associated protein 4B	6183.63	5371.61	6452.24	7764.06	7046.46	6412.93	8266.63	7522.23	6160.88	3315.7	4639.23	3191.67	4656.79	4599.26	4027.74	8383.06	5197.26	7340.02	6983	7676.25	6003.34	8343.43	5474.15	5533.34	5053.28	4293.62	6916.07	7346.33	8692.44	7038.56	6710.23	5584.53	6547.38	7354.55	7175.69	6208.93	5319.23	5528.91	4677.76	6646.42	7147.38	6236.23	8134.84	6488.46	7442.69
P21980	P21980	TGM2_HUMAN	TGM2	Protein-glutamine gamma-glutamyltransferase 2	2665.64	4022.17	5238.12	2660.59	4070.95	5801.87	5030.31	7372.96	5883.11	2655.92	3501.83	4208.94	10835.9	20615.8	17232.9	5876.96	13439.5	11129	8364.64	6648.34	6831.4	7996.54	10833	12580.2	9168.3	9775.17	5053.77	8090.28	4867.27	8484.94	12623.1	9408.14	8412.41	5618.74	11728.6	12886.4	7219.38	6948.67	11100.9	8860.87	8538.02	8896.61	8679.24	9005.11	8150.5
P48681	P48681	NEST_HUMAN	NES	Nestin	5626.07	6196.11	6629.12	9069.95	9132.05	10190.4	5786.25	6684.97	5972.82	6994.25	6481.6	6854.28	17089.5	17413.2	16687.8	6372.92	6324.28	8174.92	4435.23	9651.69	6333.81	6606.05	7830.43	6086.53	4915.65	4955.66	5371.82	9417.77	5809.45	6355.76	9229.79	5529.41	6888.88	5046.48	6184.88	9503.63	5652.13	5407.52	5195.3	8227.26	8832.26	8066.06	8162.07	8368.88	8659.35
P98160	P98160	PGBM_HUMAN	HSPG2	Basement membrane-specific heparan sulfate proteoglycan core protein	4411.12	4225.69	5390.07	6558.29	6509.7	6853.27	7885.12	5244.44	5406	7394.22	6952.15	6119.5	22755.7	17314.9	18576.9	6926.82	4756.08	3995.07	3140.57	5578.33	3787.98	7113.23	5338.65	2548.87	3239.15	4792.6	4924.22	5770.26	6060.01	4891.03	8113.16	4357.05	5814.06	4212.52	5870.19	6406.82	2944.09	4898.26	3201.7	7727.23	8171.34	7626.22	7863.78	8109.64	8284.16
P62750	P62750	RL23A_HUMAN	RPL23A	Large ribosomal subunit protein uL23	10369.5	8652.86	15258.5	8141.82	6390.88	6918.12	7011.97	7954.79	5519.54	7284.2	8324.27	7939.2	6891.28	9406.82	9783.69	11304.9	8947.35	6033.89	5813.45	12378	5742.06	11488.7	5836.19	7754.91	6062.35	8816.66	9451.68	8567.22	8081.52	10287.2	7039.99	9624.02	8789.85	8247.37	5758.74	8614.49	7185.8	6505.36	6303.79	10835.4	9542.04	8359.43	8052.16	7875.6	9584.25
Q14011	Q14011	CIRBP_HUMAN	CIRBP	Cold-inducible RNA-binding protein	7697.67	6456.2	6959.41	11320.1	7717.82	8414.47	11822.9	10484.2	7040.52	8413.11	7327.31	6860.97	2633.6	2056.26	2394.27	10730.5	4545.04	6290.07	4039.92	9893.72	8608.07	11808.8	5583.94	4706.36	3857.78	4950.11	8056.95	6273.29	9829.66	7043.27	9421.47	6387.99	7036.66	7472.11	6728.29	5859.32	6869.76	7487.2	4141.72	8004.21	7264.65	7949.85	7614.18	7542.07	6405.59
O43677	O43677	NDUC1_HUMAN	NDUFC1	NADH dehydrogenase [ubiquinone] 1 subunit C1, mitochondrial		3290.71	3929.28		3606.39	5355.02	3203.25	5849.6	3552.7							16019.8	8815.93	7913.41	11731.6	9834.39	9645.7	13545.2	11583.2	8618.82	9184.03	9399.39	9627.53	10781.1	10642.2	10593.3	7132.69	8108.98	10391.1	11961.2	9727.04	7315.42	11485.6	8447.78	8044.67	8186.5	7918.28	7264.94	7928.67	6892.94	8916.73
Q15907	P62491;Q15907	RB11B_HUMAN	RAB11B	Ras-related protein Rab-11B	7847.82	7167.56	8375.83	7210.59	5817.18	6981.1	5813.48	7141.04	7079.61	8144.76	7426.71	7128.28	7409.02	7600.15	7155.78	12732.7	6466.6	9611.12	7711.85	9257.77	9631.35	8383.89	8595.52	8830.53	8196.53	8762.47	6948.81	9085.16	9199.87	8535.37	7841.51	9660.1	8362.73	10403.9	7214.13	10051.2	10479.6	9700.9	8166.88	10347.8	12407	10346.4	8889.14	9732.55	8608.51
P19823	P19823	ITIH2_HUMAN	ITIH2	Inter-alpha-trypsin inhibitor heavy chain H2	10555.4	9618.52	13536.1	7577.8	7981.52	9739.42	8028.55	6869.4	8673.01	8106.66	8061.58	9461.35	7443.94	5917.02	6385.78	5836.81	12526.8	8268.44	5043.74	8419.59	4897.26	4593.33	4884.15	4647.5	4572.4	6650.42		10227.1		4569.46	5156.4	3680.63	12305.3	2393.24	5547.52	10940.9	1264.61	3090.73	3287.24	6906.33	8289.48	8484.29	7845.91	8742.2	9252.12
P82979	P82979	SARNP_HUMAN	SARNP	SAP domain-containing ribonucleoprotein	10050.1	9401.22	9386.6	9679.49	9508.39	7112.87	9838.31	9695.49	7617.62	9706.5	7466.03	7327.63		3811.3		9646.59		5420.52		8784.35	6639.79	7874.53	6670.9	4509.72		4715.48	7840.69	6527.66	9710.4	7113.81		7215.65	7680.66	6608.96			5749.52	5459.47			8742.79			6504	7971.57
P11216;P11217	P11216;P11217	PYGB_HUMAN;PYGM_HUMAN	PYGB;PYGM	Glycogen phosphorylase, brain form	4902.98	4782.63	4444.93	6194.94	11101.9	8942.36	4772.88	6025.46	6605.8	9319.73	8186.88	9672.95	13769	16885.2	15754.6	5440.48	9549.34	5308.75	6075.85	5683.19	4824.31	7575.46	14817	6659.69	7483.72	11838.9	5908.31	6658.97	4064.11	5854.4	5914.07	6451.02	7764.19	9470.49	7522.87	8349.69	4453.19	8610.72	10234.5	12450.7	9269.35	8271.55	8232.39	8016.94	7938.9
P22307	P22307	SCP2_HUMAN	SCP2	Sterol carrier protein 2	6047.81	5301.02	4801.63	7308.65	6225.74	5047.32	5399.01	6298.18	5376.95	8342.71	5216.06	6097.51	4855.04	3757.83	4167.27	13807.6	5006.85	6443.4	11827.6	8005.39	7903.17	9380.12	5519.83	5946.61	6829.85	5759.94	11568.8	8507.52	12649.6	8660.69	6568.11	6315.76	6346.05	7479.05	7609.9	5353.56	9359.35	8254.37	5741.8	8257.3	7497.89	8766.62	8302.62	7638.29	7130.76
O95831	O95831	AIFM1_HUMAN	AIFM1	Apoptosis-inducing factor 1, mitochondrial	6014.17	8830.75	6351.57	7423.89	7044.27	9639.61	7113.92	6413.87	7850.23	8430.68	9101.31	9265.38	12933.7	17738.4	16715.3	5735.41	12830.8	7135.74	4963.33	6098.31	7131.27	4139.29	6367.2	11895.8	11694.7	9705.37	4462.59	6555.1	3487.6	5960.63	6665.36	7076.66	5891.34	5201.23	6144.7	7367.33	7315.49	8903.22	11078.3	8186.69	8421.04	8394.62	8160.07	9142.53	7820.77
Q53GQ0	Q53GQ0	DHB12_HUMAN	HSD17B12	Very-long-chain 3-oxoacyl-CoA reductase	7094.84	7177.34	8480.72	5377.52	8109.42	7224.84	6382.19	5774.76	6376.09	5475.64	5817.69	6757.72	7701.15	9124.14	9781.47	6199.16	8220.67	7538.98	5099.74	7419.49	6612.58	9824.79	7535.5	9819.68	9409.39	8662.44	7317.38	8717.26	5613.86	7170.31	7396.33	6246.85	7495.66	5102.17	7034.22	9036.11	7205.2	7084.55	9155.69	7195.31	8208.05	8354.78	7258.26	8270.76	9293.81
P16219	P16219	ACADS_HUMAN	ACADS	Short-chain specific acyl-CoA dehydrogenase, mitochondrial	8029.43	9055.94	7087.34	7466.15	6956.83	9625.2	7745.83	7363.19	8900.25	9734.28	11221.5	11330.1	7170.4	7692.71	6990.36	6468.36	13528.5	3517.1	4838.12	6740.97	11507.7	6451.8	9113.73	15409.7	16522.7	15169.7	5467.73	10591.9	2363.07	9081.45	7283.08	10327.2	7382.74	10553.2	7429.53	7502.84	13413.9	9279.63	12656.6	9407.85	8992.18	7886.21	8399.9	8618.25	9104.14
P02750	P02750	A2GL_HUMAN	LRG1	Leucine-rich alpha-2-glycoprotein	4591.36	3548.61	7176.93	5534.84	4244.09	3327.71	4575.16	5148.47	3813.32	5608.37	3804.02	4195.84	4459.99	3420.92	4409.79	31243.7	11117.4	10845.8	17745.9	9882.6	8758.07	5688.54	13547.5	8995.78	10234.7	11159.7	14250.4	18838.4	7994.26	12150.6	14074.5	18119.5	22951.8	17928.7	14087.9	14801.8	3778.73	6027.73	9581.59	9300.84	11556.4	9692.16	10342	9268.45	8138.29
Q9Y6H1	Q9Y6H1;Q5T1J5	CHCH2_HUMAN	CHCHD2	Coiled-coil-helix-coiled-coil-helix domain-containing protein 2	8432.84	5348.62	6275.16	6189.11	5339.19	5120.42	8027.08	8512.69	6316.44	2267.07	3182.2	1980.42	1737.95	1996.58	2374.6	15702.9	8517.01	7821.36	8029.18	9294.38	8839.16	11891.8	12982.1	5523.54	6258.74	7247.38	11279.6	8453.76	10195.4	8766.06	7751.77	5935.94	9657.84	13121.6	8214.59	7099.44	5072.29	8611.97	4742.88	8538.23	8283.54	6897.01	9678.24	8220.45	8501.55
P60900	P60900	PSA6_HUMAN	PSMA6	Proteasome subunit alpha type-6	5833.33	6402.34	6472.72	5040.13	5637.56	7324.72	6687.34	5854.71	6563.55	9486.73	10579.2	10164.5	8771.31	9495.89	8468.12	4455.88	8455.13	7551.56	6358.05	5643.27	6578.71	8021.08	6455.81	8768.51	8203.58	9401.55	7107.03	7024.36	4656.17	5887.54	8859.3	7268.11	7032.59	6768.61	7482.57	8366.58	8858.58	8359.6	8780.98	7399.54	8030.01	7109.59	7865.58	8240.4	7514.54
P00167	P00167	CYB5_HUMAN	CYB5A	Cytochrome b5	6495.2	5756.78	6932.59	7262.48	7523.69	6244.35	5805.05	6916.1	7178.08	4715.28	4868.55	4521.83	3687.48	3268.71	3519.3	10432.7	6549.1	6861.24	7565.76	10890.1	8283.31	10790.6	9690.67	8576.46	8451.31	9305.4	10981.9	8953.18	12310.9	9184.93	7383.82	11549.6	9457.62	14373.4	8593.84	8536.62	11292	9167.61	7881.99	10139.8	9591.82	8081.56	9197.43	8643.57	9609.38
P45954	P45954	ACDSB_HUMAN	ACADSB	Short/branched chain specific acyl-CoA dehydrogenase, mitochondrial	8313.96	8586.74	7197.19	10179.7	11609	12475.8	8765.93	9588.02	10645.4	6435.92	6299.15	7337.4	5835.39	5654.38	5965.02	6048.6	9533.9	8557.09	8947.82	7276.82	9703.43	7063.06	9977.94	12925.3	10080.9	6657.53	5599.32	7365.27	8377.02	8944.53	10070.8	13461.3	7976.65	8740.37	7141.07	10023.6	8375.88	8445.1	10384.7	8390.63	8012	8076.78	8475.48	8122.04	9515.93
Q9NTK5	Q9NTK5	OLA1_HUMAN	OLA1	Obg-like ATPase 1	6054.56	5746.3	5472.09	5299.56	5510.67	7239.61	5562.06	6020.12	6560.21	6825.31	5735.38	6801.37	6648.78	6296.42	6926.06	6991.62	8188.07	7975	8386.98	6060.49	8183.49	7435.45	8242.85	7829.08	7762.03	9432.38	8571	7897.7	6079.99	6746.6	7941.79	8674.44	8745.73	8626.48	8222.26	8756.18	7246.65	7454.19	8877.02	6698.98	9078.67	8189.79	7410.36	7445.48	7936.09
P11182	P11182	ODB2_HUMAN	DBT	Lipoamide acyltransferase component of branched-chain alpha-keto acid dehydrogenase complex, mitochondrial	13494.8	13887.9	11891	10940.7	10933.4	13768	10096.3	10019.5	11056.8	5742.93	6389.96	6143.05	7846.67	9500.82	9005.09	6955.96	7952.06	8984.41	6707.39	7379.94	9185.21	8475.68	8784.1	10603.5	10412.9	10699.8	5656.06	8413.69	5752.68	10478.4	10393.9	10548.8	9151.56	8388.53	7797.03	11252.1	8969.81	8804.77	11536.7	10619.4	9722.11	10558.5	9403.42	8953.76	8866.73
P47755	P47755	CAZA2_HUMAN	CAPZA2	F-actin-capping protein subunit alpha-2	8208.53	8523.69	6556.51	7821.18	7286.4	7650.46	8561.26	7393.04	9308.33	7752.81	7799.95	5840.92	8313.69	7190.62	6855.12	9912.18	7052.26	9305.59	9698.38	8255.54	7586.47	6795.76	7281.86	8570.26	10075.1	8000.57	9531.75	7373.28	7112.03	10187.7	6736.85	7551.03	8075.43	9630.75	7322.19	5867.92	10345.4	9715.92	8708.33	8402.98	8519.82	8661.23	8065.97	7737.78	8248.43
P62277	P62277	RS13_HUMAN	RPS13	Small ribosomal subunit protein uS15	12269.9	8810.7	11337.1	8227.45	8694.23	8118.61	6936.78	8188.85	7336.99	8803.9	7860.69	9100	10469.1	8964.82	7183.48	8394.77	5250.59	10074.7	5062.57	9454.33	7183.3	9264.33	5933.85	6105.19	5405.9	7028.45	6779.57	8429.31	8594.51	7334.02	7321.42	5553.88	8374.56	9507.25	7481.93	7981.49	8040.52	7503.87	5052.15	12571.6	11167.4	9316.05	9816.34	7207.45	8093.77
Q9UHV9	Q9UHV9	PFD2_HUMAN	PFDN2	Prefoldin subunit 2	5912.63	5662.4	4548.79	7403.54	6126.31	5246.36	7504.09	8221.93	5532.14	7092.28	4901.3	4688.04	5421.88	3424.22	3503.92	10973.1	4346.06	5403.67	7828.88	6560.55	6284.17	7539.69	5852.99	2594.43	4183.81	3891.84	7065.89	5405.27	7977.58	4898.43	5362.46	6908.77	6684.76	7113.95	6414.31	4718.93	6607.54	3976.41	3532.41	6491.71	6567.5	6174.98	5547.99	6548.04	5931.33
Q99627	Q99627	CSN8_HUMAN	COPS8	COP9 signalosome complex subunit 8	7258.68	5890.21	6560.97	7841.21	8657.5	7958.52	7812.59	7196.58	8550.81	7971.33	6858.28	5815.54	8882.37	6050.62	5193.98	12689.6	3531.02	8303.21	8025.13	10224.1	8518.68	6771.98	8466.68	6029.59	6170.66	5722.63	8900.93	6701.48	9352.75	7413.9	7136.97	7871.17	7909.54	7147.13	7774.1	6554.84	9218.06	8581.14	8298.25	7832.62	7663.37	7220.88	6822.05	8122.59	7001.43
Q9NX40	Q9NX40	OCAD1_HUMAN	OCIAD1	OCIA domain-containing protein 1	8954.38	9321.87	8858.83	9624.58	9856.43	11226.1	7339.01	7614.84	7459.2	8655.84	7829.92	7535.92	5376.92	4664.29	4580.41	5525.11	7604.78	7525.7	7509.26	8046.88	8844.63	7704.91	6800.14	6641.12	8263.4	6133.17	7846.1	6555.13	6047.15	9504.74	8508.37	8315.62	6804.81	9982.78	7249.02	7903.42	9296.86	8193.05	8988.3	8679.66	9062.28	8303.28	7921.94	8367.17	6941.14
P06312	P06312	KV401_HUMAN	IGKV4-1	Immunoglobulin kappa variable 4-1	4262.49	3800.63	5533.51	9667.72	5452.48	9217.15	11414	11310.4	8344.74		13906.2	11563.5	2592.5	2488.7	2675.1	7608.28	6087.21	2215.46	3091.87	8782.36	6327.99	3800.32	5843.65	4164.03	4385.7	5011.93	4518.33	9333.05	3364.97	3463.33	3660.28	3243.56	9674.94	9758.97	8875.06	11967.2	11782.8	2416.4	6176.48	7147.95	6361.88	7280.63	7177.67	5645.89	6839.26
Q14974	Q14974	IMB1_HUMAN	KPNB1	Importin subunit beta-1	5955.06	7432.48	6346.22	5721.27	7173.83	7830.06	7814.74	7204.23	7451.83	7459.62	9310.9	9051.31	7204.53	10097.7	11188.8	5634.69	9221.5	8245.61	9457.66	6883.47	5970.73	6215	9078.65	6405.9	7607.41	7622.25	6233.95	7850.43	6646.82	6922.41	6978.62	6114.08	9137.31	6734.18	8852.6	8456.02	6413.63	7675.82	9341.4	7716.88	7100.4	6971.92	7376.82	8334.52	8241.28
Q9UJZ1	Q9UJZ1	STML2_HUMAN	STOML2	Stomatin-like protein 2, mitochondrial	4917.28	6617.43	6225.68	5457.23	5544.3	6702.07	5555.08	5714.44	6388.85	2788.06	4290.6	4072.95	7202.12	7753.64	8007.77	6992.02	6531.15	6702.83	5900.11	7938.34	8853.78	6781.81	6794.52	8551.86	8865.69	7565.58	8723.64	7280.91	6311.29	7851.57	7605	7129.98	7732.36	6854.54	6569.82	7095.32	9120.73	7604.92	8793.05	7562.37	7158.59	7128.13	6209.78	6897.59	7220.42
O75521	O75521	ECI2_HUMAN	ECI2	Enoyl-CoA delta isomerase 2	9660.09	9051.75	8400.73	8827.51	7980.01	9646.54	9513.77	10098.3	10269.3	8843.96	6449.97	7824.84	7002.21	6034.81	5910.66	8869.83	9696.1	11195.9	11194.9	7346.78	12185.8	10186.9	12728.8	9640.77	9924.38	9036.73	9347.01	10206.3	10239.1	13544	9377.52	11578.1	10345.7	9925.44	10391	8227.82	10879	8895.3	9091.33	8721.6	10909.4	8629.59	8444.45	8242.01	7417.24
P04264;P35908;Q7Z794	P04264;P35908;Q7Z794	K22E_HUMAN;K2C1B_HUMAN;K2C1_HUMAN	KRT1;KRT2;KRT77	Keratin, type II cytoskeletal 1	2550.46	2421.31	2886.15	7772.82	3254.39	6763.34	12334.1	12143.8	8061.08	5449.81	3033.35	7587.36	2633.66	2777.26	1516.22	12955.8	2963.09	1508.23	4132.03	7663.32	5312.12	4292.77	3228.95	4272.76	3489.37	1770.33	1114.93	3794.97	8891.5	12784.4	5459.85	3349.73	5812.67	9410.49	10494.5	6757.42	4746.6	23427.8	9999.65	8521.31	8802.69	7192.21	7454.56	6991.6	6765.5
Q96GK7	Q96GK7;Q6P2I3	FAH2A_HUMAN	FAHD2A	Fumarylacetoacetate hydrolase domain-containing protein 2A	8914.58	9616.94	10572.2	8085.13	8223.63	9777.57	8651.85	7653.77	7358.53	6074.21	5159.8	6322.84	8316.87	8396.65	8538.13	6234.06	6446.24	6795.55	6421.18	5515.09	7788.14	5846.37	7343.35	8139.4	7539.73	9041.42	6818.15	6306.18	5398.98	6043.25	7749.68	5119.1	7105.26	7170.19	5734	7514.7	4485.1	8969.71	6490.01	8758.05	7859.26	7433.21	8734.54	7378.73	7824.03
Q96CN7	Q96CN7	ISOC1_HUMAN	ISOC1	Isochorismatase domain-containing protein 1	4767.58	5552.13	5188.29	5267.75	5043.88	6022.05	6423.61	6342.54	7105.14	8319.09	7440.3	8787.8	7536.63	6811.63	8003.25	7341.54	10758.3	5681.11	6117.63	5941.81	5022.01	7034.36	6261.51	6756.66	8509.84	10020.4	7865.36	5804.79	5645.42	6710.11	7077.25	8306.36	8902.6	7251.15	7900.1	7129.15	5965.76	10315.2	8353.18	8966.21	9398.1	6654.97	7380.9	8025.92	7679.23
Q12906	Q12906;Q96SI9	ILF3_HUMAN	ILF3	Interleukin enhancer-binding factor 3	7983.17	8893.82	7982.43	8018.14	8491.75	8467.52	9627.99	9131.59	8559.95	10520.4	11515.4	10417.8	8309.18	6883.6	7002.61	6040.27	7171.13	6906.27	7016.45	8577.53	6667.5	7821.81	7967.63	6469.16	5242.03	7278	6157.34	8601.2	7098.36	8104.22	6682.79	6751.67	8596.76	4869.37	7373.66	9012.24	5889.51	7284.06	5965.45	8799.62	9437.79	8683.61	7770.85	8246.85	8526.94
P42025;P61163	P42025;P61163	ACTY_HUMAN;ACTZ_HUMAN	ACTR1A;ACTR1B	Beta-centractin	5258.14	7038.17	7163.52	4689.64	4607.52	6136.72	5825.65	5034.59	8085.57	6012.31	6667.48	5517.6	9051.4	9557.04	9738.61	4117.32	4905.65	9115.12	7591.13	6300.42	5373.39	6032.8	6633.89	7686.62	6608.73	7511.7	5234.6	8261.27	6344.3	6629.34	7831.7	7484.84	8133.42	7038.5	5926.67	9835.42	6989.25	7317.16	7358.47	8632.41	8736.16	5964.67	7519.06	6564.91	7088.85
P01008	P01008	ANT3_HUMAN	SERPINC1	Antithrombin-III	7431.27	5819.2	7856.14	6789.42	7508.69	6174.55	6771.45	8222.19	7418.39	4083.74	4216.7	4061.32	5117.37	3750.1		5141.31	8537.23	4227.64	7970.55	7286.75	5876.01	2122.72	7568.53	4996.23	4506.6	3562.62		10519.1	2727.95	7480.75	2997.55	5869.77	7191.66	4692.15	7971.02	6141.71	1301.66	4134.97	3394.72	7461.54	6581.67	4478.09	5974.96	6417.47	8848.66
Q9UNZ2	Q9UNZ2	NSF1C_HUMAN	NSFL1C	NSFL1 cofactor p47	8266.8	6809.26	7419.02	9487.09	8462.97	7104.34	9359.25	8667.07	7799.19	6398.78	6343.14	5783.81	6114.39	5244.3	4819.68	8582.74	6112.15	5667.11	7544.05	10042.6	7511.39	11211.8	8707.07	5101.98	6048.48	7204.93	8688.2	7356.31	11651.9	6963.5	7204.14	9339.64	7821.46	6838.58	7542.89	6668.13	8435.43	7443.65	5947.56	8012.25	8085.81	7563.13	8320.5	7365.22	7538.94
P15880	P15880	RS2_HUMAN	RPS2	Small ribosomal subunit protein uS5	8556.5	8549.46	8075.09	5985.48	7873.61	8277.49	6639.96	6475.09	6494.06	8922.99	11386.6	12066.2	7849.06	10947.2	10149.4	7054.91	6816.41	11006.4	4957.78	8510.22	6308.39	6598.12	6377.63	8712.22	6781.14	8513.55	6261.48	9020.22	4971.89	6078.8	6939.88	6971.98	7494.41	7142.25	7402.95	8438.77	8317.79	7296.99	7139.52	10303.5	8857.29	7201.09	8702.2	8814.55	7973.18
P19827	P19827	ITIH1_HUMAN	ITIH1	Inter-alpha-trypsin inhibitor heavy chain H1	9047.46	8856.03	12073.3	5662.79	9290.07	9102.21	8219.89	7925.35	8581.23		5654.87	4191.56				6459.33	10136.1	8352.1	8305.84	10946	6308.47	6052.07	10555.8	6651.58	4029.58	7312.18	3177.19	18647.1	4981.4	8003.74	7804.27	8623.38	14552.1	4731.9	8122.23	14716.4		8488.75	5529.22	7745.85	8343.1	8486.2	9446.68	8847.44	7927.36
P56277	P56277	CMC4_HUMAN	CMC4	Cx9C motif-containing protein 4	6503.86	6833.11	6422.09	9597.44	6432.56	6604.32	12157.7	7964.26	10510.8	2163.06	2469.25	2684.79	2690.85	2433.27	2690.09	10592.9	4485.8	5172.42	10882.4	8098.82	11892.4	6037.09	10610.3	5283.67	6010.76	4727.34	9462.4	4935.87	16671.6	9926.38	6234.84	9581.52	7481.78	10723.6	9487.33	4713.37	7574.98	5788.77	6224.1	5630.95	6437.48	6891.89	6981.26	7525.95	7527.03
P13667	P13667	PDIA4_HUMAN	PDIA4	Protein disulfide-isomerase A4	8881.5	9079.18	11932.2	7158.32	7929.83	6817.18	6679.8	7637.53	7577.75	7071.79	8295.45	7652.2	7554.01	7538.06	7755.51	8763.63	7024.76	8655.64	6794.8	8103.03	6258.72	7667.76	5149.22	6235.59	6463.03	6375.45	7049.84	8496.89	5469.99	6955.87	7836.52	8234.25	7129.6	5656.9	7163.93	8880.12	6786.21	5471.41	6133.86	8034.98	8086.46	7721.53	8307.42	7562.75	7723.92
P18124	P18124	RL7_HUMAN	RPL7	Large ribosomal subunit protein uL30	6748.34	5928.08	9839.69	7641.46	7711.1	6078.1	4685.87	5243.67	4161.51	3765.46	5399.55	4341.48	5893.34	7532.09	7300.54	9074.31	7407.05	5772.48	3671.47	9658.83	5033.64	8830.45	7560.89	8773.55	7783.12	7948.08	7628.02	10083.3	7563.17	7496.18	3596.09	5223.68	8707.26	8658.06	4966.34	7159.69	7487.88	7437.03	5762.91	7886.95	7762.18	7962.58	8268.16	6974.18	7764.69
P14923;P35222	P14923;P35222	CTNB1_HUMAN;PLAK_HUMAN	CTNNB1;JUP	Junction plakoglobin	7598.75	11177	6470.69	6815.65	7549.54	10767.5	10886.1	10487.7	17493.7	5099.49	7814.86	6399.2	6608.33	9233.87	9944.46	4042.67	7716	10521.1	10677.8	5680.61	6741.85	4425.47	7033.61	9553.86	8017.79	10836.2	4766.52	9681.48	5277.76	8606.41	8375.4	8368.72	7702.49	7909.51	11009.9	7675.25	8512.21	9557.96	9974.23	7176.19	8660.84	7590.14	9286.23	8957.95	7904.3
Q07960	Q07960	RHG01_HUMAN	ARHGAP1	Rho GTPase-activating protein 1	7704.44	8492.67	10505.8	8088.5	9635.58	10676.8	7969.08	6631.63	6905.33	3373.49	5555.43	5226.72	7663.98	9157.66	7712.06	6219.8	6073.5	9639.52	4227.97	7479.84	6924.9	6689.11	6386.83	6801.97	4788.13	6455.25	4467.48	8023.29	5038.25	5375.16	8186.79	9223.87	9618.99	4872.34	7054.61	11050.8	6286.81	7010.61	5666.27	8683.72	8675.83	8404.6	8615.25	8075.09	8461.58
P13639	P13639	EF2_HUMAN	EEF2	Elongation factor 2	5007	6949.71	6492.19	4339.68	4881.92	6606.95	4461.75	5248.23	5627.19	6524.64	8604.66	8546.73	10345.1	14886.4	16167.7	6273.87	11815.6	10529.8	7839.67	5859.95	4969.32	7233.2	6621.14	11049.6	9070.86	9373.9	5485.34	8626.5	5849.03	6828.14	5631.1	5827.64	7426.87	4447.16	6460.96	8218.54	4655.9	6981.52	9164.79	8018.94	8211.59	7299.47	7315.45	8546.89	7785
Q03252	Q03252	LMNB2_HUMAN	LMNB2	Lamin-B2	9279.03	8768.45	9951.03	7670.06	7770.63	9613.43	9556.81	9783.89	9001.59	7954.67	7787.92	7106.03	8595.77	7364.46	6470.38	7352.17	7483.03	6310.82	5428.07	7159.09	7084.31	7539.9	8530.57	5634.94	5718.96	7451.77	8201.65	8109.35	7918.89	7382.81	6931.03	7434.45	7223.13	7057.81	7519.45	6781.82	6212.22	6782.46	5276.57	8836.92	8312.31	8179.45	8074.9	7719.37	7814.87
O43169	O43169	CYB5B_HUMAN	CYB5B	Cytochrome b5 type B	9237.55	6701.77	9162.63	9550.24	8438.57	7998.49	9409.5	9409.53	10110.4	5069.97	4181.83	6074.7	7594.88	5205.02	4204.35	8157.14	6229.12	7705.69	7721.61	9903.3	9566.71	10372.2	10963.6	6226.48	6816.86	8891.17	11094.1	8861.12	9184.21	11493.3	10136.5	10333.7	8783.92	11127.1	10152.7	9009.16	10586.2	10385.1	6815.6	9217.18	8909.78	8847.84	9634.32	7707.88	9045.12
O43837	O43837	IDH3B_HUMAN	IDH3B	Isocitrate dehydrogenase [NAD] subunit beta, mitochondrial	9296.92	9787.64	7741.29	11133.7	10392	13584.8	8378.68	8700.85	10386.9	6741.95	8164.08	7439.71	5867.22	7281.12	7531.39	6821.27	7634.39	7785.71	8106.74	6255.17	10410	8031.26	7048.69	8158.03	6868.76	7946.31	6596.77	6231.09	7818.16	8322.22	8167.17	8877.23	8178.24	8106.64	6817.23	6505.9	7348.36	7194.33	8026.68	7191.59	7976.32	8208.04	8367.72	7385.64	8508.44
P05388	P05388	RLA0_HUMAN	RPLP0	Large ribosomal subunit protein uL10	7222.2	7774.54	9009.04	6411.09	6849.15	8133.77	7543	7059.68	6774.95	9539.52	11040.8	9385.51	10831.6	8545.62	9124.7	6206.58	6448.69	8981.22	6267.18	8058.1	5617.66	6527.36	5998.63	6862.59	6203.64	6466.84	5513.09	8167.22	6044.14	6871.16	7091.65	6564.5	7311.83	5858.36	6516.86	8128.03	6443.67	6003.06	5178.73	7500.77	8589.7	7460.77	8019.33	7883.96	8854.34
Q9Y305	Q9Y305	ACOT9_HUMAN	ACOT9	Acyl-coenzyme A thioesterase 9, mitochondrial	9687.26	11131.7	8212.47	7820.66	9558.65	11639	7293.05	8616.13	9778.96	9053.22	10331.6	10292.8	12554.3	15998.3	14686.6	5527.33	8330.46	7383.87	5056.12	5828.85	5198.47	3569.08	8487.93	9582.44	7642	7619.82	3279.9	8342.25	6246.51	6458.07	9236.83	8237.58	6566	6040.45	7864.44	10543.3	5526.86	6097.87	8413.83	9614.98	10151.2	7389.46	8530.23	7991.71	9558.35
Q9NP97	Q9NP97	DLRB1_HUMAN	DYNLRB1	Dynein light chain roadblock-type 1	8287.32	5336.14	6884.55	6207.9	5581.1	5416.37	5823.28	5450.28	4349.79	6780.41	5432.27	5445.22	5772.8	4609.95	4188.33	6063.72	4445.41	5932.84	4260.33	7250.94	6004.25	5366.1	6391.2	5466.27	3943.7	6293.07	5893.92	6393.22	5713.25	4810	6963.19	6502.79	5425.99	7020.04	7481.74	6671.16	6092.78	6283.57	5318.45	5945.98	6785.4	5402.2	6027.67	7600.43	4550.95
P62424	P62424	RL7A_HUMAN	RPL7A	Large ribosomal subunit protein eL8	5793.76	5189.03	6520.12	5565.36	4717.16	5060.09	3676.07	6106.64	5502.28	4840.62	4125.72	5104.2	5978.75	6097.56	6352.58	7648.34	5494.61	4759.98	3811.88	8182.54	4095.31	8353.67	4250.87	7272.86	6141.3	5676.96	5170.58	6631.4	5799.68	8016.39	4220.48	4274.44	5534.23	6266.25	4665.35	6881.51	7381.14	5470.03	5435.66	5898.09	6033.7	6422.73	7352.33	5520.48	7590.27
O43390;O60506	O43390;O60506	HNRPQ_HUMAN;HNRPR_HUMAN	HNRNPR;SYNCRIP	Heterogeneous nuclear ribonucleoprotein R	11704.8	10535.1	9453.76	9252.81	8783.83	10412.3	8324.56	7801.2	9979.24	8010.33	11043.5	10016.1	7514.6	6992.14	7744.21	8889.16	6402.18	8668.16	6322.38	9161.15	7616.07	7069.2	6665.04	6847.53	6449.62	6447.56	6178.92	8146.77	5125.77	6188.66	7850.28	7378.83	6817.45	7166.66	7729.03	9608.84	6995.44	6359.35	6305.12	8577.12	8431.78	8206.42	8644.89	10317.8	8786.83
P46777	P46777	RL5_HUMAN	RPL5	Large ribosomal subunit protein uL18	6594.68	6843.27	6351.89	9688.8	7070.76	5605.13	6565.43	6434.26	5165.94	8988.39	8355.17	6847.83	8000.66	5396.14	5873.63	8987	4878.17	6540.01	5891.8	6621.26	5659.06	6721.19	6367	4169.77	4016.73	4888.95	5895.65	6483.79	7854.1	5085.6	6256.07	4585.49	5476.96	5667.38	5848.94	5953.58	4862.18	5690.86	4262.05	6576.85	7155.79	6883.32	7254.86	5914.64	6757.16
Q02338	Q02338	BDH_HUMAN	BDH1	D-beta-hydroxybutyrate dehydrogenase, mitochondrial	7205.32	8393.38	7616.49	7201.34	6790.5	8639.86	5408.14	6050.64	6303.55	2656.26	3955.48	3811.27	2896.69	2850.77	3381.24	8340.88	17646.9	13550.4	6558.3	8720.55	13433	9623.27	7052.04	17552.8	15634.9	9796.47	8353.66	7959.73	6469.24	15366.5	8585.19	12597.6	10188.2	7968.5	6696.8	10126	6524.7	7572.23	13634.9	8138.58	7582.67	8024.6	8341.49	7551.22	7306.29
P57105	P57105	SYJ2B_HUMAN	SYNJ2BP	Synaptojanin-2-binding protein	9209.76	8656.48	8695.49	8240.49	9859.96	7200.61	7124.67	6491.58	5759.65	7283.07	7726.69	7189.67	6811.46	3910.99	5577.2	8560.11	5057.75	8098.68	7498.17	12319	10866.3	7793.45	7443.32	5781.85	7164.12	6205.19	7818.54	8362.91	9883.57	7504.93	8450.93	10132	8291.6	10218.3	9501.41	8612.65	9653.06	6114.4	4971.16	7038.41	8066.42	7005.85	8480.37	6308.16	6971.63
Q96PU8	Q96PU8	QKI_HUMAN	QKI	KH domain-containing RNA-binding protein QKI	9974.49	8692.5	8225.06	9511.36	8202.19	6378.82	9479.49	8784.37	7199.58	8651.05	9068.29	7786.59	4836.12	5052.32	4810.91	9020.93	4805.81	6441.27	6107.38	9451.57	6530.08	7465.87	6484.23	4477.69	3883.81	3537.89	8016.58	7197.02	8886.25	7587.02	6312.62	5535.72	7199.03	8044.23	6067.91	6280.44	5527.29	5056.73	3798.19	6953.08	7965.37	7540.74	7615.27	8398.69	7613.49
Q9BQ69	Q9BQ69	MACD1_HUMAN	MACROD1	ADP-ribose glycohydrolase MACROD1	7286.65	6915.06	5466.83	5519.41	7686.47	9044.82	9076.73	9522	11091.6	5870.17	5980.35	5299.32	6095.46	5527.38	7082.36	6591.94	6969.95	8636.25	8530.15	5818.07	7474.44	7636.32	9721.46	10220.9	8633.32	8011.78	8755.52	7694.76	8346.48	7131.2	6376.7	10235.5	6584.93	8573.9	10406.4	7396.93	9840.01	6916.5	9389.61	6990.15	7272.98	8337.92	6924.5	5883.88	7347.83
Q8NEZ4	Q8NEZ4	KMT2C_HUMAN	KMT2C	Histone-lysine N-methyltransferase 2C	7633.03	7750.61	8992.7	8491.92	7632.63	10833.2	6921.33	8645.52	8694.98	5024.93	4877.52	4985.68	7673.51	6783.97	7269.24	3412.91	12360.5	6705.1	6385.47	5654.16	8480.68	4611.6	8111.77	7209.33	6218.65	9437.95	5693.99	8452.38	6524.64	8788.86	6988.59	6959.24	7251.98	7381.06	7739.47	8388.91	8984.54	6744.93	9155.07	7726.74	7005.55	8019.94	8025.21	8130.64	6581.76
Q9Y6E2	Q9Y6E2	5MP1_HUMAN	BZW2	eIF5-mimic protein 1	5462.65	4707.63	4134.34	7582.44	7629.4	5693.35	5825.92	6496.64	5299.95	3995.7	4280.82	3754.07	2778.56	3434.29	2354.15	8398.73	4552.44	5472.98	6414.29	7609.08	5411.28	6203.65	7191.4	1657.12	4314.16	3448.45	7228.64	6733.24	7173.42	5956.79	5841.29	5687.83	6058.48	7624.05	6290.66	4335.46	4389.46	5742.76	5318.93	6614.42	5521.43	5368.37	5864.46	5871.42	6040.57
Q9NRP2	Q9NRP2	COXM2_HUMAN	CMC2	COX assembly mitochondrial protein 2 homolog	10458	9314.84	10447.2	13076.4	9098.31	8144.29	12246.3	8487.3	8122.3	9158.38	8169.63	7590.78	6692.73	4193.59	2934.94	12270.5	5305.18	5527.19	8623.61	11942.3	8879.65	9263.09	8651.8	5442.03	5711.94	4719.58	9101.97	6930.04	9554.35	8191.03	8975.36	7406.98	5813.9	9948.82	6538.33	5249.92	7555.82	7199.46	4114.6	8631.08	8816.48	8812.67	8964.84	9558.6	6999.81
P10644	P10644	KAP0_HUMAN	PRKAR1A	cAMP-dependent protein kinase type I-alpha regulatory subunit	5635.35	5764.52	5217.6	8694.1	8382.98	9456.74	6143.86	6882	6938	7511.54	9240.11	8486.02	8393.92	9342.73	7723.37	6325.36	7662.42	11952.3	8945.41	9284.96	8344.39	7052.05	8350.3	10640.9	9306.68	10001.7	7477.6	8065.52	5712.28	6722.46	8618.58	9844.36	8551.59	7711.46	7762.39	7609.4	12259.9	9697.15	9987.36	8459.08	7912.82	7687.33	8177.86	7859.18	8449.18
Q86Y39	Q86Y39	NDUAB_HUMAN	NDUFA11	NADH dehydrogenase [ubiquinone] 1 alpha subcomplex subunit 11	2503.59	3006.36	2881.62	3387.33	3004.95	3837.88	2341.08	2705.05	3681.25	3235.84	2651.25	3545.48	2484.42	2166.76		8593.01	9954.98	7572.85	8631.37	7408.95	7497.44	6905.84	8055.73	11160.7	9575.88	11617.8	6956.5	7929.4	7233.38	7903.44	6220.98	9143.54	8408.07	6966.89	8463.28	8187.15	8592.25	11926.6	10486	7340.32	6844.64	7461	7536.43	7030.98	8095.28
Q9P2D3	Q9P2D3	HTR5B_HUMAN	HEATR5B	HEAT repeat-containing protein 5B	5069.17	5845.42	4306.04	7065.62	5346.07	7151.36	7647.05	5021.36	8402.19	5205.35	3884.24	5004.12	7836.09	5354.35	7712.43	6734.25	8122.41	10299.5	8255.22	6227.35	6652.01	6210.17	7621.97	11919.4	12765.6	10315.8	8332.14	8499.99	8196.51	5792.6	8156.85	6033.99	10954.2	8560.94	9696.48	5716.85	7015.39	10298.3	12102.7	7605	7558.01	9302.3	7227.16	8121.47	7614.68
P02533;P08779	P02533;P08779	K1C14_HUMAN;K1C16_HUMAN	KRT14;KRT16	Keratin, type I cytoskeletal 14			1814.47	4424.78	4120.93	4161.43	7759.25	5865.17		7011.78		3966.18				8063.38		8906.2	9428.85					20999						5025.4				7154.28	25619.2	2378.89		33936.9	7911.03	7079.07	7359.6	7590.82	7318.4	6900.58	7610.62
P13807	P13807	GYS1_HUMAN	GYS1	Glycogen [starch] synthase, muscle	5642.93	7804.78	6393.7	10673.9	15290.4	14116.2	5585.76	6360.15	5198.37	4590.59	4403.56	4524.36	4252.98	7949.15	9977.89	5224.02	13262.2	6260.78	9207.15	8615.25	7957.9	7246.88	13445.9	12128.8	14907.9	8226.3	8248.93	5736.5	7328.66	10284.6	7663.2	6487.17	8801.17	5988.27	7879.07	9235.56	5171.82	10413	20004.3	8380.76	8144.98	8304.85	9046.83	9085.23	8702.06
Q6P587	Q6P587	FAHD1_HUMAN	FAHD1	Acylpyruvase FAHD1, mitochondrial	6995.28	8789.3	8692.12	10277.4	8445.09	7014.65	5844.63	5762.63	5640.76	7229.71	6004.57	6413.11	7277.8	5443.47	5348.14	12033.8	6804.15	5163.71	15308.5	3404.1	9502.22	8491.59	10434.1	10399.1	11630.5	7781.42	7160.92	6468.73	9497.12	11908.5	8070.14	6190.73	5164.92	8040.87	10280.5	5413.98	13093.2	5701.85	6725.81	8260.06	7914.44	8315.51	8550.57	8832.82	8556.99
P52758	P52758	RIDA_HUMAN	RIDA	2-iminobutanoate/2-iminopropanoate deaminase	6467.52	6543.21	6330.29	8065.86	6288.52	7614.24	6966.15	6334.98	5267.02	3395.5	4490.85	4039.15	9326.74	6948.41	7033	6701.64	6263.77	5022.51	5722.53	7937.58	7768.97	5561.97	6891.58	10303.9	7772.79	5775.06	6675.55	3827.79	6117.89	5658.77	7324.44	7556.13	6061.18	5612.62	6794.31	3631.46	8329.06	5641.79	7343.65	7829.52	6937.26	7273.19	7344.06	6712.31	6126.75
Q9H853	Q9H853	TBA4B_HUMAN	TUBA4B	Putative tubulin-like protein alpha-4B	7806.9	8485.68	7526.12		7477.13				10537.1		7429.58					3881.26					5620.97		6746.04												6536.91		5110.97		6737.85	8372.9			7707.21
P62873;P62879;Q9HAV0	P16520;P62873;P62879;Q9HAV0	GBB1_HUMAN;GBB2_HUMAN;GBB4_HUMAN	GNB1;GNB2;GNB4	Guanine nucleotide-binding protein G(I)/G(S)/G(T) subunit beta-1	6736.8	7841.69	10738.1	6499.1	5676.53	7894.58	8959.31	8522.19	10033.2	8051.36	8830.68	10565.2	6612.63	8462.88	9781.38	4920.48	9816.67	7158.33	6573.84	4491.89	4965.29	6485.23	7123.63	12034	8372.41	11091.5	5323.96	9614.87	4270.41	7364.09	6725.52	5761.12	6789.47	5734.1	5658.03	8191.81	6140.62	7920.77	5890.24	9034.6	8255.17	8334.68	7560.75	7525.58	6779.99
Q9Y276	Q9Y276	BCS1_HUMAN	BCS1L	Mitochondrial chaperone BCS1	5511.89	6176.96	7989.19	4664.16	6241.95	7396.86			5892.49	9044.8	6879.91	4707.56	4884.26	9990.3	8553.78	7206.17	8716.77				7067.54	6244.02		6580.05	8698.7	8771.15	3323.85	6435.42			4201.47		7834.82		5489.26	6151.23	5742.97	2826.81	8192.67	8328.73	7013.41	6711.84	7947.15	7997.84	7234.08
P07305	P07305	H10_HUMAN	H1-0	Histone H1.0	9460.49	5813.81	11869.2	9554.37	7682.12	5964.26	11963.3	9350.04	6495.73	5360.96	10105.9	6415.5	3685.39	2607.44	2366.34	4540.33	2985.73	2588.07	3207.07	5852.06	4720.01	4244.61	3431.58	4041.36	2273.78	3257.55	7151.14	5809.19	3478.28	6150.22	3243.55	3131.58	3026.37	4422.34	3635.15	2628.44	4001.23	3892.21	2106.64	7483.22	7665.02	7707.14	7488.17	6953.15	5887.08
P15954	P15954	COX7C_HUMAN	COX7C	Cytochrome c oxidase subunit 7C, mitochondrial	22860.6	13285	20666.3	19595.5	20577.1	12848.4	15941.6	18288.8	15485.6	9117.65	5564.38	7276.7				14237.7		4074.66	10227.3	8293.7	11497.6		20753.1	3760.78				8555.62	4035.24		7298.23	7941.15	9551.64	22236.7	7197.57	17751.6	7591.29	9099.4	5600.98	47938	38149.5	14950.3	11233.1	8182.51	8731.66
Q12769	Q12769	NU160_HUMAN	NUP160	Nuclear pore complex protein Nup160	9656.47	8739.84	12249.7	8806.73	11338.5	6052.84	7994.43	7169.42	6493.74	9092.4	9046.59	7033.56	3801.5	4296.63	3561.63	9533.53	5962.9	6603.44	6557.49	7312.18	4515.87	7449.9	4802.78	3421.76	3290.83	4476.03	6762.62	7344.56	8122.79	4886.15	6265.15	5411.86	7279.24	5254.04	6257.51	6949.74	7684.05	4488.37	4920.48	7414.28	7316.83	7806.36	7632.87	6805.01	6599.16
P07686	P07686	HEXB_HUMAN	HEXB	Beta-hexosaminidase subunit beta	6187.96	5819.23	7616.69	6834.49	5644.49	4383.12	4350.23	4525.04	4870.7			3860.49	4835.28	4282.56	4500.36	6789.83	5641.99	7601.37	5131.28	5708.09	6932.66	5204.63	9552.61	4582.85	4587.54	4992.25	3456.33	5901.5	8313.68	7182.86	7308.32	8513.74	5997.35	5067.16	7153.17	8254.21	4696.12	5260.59	5603.59	7105.91	6570.8	5205.72	8176.64	6415.96	7047.85
Q9UHG3	Q9UHG3	PCYOX_HUMAN	PCYOX1	Prenylcysteine oxidase 1	6006.38	6294.38	7452.06	4940.71	5017.66	6852.85	7546.48	6013.91	7121.01	4844.85	4582.52	4958.69	7250.69	7782.32	7935.84	6830.95	8962.54	7126.19	6039.45	6495.81	7883.36	7525.05	7282.96	7675.78	8063.28	10041	7687.67	8332.13	6303.99	8046.32	7480.01	7943.69	7612.07	6986.76	8237.31	7214.82	7748.54	7770.86	9121.65	7584.1	8126.42	7129.59	7609.77	7392.54	7093.3
O60739;P41567	P41567;O60739	EIF1B_HUMAN;EIF1_HUMAN	EIF1;EIF1B	Eukaryotic translation initiation factor 1b	10937.3	8223.63	8333.72	7733.15	7136.83	6243.61	7735.39	11558	9046.79	6698.98	6190.31	7088.89	6708.39	3831.25	5244.7	8276.21	4864.6	7090.33	9008.88	7709.11	8172.34	7504.6	8405.65	4878.56	5956.35	6925.98	8457.67	6845.82	10219.7	4892.54	6323.72	9083.5	8195.35	9747.56	8136.07	6104.98	9134.67	5827.55	6439.61	8648.03	8741.27	7207.25	7412.01	6605.27	7254.89
P07203	P07203	GPX1_HUMAN	GPX1	Glutathione peroxidase 1	10004.8	8562.32	7974.13	8066.85	7496.86	7780.37	9638.05	7046.47	8103.13	7680.26	6866.07	6794.93	11817.9	10311.1	9167.78	4646.81	5832.96	5992.38	7586.65	7065.94	6185.93	6836.57	7718.64	5858.32	5179.95	6359.03	6759.08	5719.87	5817.93	6910.22	7723.65	5384	6048.37	7616.08	6000.95	7573.04	8799.34	7138.65	8089.69	9172.9	8424.45	6775.6	8870.21	7418.55	7587.96
P55145	P55145	MANF_HUMAN	MANF	Mesencephalic astrocyte-derived neurotrophic factor	8751	8106.77	9842.34	9634.86	8139.21	7802.77	8615.22	9050.93	8405.29	8226.98	7511.24	5699.6	8310.83	5533.88	4753.45	7072.35	4938.8	6920.51	5891.93	9252.78	5339.33	4397.67	5903.36	5078.88	4823.61	4839.76	6401.76	6087.36	6464.21	7793.23	7063.26	6076.93	5449.81	5478.08	5006.94	6800.06	4768.89	4537.46	6245.74	7369.61	7258.39	7079.2	7298.73	8043.06	7539.17
P54725	P54725	RD23A_HUMAN	RAD23A	UV excision repair protein RAD23 homolog A	6320.93	5762.77	6225.44	7614.67	8374.08	6281.65	7112.33	5358.4	7847.46	8684.92	8115.85	6354.7	5751.75			6234.22	5495.1	6234.13	6175.44	8227.26		8023.29	6015.54	4330.39	4993.9	4868.26	7442.07	5661.35		7688.13	6826.74	7495.26	11528.7	4846.58	7605.74	5056.62	6450.76		6051.08	6763.66	5570.13	6043.16	7327.19	7630.1	6113.23
P62873	P62873	GBB1_HUMAN	GNB1	Guanine nucleotide-binding protein G(I)/G(S)/G(T) subunit beta-1	4793.39	5407.59	5921.9	3493.72	4172.06	5815.56	6057.83	5549.74	6542.32	4721.24	6298.67	5930.67	4517.8	6213.77	5485.46	3194.01	7350.2	5375.84	6155.39	3960.31	3858.79	4808.33	3944.35	7353.53	7020.97	6404.67	5693.79	5452.33	3513.1	6675.19	5254.58	5222.57	6699.34	4264.09	4849.73	5685.34	4386.5	5869.63	5189.04	5752.77	4573.97	5305.25	5727.89	4782.32	4548.19
Q02818	Q02818	NUCB1_HUMAN	NUCB1	Nucleobindin-1	7183.08	5326.78	6852.04	7985.19	8406.23	6568.65	7979.33	7839.31	6682.39	6213.55	5250.29	5459.74	4577.29	3689.87	5058.09	11731.4	5141.54	7103.04	8778.23	8505.13	8041.08	8574.72	7097.77	5184.3	6458.87	5519.16	7655.09	7235.86	8357.69	8591.92	7696.09	6068.87	6682.33	7950.55	6891.77	7278.98	6625.08	7276.16	5286.95	8463.77	9324.46	6520.39	7902.33	7380.39	7441.61
Q9BUF5	Q9BUF5	TBB6_HUMAN	TUBB6	Tubulin beta-6 chain	11252.3	11998.4	11613.6	8084.03	7826.54	7699.16	7086.56	5927.36	7755.43	8017.64	11355.3	10362.4	10076.4	12569.3	12594	4852.82	4875.66	13093.2	4724.06	4488.44	3496.62	4584.13	4354.31	6962.44	4980.69	5680.06	3565.21	6579.78	6087.28	6287.01	5966.78	4618.04	4730.78	3383.49	3644.47	7328.47	4250.72	5594.45	3541.6	7379.15	8994.77	8541.38	7731.2	9435.58	7650.95
Q58FF8	Q58FF8	H90B2_HUMAN	HSP90AB2P	Putative heat shock protein HSP 90-beta 2	8489.46	10023.9	7961.07	4548.62	5324.5	8146.84	4418.93	4032.73	5286.48	4549.6	6454.6	7873.98	8830.42	16002.1	12275.4	2828.72	5853.05	9052.57	2938.4	4742.66	3851.12	4293.91	3033.84	8776.07	8766.08	7615.05		6259.69	2411.77		5122.83	6950.76	5079.76		5164.38	7681.89	5781.45	4498.85	7197.61	5780.78	6118.87	7991.41	6309.63	6904.12	6465.35
P26583	P26583	HMGB2_HUMAN	HMGB2	High mobility group protein B2	9529.87	8213.36	9337.8	12329.7	10173.3	8343.64	10725	10761.7	9582.41	16061.3	14147	12111.3	5146.87	3797.74	2378.74	7457.77	4691.19	5120.91	6496.05	10087.9	5575	7757.99	5389.18	2551.98	3795.18	5184.87	6117.77	7156.08	6885.82	5537.16	5666.13	7242.81	6810.3	6672.93	6576.51	4954.71	5880.14	4315.18	2888.56	7858.97	7218.7	7873.2	8552.36	8270.87	8414.88
O95139	O95139	NDUB6_HUMAN	NDUFB6	NADH dehydrogenase [ubiquinone] 1 beta subcomplex subunit 6	3019.16	2778.36	2518.68	3891.94	3943.25	3321.37	3669.39	3180.99	2995.97	2401.08	1610.38	2193.65	1890.28	1367.74	1371.15	10975.5	9435.56	7761.19	10890.2	7737.06	9603.5	11664.1	11161.9	9848.26	10181.2	7955.92	9669.13	9758.79	11857.9	12030.3	7175.01	10015.3	9908.08	11199.3	9366.99	7215.93	10622.4	9512.13	7875.24	7523.25	6015.32	6471.53	6799.79	7110.83	6784.89
E9PAV3	E9PAV3	NACAM_HUMAN	NACA	Nascent polypeptide-associated complex subunit alpha, muscle-specific form	4901.62	5657.42	5388.47	10762.5	10177.6	7767.86	7614.31	8885.41	6436.69	12727.5	11379.8	9222.55	10854.2	7474.78	7297.85	10352.5	6915.75	6219.55	8489.65	9503.16	8283.83	11206.3	7436.39	5460.92	5894.85	5848.11	7476.59	7943.91	10192.4	9234.5	6735.86	5168.34	8203.87	8975.42	8390.9	6104.21	4875.99	6029	7024	7379.69	8730.94	7641.88	8464.81	7581.03	8118.76
P63167;Q96FJ2	P63167;Q96FJ2	DYL1_HUMAN;DYL2_HUMAN	DYNLL1;DYNLL2	Dynein light chain 1, cytoplasmic	4900.45	4393.5	4541.11	4733.33	3753.31	6641.25	4704.71	6459.08	6632.77	3797.33	3268.06	4617.5	4664.8	4196.32	3849.16	6718.19	3416.31	4361.55	5443.75	6631.27	5471.5	6581.92	7489.34	4381.7	4178.38	4688.28	7027.45	4713.45	7389.93	7269.52	5416.81	5805.81	4136.64	7613.3	6215.93	4869.18	5737.98	5345.98	4759.34	6698.38	7030.17	5853.31	5493.84	6519.34	5856.77
P50895	P50895	BCAM_HUMAN	BCAM	Basal cell adhesion molecule	9603.52	10682.2	9462.93	6698.39	7835.07	7053.15	8764.95	7348.5	7120.86	12015.5	11254.5	11329.7	6689.5	5865.48	5642.42	5422.63	4747.7	5323.11	6318.59	5618.02	5640.25	5155.82	5497.86	4196.55	5999.54	7121.9	7114.79	7096.26	6442.75	6265.11	5423.92	5372.25	6809.12	6321.61	6691.54	5020.91	3493.32	6471.27	3732.18	7803.8	7807.02	8288.35	7276.35	7330.94	7067.04
P36776	P36776	LONM_HUMAN	LONP1	Lon protease homolog, mitochondrial	11391.5	16889.6	11509.2	9745.39	7455.9	12206.3	10109.9	10075.1	12671.8	5432.95	7951.14	8027.03	8579.62	13893.4	15454.1	4439.12	6432.54	6852.41	4221.71	4926.09	6051.99	5416.35	7043.29	7334.94	7442.72	6738.42	4235.54	6503.16	4738.34	5984.45	5386.31	6136.02	5938.46	5024.74	5991.92	5877.02	5948.54	5395.45	7171.55	8366.36	8496.47	7706.99	8301.18	9175.84	8721.14
P02753	P02753	RET4_HUMAN	RBP4	Retinol-binding protein 4	12382.2	9705.55	17448.5	11255.1	9116.07	6514.86	19250.8	16906.9	14392.9	5204.31	4057.25	4686.83	5077.68	4299.54	4886.95	12935.3	6337.9	2954.71	5384.7	9489.58	7127.79	3653.28	13436.7	5985.96	4673.68	4198.55		7444.42	3262	6228.8	3321.98	5347.16	5859.97	5628.03	5608.32	6975.2	1536.45	5656.16	3228.57	10681	9165.1	10121.4	7171.7	8662.33	8804.63
Q16851	Q16851	UGPA_HUMAN	UGP2	UTP--glucose-1-phosphate uridylyltransferase	5120.28	6507.48	5613.7	5219.01	5540.76	7653.47	5105.56	4596.38	5811.05	9694.22	8483.37	9612.54	11195.9	13763	12025.8	5628.21	8169.35	8833.81	5436.67	6761.37	5513.37	7096.6	7573.31	11259.5	7523.19	7899.46	5293.99	6881.04	5917.38	6388.31	7492.37	6543.35	6917.26	4392.11	7303.35	8276.92	5078.27	7273.97	9145.9	7524.7	7555.99	6755.28	6749.92	6955.47	7260.58
O60313	O60313	OPA1_HUMAN	OPA1	Dynamin-like 120 kDa protein, mitochondrial	6617.49	7832.93	7836.58	5732.97	6743.06	7958.72	7164.46	7338.22	7949.9	4678.24	4916.53	4970.14	8683.42	9075.99	9112.81	5314.52	8650.66	6678.76	6614.42	6286.98	7054.06	6039.28	8982.85	8489.63	9980.88	8021.87	6064.76	7138.02	6776.6	7988.75	9278.21	8028.03	7545.43	4624.25	6245.29	8832.98	7311.71	7918.92	9948.88	6989.25	7155.63	7176.02	6708.39	6924.73	7341.36
Q15084	Q15084	PDIA6_HUMAN	PDIA6	Protein disulfide-isomerase A6	9400.51	8742.45	9910.76	7445.85	7949.89	6668	7223.38	8748.42	8336.83	9856.96	9735.19	8888.52	9328.46	6751.19	8067.48	7342.29	4985.2	9403.33	6443.15	9678.03	6735.77	6178.46	6868	5006.58	6369.79	5983.53	7038.84	6962.08	6903.42	6300.76	9066.58	10344	7815.06	7987.01	6346.26	9858.91	6912.22	6103.79	5025.55	8557.68	8918	7731.9	8001.9	8700.09	7434.94
P61758	P61758	PFD3_HUMAN	VBP1	Prefoldin subunit 3	5575.88	4666.96	4832.69	8032.05	6196.21	5919.1	6769.18	6987.97	6752.33	5883.76	4248.04	4471.16	5637.54	3330.31	3402.08	11812.6	5090.63	5011.45	6330.78	6693.27	6320.88	7197.23	5526.69	3495.05	5140.83	3798.64	7963.33	5897.34	9231.65	3893.78	5535.71	6448.78	6442.98	8070.35	6831.84	4910.23	7268.79	4941.24	4066.52	5602.56	6030.2	6003.14	7042.94	6368.66	6540.4
Q96DB5	Q96DB5	RMD1_HUMAN	RMDN1	Regulator of microtubule dynamics protein 1	4889.25	4290.93	4069.57	6000.22	6201.94	5410.96	8826.4	8625.29	7217.84	8233.76	7871.64	7380.26	6642.14	5166.77	5387.38	10827.7	8381.12	11765.5	6596.92	12254.2	7846.07	6736.47	11855.7	6232.91	6584.33	10056.2	6586.26	7936.88	5968.69	11504.5	9971.54	16749.7	7175.57	12070	10528.4	7391.88	8611.51	11790.4	6340.91	7458.57	7801.88	7934.14	7569.84	7557.13	7663.7
P08134;P61586	P08134;P61586;P62745	RHOA_HUMAN;RHOC_HUMAN	RHOA;RHOC	Rho-related GTP-binding protein RhoC	7333.58	6465.88	9631.69	5397.97	5554.66	6018.54	6395.48	6821.31	8240.67	7126.94	6367.08	8232.03	7180.06	8562.73	8159.52	4849.24	6415.02	8075.28	4860.57	6085.27	6109.8	7422.78	6928.14	6945.23	5442.02	9009.16	4414.51	7814.53	5993.79	6592.86	4764.66	5856.42	6342.4	6736.89	5585.45	8784.64	4135.73	6510.66	5651.43	7631.24	8325.99	6759.19	6159.95	7806.27	7188.01
O00571	O00571;O15523;Q9NQI0	DDX3X_HUMAN	DDX3X	ATP-dependent RNA helicase DDX3X	7800.49	10033.1	9411.66	5683.17	6678.47	9476.07	6841.46	7035.22	8548.96	4807.22	5687.37	4779.1	6122.6	8690.15	10997.2	6354.44	8427.52	12054.9	7859.94	8526.69	7206.87	8439.55	9244.77	12134.8	9457.31	10676	5487.82	10387.5	5073.79	7369.77	7845.89	7646.73	11028.5	7701.66	7250.26	10289.4	9351.05	10309.3	9400.09	9414.55	9204.03	8071.81	7801.63	9715.49	8138.34
O00291	O00291	HIP1_HUMAN	HIP1	Huntingtin-interacting protein 1							12160.7	11346.3	13149.6	23721.8	25422.9	24795.7	15759	15966.8	17255.2									11313.3				12903.5	12083.1							14388.8			14773.8	6946.82	6304.23	8576.45	7615.24	6922.69	7391.31
Q04917	Q04917	1433F_HUMAN	YWHAH	14-3-3 protein eta	6559.88	6218.61	7460.94	6080.98	5867.37	7036.88	6480.19	6503.11	6385.03	5044.75	5758.77	5226.47	5224.78	5755.67	5535.09	5388.74	5180.21	7559.48	5596.62	8186.98	6342.92	7480.44	5453.09	5971.02	5144.43	6051.36	5517.38	6575.51	5488.37	7245.28	7329.46	7974.04	6482.49	5743.65	6977.74	7930.83	6915.82	6030.57	6151.98	7101.06	7045.52	6594.56	6104.67	6747.7	6740.52
P05141	P05141	ADT2_HUMAN	SLC25A5	ADP/ATP translocase 2	7818.27	11093.3	9107.38	7993.97	6444.93	9990.82	5164.77	5171.99	6895.93	9807.37	12120.2	12131.4	10925.3	17734.4	19947.5	3615.38	6641.55	6573.62	2360.18	4736.24	3572.87	3890.62	6376.82	6774.02	7548.24	8126.87	2550.76	6001.6	2732.73	4916.2	6093.32	8713.9	4799.87	3351.89	4947.4	6942.22	3983.52	6144.08	6763.51	7623.7	6319.95	8743.08	7263.23	6935.74	7441.89
Q8N8N7	Q8N8N7	PTGR2_HUMAN	PTGR2	Prostaglandin reductase 2	4106.28	4667.35	4419.7	6986.54	6199.87	6189.84	4971.74	4559.77	5052.1	6920.22	6229.83	6278.38	5851.27	5380.73	6060.91	6565.61	7288.08	6334.03	8238.96	6323.74	8153.07	6080.95	8297.39	7985.59	7777.68	7395.88	5300.36	6802.22	6725.26	6130.06	7390.28	7919.32	8120.9	3887.09	10430.7	7205.79	7311.59	7472.57	8775.95	6933.2	7113.12	6572.67	6251.28	6902.86	6484.33
Q9NY65	P0DPH7;P0DPH8;Q6PEY2;Q71U36;Q9BQE3;Q9NY65	TBA8_HUMAN	TUBA8	Tubulin alpha-8 chain	5049.13	6990.62	5702.34	5815.41	8513.7	9321.48	8049.72	6571.91	8382.51	3241.77	4236.3	3501.17	7968.99	9761.08	9773.15	6806.37	13728.8	6896.39	9637.69	7170.42	6541.36	7317.67	6736.29	11147.9	10151.3	6941.74	6242.96	8242.47	6265.93	6699.18	4989.13	8151.09	9918.7	4045.43	4529.21	6735.51	8357.7	8165.87	10399.7	4832.55	6671.74	8370.1	6782.35	5278.5	8760.33
Q9Y3E1	Q9Y3E1	HDGR3_HUMAN	HDGFL3	Hepatoma-derived growth factor-related protein 3	13302.3	9811.37	10073.2	10792.5	11824.6	9433.54	12731.4	9282.12	8956.71	14036.2	7931.69	7830.97	7177.69	5438.11	4847.19	11666.6	4869.8	3924.31	3671.95	6565.1	5420.43	7318.63	6331.32	3203.15	3415.97	4595.62	4477.01	6405.7	5951.77	4302.75	4572.02	5712.02	6068.54	5179.97	4030.55	3382.89	3807.89	3763.88	3375.32	10995.5	6527.97	7781.96	8018.39	9433.98	6027.59
P50402	P50402	EMD_HUMAN	EMD	Emerin	7465.54	7862.54	7661.03	8371.94	8544.46	8051.79	7006.02	7032.37	6883.12	6989.77	8366.07	7589.98	4706.1	4533.8	4986.34	6792.57	3178.99	6442.53	4679.24	7513.52	5053	4834.29	5038.07	4619.73	4389.64	4376.63	5076.25	4488.93	5135.55	5849.82	6094.01	8502.41	6552.34	6375.61	5760.01	6343.88	5454.48	4696.77	3524.11	6541.49	6778.27	6977.75	7631.3	6809.9	5915.1
P01857;P01861	P01857;P01859;P01860;P01861	IGHG1_HUMAN;IGHG4_HUMAN	IGHG1;IGHG4	Immunoglobulin heavy constant gamma 1	17591.7	11107	16458.7	7003.31	14221.5	13122.4	16307.9	15882.7	19117.8	5086.25	2998.98	5278.95	4006.09	9494.94	12642.4	9649.22	19925.8	7741.42	10308.4	7162.9	4127.96	1747.59	21354.2	7932.88	9116.33	11502.5	3170.61	14372.7	1963.56		6907.29	5682.02	21726	9132.91	10117.6	31650.3	12385.9	5214.29	12751.6	13874.6	21559.3	6780.59	4671.91	5780.22	9310.8
P35637;Q92804	P35637;Q92804	FUS_HUMAN;RBP56_HUMAN	FUS;TAF15	RNA-binding protein FUS	11246.8	8719.79	9033.74	12136.9	10363.2	7112.39	6644.06	9368.29	5854.18	8874.11	7462.95	6687.37	4515.69	3273.4	2807.62	8734.14	3565.61	5193.23	3767.16	6285.54	7249.81	7432.3	6374.88	3065.36	2648.12	4296.38	5569.94	6186.99	5636.45	6133.47	4538.81	7053.31	5889.38	6986.59	5491.37	4520.01	4959.97	5303.47	2784.52	7501.61	7045.69	6175.92	7486.52	7768.94	6647.46
P53597	P53597	SUCA_HUMAN	SUCLG1	Succinate--CoA ligase [ADP/GDP-forming] subunit alpha, mitochondrial	4613.14	6401.1	5689.03	5116.27	4448.56	7273.66	5995.61	6611.18	7340.07	2924.17	3237.81	4200.28	4945.95	7211.15	7511.31	5097.32	10642.6	8609.38	4045.45	4245.07	7235.13	5664.26	6546.76	12337.2	11167.3	11002	4794.62	6298.79	4034.02	4930.09	6712.32	6229.48	6244.85	5854.17	5860.82	6130.6	8585.04	8747.09	10204.1	6155.84	5631.94	6577.17	6441.63	7279.47	6530.56
Q15365;Q15366	P57721;Q15365;Q15366	PCBP1_HUMAN;PCBP2_HUMAN	PCBP1;PCBP2	Poly(rC)-binding protein 1	7138.63	7009.42	7918.02	6577.54	8142.43	7791.45	7880.36	6278.75	7917.52	5724.2	7232.16	7842.72	5186.65	6929.83	5729.02	5906.83	6616.69	8501.21	6429.41	5372.45	5816.82	4982	6078.55	6115.45	6859.84	6666.02	5269.33	5444.91	4364.98	5650.28	7170.48	5513.62	4991.56	4203.97	5952.32	6904.7	4373.47	5054.8	6614.39	6490.6	6967.16	5598.07	6673.24	6264.74	6321.04
O75380	O75380	NDUS6_HUMAN	NDUFS6	NADH dehydrogenase [ubiquinone] iron-sulfur protein 6, mitochondrial	2355.06	3342.18	3112.46	5616.97	5637.01	4027.31	5368.01	4529.38	5580.6	1640.78	3360.85	2612.22	927.426	633.37	633.369	18197.6	8674.42	9958.4	14541.4	13248	12608.7	16129.8	11200.9	7803.31	10199.3	8176.85	10389.3	9005.17	17040.9	10166.2	9645.97	11228.8	10116.8	12173.6	10222.3	8731.94	12326.7	9814.32	7001.51	2020.62	5882.11	7876.23	8182.16	6777.85	7804.89
P17980	P17980	PRS6A_HUMAN	PSMC3	26S proteasome regulatory subunit 6A	5675.43	6155.09	6120.67	5722.8	6595.36	7360.87	6165.29	6286.67	6850.78	5824.32	7074.49	7083.05	7137.76	6746.96	5983.49	5940.72	6472.26	7642.52	6456.13	6445.62	6429.14	7641	6804.29	6504.66	6415.6	6198.42	6442.64	7081.3	5698.19	7529.83	9162.28	6533.69	7599.04	6420.14	7374.3	7659.6	7436.6	6052.73	5868.21	7343.82	7406.48	7242.13	7263.58	7669.68	7204.56
Q99807	Q99807	COQ7_HUMAN	COQ7	5-demethoxyubiquinone hydroxylase, mitochondrial	4133.12	3372.92	4059.87	3508.22	5556.32	5000.85	5224.42	5191.02	4638.55	2758.96	3430.67		4092.86	2957.22	3193.49	9319.91	7133.91	6510.56	8774.29	8818.25	11212.6	11360.5	10721.3	6553.57	6293.12	6925.93	8575.55	6911.15	10851.3	11316.5	10089.3	8396.69	7696.81	10120.6	10158.3	6913.86	11390	8838.19	9578.17	7707.13	6016.29	7410.9	5754.47	7136.47	6408.29
Q9Y512	Q9Y512	SAM50_HUMAN	SAMM50	Sorting and assembly machinery component 50 homolog	6595.02	8899.21	7144.66	6776.84	6365.48	9057.51	5902.68	5615.58	7481.71	5727.16	7047.17	6505.62	9367.02	12557	12408.2	3636.9	7463.42	6522.33	4295.43	5779.07	6210.86	5405.55	7191.48	9841.3	9028.33	8797.64	3366.27	5460.53	4278.76	5391.88	6260.09	7626.44	6567.18	5889.12	5829.8	7664.48	6416.1	7194.93	10368.1	8262.67	8073.64	7546.78	7906.32	7660.04	7473.24
P29218	P29218	IMPA1_HUMAN	IMPA1	Inositol monophosphatase 1	4266.71	5779.71	4117.53	6200.34	6905.42	8140.4	5743.63	5521.88	6033.44	8258.23	7373.82	7909.53	6484.59	6608.91	6274.14	7875.24	7570.21	6679.49	13194.3	5450.32	7528.56	7252.62	8321.91	7788.73	8714.32	8806.67	6330	6039.37	5973.24	8975.69	7811.1	8726.93	7531.36	8905.47	7188.87	5439.11	6918.13	8900.55	9114.15	7711.79	7882.86	6276.85	7520.72	6787.4	7268.27
O60936	O60936	NOL3_HUMAN	NOL3	Nucleolar protein 3	5467.12	4986.63	4951.11	9983.99	7582.65	5776.8	9163.72	9338.52	6637.12	2010.14	1201.02	2123.15	5480.96	2586.75	2571.17	11817	6119.9	5791.33	7835	8390.09	9172.45	8305.95	9346.62	4542.42	4902.57	4316.21	10316.6	7486.47	11856.2	6040.8	7252.11	7277.99	6559.84	9708.6	8259.17	7101.49	9969.77	9086.7	6747.96	7189.4	6627.54	6205.04	5345	6481.35	6284.04
P00491	P00491	PNPH_HUMAN	PNP	Purine nucleoside phosphorylase	5611.1	5136.25	4329.96	11656.5	10706.3	6593.86	4258.24	5913.72	5350.77	7542	7249.46	7381.39	5093.53	5157.45	3773.3	15174.2	3764.08	7389.24	13570.5	4620.44	12676.8	5050.01	5693.98	6649.12	8303.45	7442.49	11794.3	7389.92	8619.81	10790.5	8341.37	14534.9	7666.13	16298.6	12260.9	6870.06	13985.9	5833.61	9528.45	8224.84	8861.69	8623.64	7333.51	6848.21	8387.71
P61019	P61019;Q8WUD1	RAB2A_HUMAN	RAB2A	Ras-related protein Rab-2A	5154.47	5102.72	6124.44	5489.55	4160.12	5718.34	5146.62	5297.42	5604.76	5231.69	5987.83	5766.85	5779.97	6061.36	7049.63	3874.25	5885.26	5935.94	4481.25	4942.09	4781.05	7378.57	5424.99	7255.14	6896.18	6277.89	3228.56	7089.99	4402.6	3721.48	5781.92	7539.7	6739.86	4328.09	6223.8	6478.13	5005.8	5471.92	7129.47	6528.49	7383.67	6824.92	6809.65	6561.25	6495
Q9Y3D9	Q9Y3D9	RT23_HUMAN	MRPS23	Small ribosomal subunit protein mS23	7225.8	6370.85	5897.3	7705.92	7585.89	6169.79	7880.95	8743.21	7537.5	4422.87	4389.62	4157.89	5924.86	4430.23	4153.03	10361.1	4632.35	6202.62	9635.11	6364.67	9019.01	9914.56	8726.93	5322.23	6439.48	6794.69	9243.13	5264.4	9818.12	8879.54	7710.67	7280	7025.53	15321.5	5923.5	4692.59	8521.97	7592.87	5913.72	6988.89	8533.46	8594.4	7996.49	7088.03	7231.05
P42167	P42166;P42167	LAP2B_HUMAN	TMPO	Lamina-associated polypeptide 2, isoforms beta/gamma	8855.37	8162	9078.44	11379.5	12080.5	7851.18	7855.31	8261.8	7225.76	10300.9	11397.2	8747.69	3081.37	2008.54	1959.69	6828.35	4230.32	3759.8	6359.41	6551.8	3988.03	6066.86	5438.46	2898.2	3458.07	3244.18	5823.85	5570.6	6409.09	4504.85	5792.09	5074.9	4246.72	5242.67	4887.75	5494.96	4223.24	3345.81	2780.73	6977.13	7117.67	6539.89	5524.01	6950.94	5834.45
P11279	P11279	LAMP1_HUMAN	LAMP1	Lysosome-associated membrane glycoprotein 1	4707.45	5250.89	5873.3	5142.72	5546.17	4452.78	6694.31	5740.9	5492.48	5005.38	5768.02	4871.44	7892.42	6439.81	5897.73	4854.69	6239.76	5217.08	7120.08	5220.06		7285.61	4367.89	6920.9	4916.76	5046.48	4832.55	5183.27	5159.34	5119.24	5788.11	4968.11	5576.08	4360.61	5293.56	7756.33	6567.6	5178.66	4511.8	5616.01	5530.22	6498.74	6199.61	5809.62	6610.25
O75822	O75822	EIF3J_HUMAN	EIF3J	Eukaryotic translation initiation factor 3 subunit J	6782.93	5864.48	5449.18	7775.84	7382.54	5914.21	7454.84	6526.81	5454.3	8546.12	7433.33	7483.98	5871.62	4309.18	5243.38	8818.59	4493.75	4598.24	7482.95	7320.79	5704.59	7658.43	5177.74	5084.03	4879.32	3626.03	5547.36	6421.98	6714.96	5849.18	5495.79	6583.49	6173.66	5453.24	5852.56	6287.46	5830.39	4474.75	5047.97	6936.26	7756.97	6285.67	5907.22	6972.53	6063.52
Q9NX14	Q9NX14	NDUBB_HUMAN	NDUFB11	NADH dehydrogenase [ubiquinone] 1 beta subcomplex subunit 11, mitochondrial	2632.64	2440.31	3277.16	2834.23	4051.86	2820	3579.99	3153.03	2806.27		2099.86		1611.11	1533.22		9692.56	8025.71	7421.65	15285.5	10237.3	10462.8	14437.2	12024	10969.4	8292.48	7904.34	12913.7	9543.27	11692.5	19039.8	7776.26	11218.5	8092.08	10059.8	10409.3	10076.7	11301.6	10012	7940.45	6898.87	6675.39	7218.01	7226.71	7081.51	6272.54
P78371	P78371	TCPB_HUMAN	CCT2	T-complex protein 1 subunit beta	6746.96	7624.73	7826.07	5910.76	6540.49	6950.76	7408.37	7103.2	7791.16	7681.58	8038.65	7929.69	11034.7	10016.5	9880.66	5540.34	8347.18	8605.13	7776.33	6163.9	6182.11	7035.91	7278.98	6845.45	7441.23	6992.88	6373.96	7880.22	5996.51	7331.39	7773.47	5648.78	7536.23	5880.62	8701.38	8889.28	7296.36	6031.75	6440.63	6453.36	7238.22	7915.77	8076.39	7970.51	7494.19
P55854;P61956;Q6EEV6	P55854;P61956;Q6EEV6	SUMO2_HUMAN;SUMO3_HUMAN;SUMO4_HUMAN	SUMO2;SUMO3;SUMO4	Small ubiquitin-related modifier 3	10010.1	5715.25	10716.2	9254.46	8860.24	6476.58	8324.29	7724.48	6681.51	8696.37	5602.08	6108.84	4307.43	2623.11	4312.83	8380.08	6528.26	5245.54	6215.59	5665.32	7491.73	7987.42	8428.28	3463.42	3752.44	4014.68	7174.42	6617.65	9067.76	6730.37	6701.37	5752.91	5479.31	10119.2	6449.96	4927.69	4166.95	6320.59	4980.1	7637.37	6127.06	4675.82	6549.74	9168.95	6774.63
Q9H4M9	Q9H4M9	EHD1_HUMAN	EHD1	EH domain-containing protein 1	7298.89	7513.25	7075.83	8264.65	6440.46	6458.47	8425.89	7579.17	7719.4	5046.54	5521.9	5492.82	6611.84	6802.02	6603.51	7886.44	5798.41	6287.51	8416.86	7353.06	6399.02	6665.79	7230.68	4902.99	6159.86	6148.04	7567.54	7426.5	7590.73	7975.52	7645.62	6410.9	6878.15	8648.26	7782.73	7027.74	7112.06	6945.72	4574.57	7070.79	7299.07	7918.2	6688.47	6773.66	6863.43
Q9H7Z7	Q9H7Z7	PGES2_HUMAN	PTGES2	Prostaglandin E synthase 2	4948.8	4754.15	5067.37	4744.91	4562.8	5242.33	5103.31	4657.89	4899.51	5195.18	4853.18	4595.55	4541.9	4022.76	4145.69	6967.85	5366.41	7023.49	5882.98	6880.23	7909.59	8502.48	5488.64	6493.53	7551.86	7565.19	7635.3	6998.66	6540.7	7462.55	6844.69	8366.81	7316.73	6625.18	5514.27	6411.67	9341.06	9143.94	6990.73	7280.01	6378.09	6596.76	6431.74	6555.02	6385.71
P62701	P62701;P22090;Q8TD47	RS4X_HUMAN	RPS4X	Small ribosomal subunit protein eS4, X isoform	8602.7	8910.82	7301.97	6673.75	6152.5	7462.03	6777.34	6030.66	6737.06	8794.98	7493.72	9385	10408.6	9245.06	11078.4	5586	6451.94	9942.78	6166.63	6902.06	5895.41	6274.82	5670.65	5736.45	5971.35	7959.42	5247.8	8123.78	5791.07	4961.66	7422.69	6442.53	7027.09	7318.07	6532.77	8181	7593.67	6203.39	6392.92	7108.92	8151.69	8269.02	8051.96	8165.06	7852.98
Q15404	Q15404	RSU1_HUMAN	RSU1	Ras suppressor protein 1	8544.15	7487.94	7392.72	6488.17	7100.32	6892.93	10149.8	8241.59	7413.73	8054.6	6747.25	6310.34	4616.07	4499.58	3804.8	9224.68	6581.96	7004.97	8388.92	7173.7	7761	7662.23	6772.4	4902.5	5191.19	6238.85	8529.22	7233.31	8506.52	7339.6	8137	7005.43	8271.69	8222.46	8811.2	6926.32	6728.19	5906.79	5729.52	7110.8	7219.07	7536.2	7100.46	7188.97	7747.54
Q9NTX5	Q9NTX5	ECHD1_HUMAN	ECHDC1	Ethylmalonyl-CoA decarboxylase	6529.16	6694.11	6400.01	8227.96	6434.53	6422.02	8308.92	7383.45	7876.33	6105.55	5413.28	5937.93	6370.56	4309.37	5169.68	6009.08	6443.63	4674.07	6926.12	6052.41	7941.67	6153.64	6635.32	6425.46	7225.46	5927.35	8053.99	4218.96	7626.78	5562.46	5432.12	6175.41	5628.64	6645.59	4849.85	5769.57	7807.21	7970.29	6692.29	6463.8	6830.25	6620.52	6374.49	6516.09	7017.02
P24534;P29692	P24534;P29692	EF1B_HUMAN;EF1D_HUMAN	EEF1B2;EEF1D	Elongation factor 1-beta	6132.62	5620.46	5210.36	8288.81	6897.43	6249.41	8596.64	7267.94	5138.89	8740.15	7231.56	7090.66	5503.19	4262.75	3972.24	7005.79	5936.25	5976.69	6983.16	8016.3	6550.97	8789.6	6937.85	4827.93	4609.16	4749.92	7449.44	7073.39	8590.4	8300.13	7319.38	5864.9	6487.38	7239.75	7463.46	6015.11	7490.45	5437.51	4469.16	7525.65	7197.66	6209.81	7353.15	6541.3	6503.88
Q04446	Q04446	GLGB_HUMAN	GBE1	1,4-alpha-glucan-branching enzyme	5430.08	6678.15	5983.04	5665.21	6155.47	8516.35	3988.95	4812.83	5294.84	1949.21	4340.39	3246.53	5812.72	11429.2	11555.9	3756.84	5756.42	8650.81	5577.78	5406.47	4921.06	4814.03	9227.45	6803.58	6012.54	5140.64	3797.75	4565.16	4147.77	3694.46	5344.58	5043.46	5678.26	5300.39	4668.58	6876.56	3441.26	6492.37	6115.85	7962.75	7154.43	6719.18	6198.04	7243.03	5531.86
Q9NVT9	Q9NVT9	ARMC1_HUMAN	ARMC1	Armadillo repeat-containing protein 1	6672.42	6671.69	5168.94	7287.61	7225.36	6197.26	7286.45	6480.29	6909.11	4516.66	4880.82	4510.64	4219.33	3845.84	3705.54	5542.6	4622.09	5559.18	6650.85	6401.04	6902.72	6009.46	5830.74	3689.28	4164.5	5498.59	5665.54	6395.53	6268.54	5095.79	6551.99	8525.77	7103.63	5497.31	5118.78	4641.5	6084.39	6076.06	4982.86	5858.71	4787.24	5441.03	4969.8	4787.94	6016.37
O75306	O75306	NDUS2_HUMAN	NDUFS2	NADH dehydrogenase [ubiquinone] iron-sulfur protein 2, mitochondrial	4717.61	5344.61	3812.95	4735.96	4963.26	6118.25	5436.16	4920.68	6176.1	3711.26	4279.58	4031.09	4322.99	3898.03	4493.81	6979.04	9840.42	9684.75	8892.07	8335.45	10409.2	10075.7	11679.7	12496.1	11460.7	11561.9	7892.47	10619	9781.18	10443.9	9687.53	10031.9	9090.99	10633	10157.1	9858.82	12704.1	11304.7	11147	7668.94	8459.7	7128	6821.02	7094.3	7417.02
Q9H223;Q9NZN3	Q9H223;Q9NZN3	EHD3_HUMAN;EHD4_HUMAN	EHD3;EHD4	EH domain-containing protein 4	5605.34	6273.33	5548.98	7126.59	7046.26	4842.15	4880.95	4283.04	2944.14	3233.81	6565.98	4251.34	6414.13	6332.55	7083.89	5011.64	4856.5	5715.69	4580.42	6719.95	4603.69	3971.4	5309.69	3557.82	3872.35	4755.85	5190.98	5334.12	4768.36	3937.77	5124.97	4997.23	4756.9	4913.13	6102.63	5870.71	6095.66	5130.43	4359.84	6952.84	6957.88	5960.15	5354.94	6238.7	6531.37
Q02252	Q02252	MMSA_HUMAN	ALDH6A1	Methylmalonate-semialdehyde dehydrogenase [acylating], mitochondrial	8613.23	10648.5	10756.3	6527.69	6992.93	9382.46	7704.98	7465.28	8743.65	7497.76	7450.98	8810.56	6670.54	8344.27	8149.01	7722.82	9776.47	7085.74	5368.54	5155.29	5436.59	6471.54	5839.49	10955.7	6764.61	8695.98	3179.68	5821.31	5890.94	7207.92	6331.41	6143.45	7344.98	4807.89	5520.95	6448.66	4652.32	4502.19	7561.06	7424.88	7306.89	7048.6	7560.08	7826.75	7222.1
O75369;P21333;Q14315	O75369;P21333;Q14315	FLNA_HUMAN;FLNB_HUMAN;FLNC_HUMAN	FLNA;FLNB;FLNC	Filamin-B	3724.47	4830.51	5135.46	4935.03	2788.57	5901.61	5811.72	5596.9	6114.28	8690.95	8386.67	9669.71	18572.2	22102.9	24105.4	1998.59	4324.5	6465.95	6473.64	9336.04	6254.83	5633.39	6973.34	6357.41	3459.18	4256.65	4969.21	6348.5	8085.6	6286.54	4563.36	5885.75	7011.67	4178.44	8022.3	6270.06	4941.83	6711.82	7356.17	8786.52	8660.33	9800.29	8218.04	8406.74	9315.29
Q6ZVM7	Q6ZVM7	TM1L2_HUMAN	TOM1L2	TOM1-like protein 2	9178.83	9608.95	6615.43	8875.84	9462.29	8895.29	8667.11	8656.9	9150.54	4950.73	5921.9	3723.53	7979.45	7409.09	8352.7	7501.81	5724.25	9356.07	8632.77	8508.59	8660.54	4271.34	4807.14	4683.01	7081.03	8158.39	7250.99	8115.48	8629.42	4872.41	8492.08	7978.78	8850.61	6854.74	7691.56	7922.37	9509.49	9126.14	7806.24	9959.67	7972.76	8942.03	7397.12	7016.07	8490.41
Q6NVY1	Q6NVY1	HIBCH_HUMAN	HIBCH	3-hydroxyisobutyryl-CoA hydrolase, mitochondrial	5288.63	6767.13	5346.66	6461.22	5114.8	6432.53	4812.1	5121.18	5440.41	5217.46	5318.57	5640.43	5215.65	5668.39	6365.71	7115.51	7294.21	7000.02	9473.37	5677.69	7772.54	7609.47	6466.3	5613.92	7416.42	7782.61	9284.29	5961.89	8153.4	8089.36	6770.29	5647.9	6917.1	6752.43	7218.55	5975.8	7257.95	7479.8	6118.7	7128.67	6570.54	6017.37	5940.99	6465.85	6452.19
Q9BYN8	Q9BYN8	RT26_HUMAN	MRPS26	Small ribosomal subunit protein mS26	4698.76	4410.26	4894.93	5612.87	5067.66	5327.03	5441.26	5317.49	4841.64	3617.95	4047.88	3869.75	4431.26	3073.13	3661.4	6509.75	6471.53	3855.59	6456.95	5317.1	5811.72	6898.66	5379.84	5700.25	5121.59	4919.37	6583.7	3510.43	5672.09	5820.6	5646.64	5336.81	4677.7	6122.97	4795.76	4732.72	5462.39	5825.22	4379.88	5233.85	5834.53	5559.93	5750	4854.3	5802.39
P62140	P62140	PP1B_HUMAN	PPP1CB	Serine/threonine-protein phosphatase PP1-beta catalytic subunit	5601.75	7298.25	6140.46	6586.36	7131.28	9143.69	7207.11	7296.35	9612.12	4304.86	5874.51	5209.55	7744.85	8232.39	8224.88	4581.55	6957.43	9543.25	6948.93	5738.65	7024.83	5180.67	7673.13	7151.82	7245.1	7683.49	5251.51	9131.26	5248.22	6633.89	7837.97	7509.48	7824.93	6045.23	7105.14	8617.62	7687.94	7698.5	8465.11	6594.01	5571.99	7722.63	7263.72	7792.33	6064.43
Q53GG5	Q53GG5	PDLI3_HUMAN	PDLIM3	PDZ and LIM domain protein 3	4912.29	2816.4	5693.16	2576.1	4082.75	3573.58	4826.68	5957.01	5262.07	3055.65	2116.2	2807.89	1961.25	1361.67	1473.03	7949.31	4650.54	7911.07	10871.7	9048.49	9381.17	7381.59	8488.11	8190.54	6918.04	4239.16	7155.98	9560.46	5746.79	9817.01	13052.9	12471.9	9016.13	8637.83	9309.86	10757.5	8858.1	12435.4	5211.95	9145.08	8888.73	6570.32	6161.87	6380.16	7877.42
P49419	P49419	AL7A1_HUMAN	ALDH7A1	Alpha-aminoadipic semialdehyde dehydrogenase	5574.4	6284.37	4868.04	6920.8	6432.39	8479.2	6100.04	6027.55	7396.18	7914.87	7206.96	8511.85	6199.06	6147.83	6132.48	4650.17	9155.9	6201.29	5030.02	6048.04	6378.25	4277.51	7669.56	7657.96	8627.71	5855.71	4098.79	5784.36	6451.77	5464.99	6021.98	5322.52	7382.06	5279.96	6068.54	6938.06	6374.89	5847.09	8020.3	6958.81	6528.4	6295.83	5798.26	6696.66	6856.55
P49368	P49368	TCPG_HUMAN	CCT3	T-complex protein 1 subunit gamma	5887.09	6474.74	6248.14	4744.73	4871.02	5919.94	5200.92	4607.44	6452.51	6805.2	7281.97	7484.7	12258.6	11425	10856	3574.33	6697.54	7574.86	5815.25	4530.19	4285.54	4502.35	5981.19	6260.19	6233	6618.02	3973.09	6635.95	3812.76	5486.8	6094.78	4571.96	6474.46	4687.72	6320.48	6449.53	5064.49	5716.2	5219.85	6753.6	6920.59	6180.99	6638.98	6377.68	7222.66
Q07065	Q07065	CKAP4_HUMAN	CKAP4	Cytoskeleton-associated protein 4	6280.39	5956.85	7725.7	6319.71	7349.25	7426.15	6127.84	4860.25	5081.12	6774.9	6207.28	6682.81	6834.09	5920.34	5673.5	5115.16	4911.75	7473.46	5123.16	7356.27	5260.1	5922.89	7196.16	4950.07	4369.63	5290.31	3722.59	6854.99	5930.43	5125.43	7726.54	5343.54	5331.37	5154.1	6086.95	8531.48	4578.56	5476.23	5330.47	5828.27	6583.75	6228.4	6353.68	6373.62	6584.93
Q14847	Q14847	LASP1_HUMAN	LASP1	LIM and SH3 domain protein 1	11984.7	9877.83	17656.6	16108	15832.6	11944	7616.66	7633.7	8297.97	9281.4	8080.99	9279.83	3625.86	3049.36	3207.45	8366.64	6587.13	5826.17	7921.2	6585.05	7683.05	7067.01	7485.55	5209.18	5283.76	6757.28	7370.84	7980.76	5768.79	4896.04	7890.19	6962.28	6923.1	7969.18	5916.7	7087.43	8286.3	5328.4	4224.06	9424.27	9255.17	8316.02	7397.04	7330.24	8267.22
O15382	O15382	BCAT2_HUMAN	BCAT2	Branched-chain-amino-acid aminotransferase, mitochondrial	3963.05	7648.69	7533.47	3792.61	3919.19	7089.61	5212.37	4687.7	6001.62	4962.21	6320.45	5273.76	5592.43	5781.44	5907.73	2808.96	5658.18	3656.21			5273.23		4422.08	5926.49	5474.19	4477.96		3979.01	4068.47		4284.3	4034.94		4087.17		3978.87		4456.3	5548.49	5263.45	5568.68	4291.9	5561.31	4226.93	5136.63
P02792	P02792	FRIL_HUMAN	FTL	Ferritin light chain	3876.2	2523.49	4283.38	3082.62	3104.73	2905.77	4373.41	5839.6	4252.82	2883.09	3128.6	3832.08	27456	21233.2	20262.5	4559.31	2462.67	4797.38	5528.64	4656.26	3929.24	8628.32	5340.14	2930.28	4234.03	5203.26	6998.49	4380.78	6027.44	4112.41	5655.51	6647.87	4026.85	5658.93	6636.51	8395.57	10308.3	3307.98	2931.32	7677.43	5808.59	8344.11	8022.31	7902.36	9044.37
P55209	P55209	NP1L1_HUMAN	NAP1L1	Nucleosome assembly protein 1-like 1	6403.99	5267.65	5524.98	7212.35	5631.13	5841.07	5838.55	6313.62	5442	5213.75	4929.36	5300.17	5270.94	5628.72	4451.51	7576.79	3092.51	7078.93	5125.86	6301.09	5094.14	6896.89	5599.53	3924.84	4128.15	5399.19	5761.49	5941.84	5533.89	4806.13	7651.15	5769.33	5425.58	6249.09	4657.3	7592.99	6737.41	5345.84	4824.95	5259.74	6615.87	5561.98	7301.18	5988.99	5563.99
Q9H2U2	Q9H2U2	IPYR2_HUMAN	PPA2	Inorganic pyrophosphatase 2, mitochondrial	7590.97	8033.48	6727.43	6689.67	6690.06	7854.95	6323.43	6786.34	7838.7	9063.65	8670.08	9147.9	6715.81	5475.89	5849.57	5896.55	7045.82	3881.16	7243.75	6513.7	6651.06	4967.3	6610.86	8103.44	9695.33	6009.05	7166.47	4995.28	6026.74	9177.31	6567.98	6227.92	5322.78	6433.64	6347.05	6615.78	8544.39	6498.5	4857.24	6511.65	5980.85	6165.14	6763.55	6346.69	6368.8
P49840	P49840	GSK3A_HUMAN	GSK3A	Glycogen synthase kinase-3 alpha	7811.57	3393.2	6311.18	6841.59	2965.79	11117.9	3491.97		6155.77	9919.11	6410.98	11839.2	10312.8		7120.89		2401.46	3119.78							4460	4341.24											2914.94	3465.07	3768.46	6466.15	5067.77
Q5JTJ3	Q5JTJ3	COA6_HUMAN	COA6	Cytochrome c oxidase assembly factor 6 homolog	6777.47	6148.19	2894.86	10164.8	9811.29	6979.59	3870.81	4958.69	4565.26	5694.15	5209.09	5044.93	3901.84	2596.53	2491.72	8208.31	2701.32	4344.88	11728.1	4446.27	4641.09	5741.63	3679.91	3583.57	5117.25	3276.41	5843.36	4798.06	4965.1	5553.35	4659.05	6406.44	5435.46	7293.35	3720.05	4535.26	9492.51	3180.79	4055.91	7418.77	7036.79	7249.88	5829.65	6936.56	7106.88
P50395	P50395	GDIB_HUMAN	GDI2	Rab GDP dissociation inhibitor beta	5734.36	7146.12	7426.68	5699.74	6219.54	7258.28	5718.12	5523.29	7068.36	9905.25	9451.56	12503.7	7214.08	7671.81	8127.51	5193.21	7489.83	7340.38	5586.38	5597.85	5915.58	5869.61	4634.76	7682.04	8770.4	7457.2	4199.98	6878.78	4378.57	7655.75	5888.81	6713.88	6912.64	4785.09	5852.35	7776.41	5463.68	6252.39	6870.31	7177.33	7678.48	7457.25	8061.9	7931.84	7137.4
Q96KP4	Q96KP4	CNDP2_HUMAN	CNDP2	Cytosolic non-specific dipeptidase	4584.58	5367.58	6206.04	5508.37	5749.5	5983.24	6088.42	6380.42	6833.82	4545.66	4508.03	4870.14	5888.3	5605.47	5740.67	5382.37	6797.18	6073.46	6973.23	5434.6	6321.63	7296.63	6897.81	5795.25	6887.15	6708.03	5402.56	5708.24	5403.12	5640.35	6604.55	6283	5867.54	5798.81	5707.04	6581.88	6097.89	5900.6	7401.62	6736.59	6649.9	6742.22	6336.11	6544.08	6759.1
P54289	P54289	CA2D1_HUMAN	CACNA2D1	Voltage-dependent calcium channel subunit alpha-2/delta-1	5815.16	6657.53	6690.01	10971.4	8739.73	8555.6	6579.15	6066.39	7324.42	7189.72	7080.67	6928.95	12109.9	10290.5	9357.89	2972.11	3370.75	3861.51	3427.9	4299.26	4057.73	3055.26	4851.26	2669	3007.79	3653.1	3669.83	3572.05	4582.91	3603.15	6283.71	3863.76	3629.68	3297.51	3165.98	4727.17	3412.5	4065.24	3589.67	6043.51	6033.42	6253.36	7223.25	6175.03	6513.86
P23381	P23381	SYWC_HUMAN	WARS1	Tryptophan--tRNA ligase, cytoplasmic	6377.67	6016.83	5544.98	5160.06	5496.42	5620.24	6273.08	6157.32	5569.81	8888.97	8401.06	9469.03	9077.5	7427.95	8125.3	5070.32	4290.77	5409.21	4546.86	5099.41	4022.64	3433.27	3092.56	4057.03	4314.46	4408	5719.98	4713.18	4229.81	4783.6	4258.64	5346.22	5999.69	5219.69	4226.11	6447.38	3865.22	4903.35	4761.31	6105.32	6311.19	6118.13	6215.78	6390.27	6228.77
A6NDG6	A6NDG6	PGP_HUMAN	PGP	Glycerol-3-phosphate phosphatase	5878.66	5648.97	4647.93	5197.56	5121.76	5988.48	6270.24	7735.9	7662.2	4503.74	4387.78	4393.78	4502.47	3097.93	3191.4	7459.29	8015.75	6913.82	8146.92	4924.76	7628.02	5039.65	6588.44	6704.35	8125.15	7475.02	6514.74	5954.42	7303.36	5753.62	7462.69	7529.45	5856.53	9724.45	8061.38	6352.57	10030.5	7867.82	8658.99	8356.78	8508.15	6716.81	7171.47	5412.17	6601.56
Q93062	Q93062	RBPMS_HUMAN	RBPMS	RNA-binding protein with multiple splicing	7264.43	6584.75	6389	7791.9	7215.35	6555	8439.17	5486.43	5402.34	9098.75	7879.28	7966.25	6953.78	5080.94	5379.42	6042.21		5116.7	4144.49	7383.19	4680.2	7723.77	5430.9	4336.6	4127.68	5170.51	5076.52	7035.1	4887.09	6121.25	5419.88	5129.61	5601.01	5152.54	5378.63	5088.19	4834.24	6225.98	4911.78	6006.29	6401.15	5789.62	6990.21	6917.75	6037.07
P10768	P10768	ESTD_HUMAN	ESD	S-formylglutathione hydrolase	5572.78	5857.96	5439.08	4682.13	5655.88	6588.7	5478.21	6306.76	7041.09	8401.52	7291.96	9050.56	6778.34	6428.01	6911.91	5240.67	7559.43	6568.21	8648.72	5145.45	4651.33	7881.39	6601.19	7184.46	7137.41	8950.36	5036.57	7194.11	4702.07	7566.85	6395.1	6741.59	7161.16	5611.27	5520.53	7477.71	6165.55	6647.61	8125.33	7311.84	7314.12	6422.05	6788.74	6953.24	6711.22
Q6IPR1	Q6IPR1	ETFR1_HUMAN	ETFRF1	Electron transfer flavoprotein regulatory factor 1	7580.26	6911.95	6335.27	9447.88	6342.66	5744.72	8493.21	6725.21	6385.45	4308.2	4424.51	3207.27	5502.32	2925.14	3042.24	12519.4	4254.06	4537.91	7680.65	5420.92	9234.68	8609.47	5453.1	3902.86	6946.3	4769.12	9323.41	6882.19	8587.9	7849.07	6787.57	5436.74	6165.96	8209.21	6000.04	3852.77	7935.29	7840.49	6518.92	6564.67	6543.01	7770.34	6367.51	6830.6	7836.92
Q9NPJ3	Q9NPJ3	ACO13_HUMAN	ACOT13	Acyl-coenzyme A thioesterase 13	6829.23	7219.64	8071.62	6288.1	5390.59	8736.63	6281.2	7296.86	6910.6	5727.56	7080.77	6533.79	6815.58	6602.93	7277.12	8114.76	9342.05	6864.24	6373.77	7521.02	7533.63	7745.52	6426.35	11463.7	11568.6	8815.14	8237.96	7383.22	6109.07	6105.52	6478.65	7007.26	7539.8	5869.64	5594.43	4984.35	9203.57	7031.32	10053.3	8604.56	8050.08	7119.42	4922.52	7036.17	8036.14
P05141;P12236	P05141;P12236	ADT2_HUMAN;ADT3_HUMAN	SLC25A5;SLC25A6	ADP/ATP translocase 2	9859.11	9975.81	8068.71	4774.85	7095.95	9009.86		5247.15	6062.04	9456.03	8018.46	10447.5	5080.75	20940.2	22094.2	3347.01	5208.66	6156.58	2447.08	4427.05			9863.19	5588.51	4933.36	5830.48		5540.56		4576.82	4789.56	6189.32	5197.83	4875.8		7327.32		5948.41	6486.55	10128.3	13099.7	6828.78	6754.17	5882.02
Q00688	Q00688	FKBP3_HUMAN	FKBP3	Peptidyl-prolyl cis-trans isomerase FKBP3	8923.25	6734.69	5543.53	8886.23	8658.25	6962.28	6283.09	6603.13	7432.81	8981.4	6194.86	6677.91	5748.1	3669.79	3079.05	8643.95	4088.79	6046.64	7672.98	5821.23	6585.35	5950.56	6068.03	3645.42	4139.93	4915.22	7628.21	7288.55	7232.87	5996.84	5444.04	6155.68	5853.71	7626.7	5793.2	4094.78	5100.07	5020.34	4976.65	6694.19	6983.8	7294	7116.02	5994.94	7455.51
Q05682	Q05682	CALD1_HUMAN	CALD1	Caldesmon	7335.27	5889.87	11635.7	6130.74	7111.24	5829	5127.72	5273.57	4835.02	5719.29	5048.55	5664.37	4349.71	3312.95	3334.68	5649.56	5616.61	4801.43	5782.93	6282.7	5476.86	6489.71	4715.06	4260.31	3997.99	4897.16	5284.84	7279.8	5580.38	7429.84	6761.02	5009.12	7560.15	5591.22	5312.38	5362.01	5066.59	4604.51	4460.86	6649.24	7158.57	5397.48	5883.69	6436.25	6285.67
Q99832	Q99832	TCPH_HUMAN	CCT7	T-complex protein 1 subunit eta	5819.19	6942.35	6140.17	5542.14	4789.46	6692	6275.62	6571.46	6851.25	8870.64	8138.28	8329.59	10675.9	11966.6	10511.7	5106.08	8519.07	7692.2	7283.41	6529.31	4729.18	7715.22	6749.99	7242.9	8068.16	8043.43	5445.87	7754.88	5037.15	6439.14	6352.74	5671.64	7552.97	4593.1	7118.23	7438.75	7069.19	7163.41	6007.09	6987.3	7229.86	7181.91	7233.15	7095.16	8073.45
Q5VWZ2	Q5VWZ2	LYPL1_HUMAN	LYPLAL1	Lysophospholipase-like protein 1	6258.79	6904.56	6214.36	5789.27	7806.34	8430.68	6921.81	6776.11	9410.67	4665.19	6627.59	6986.26	6599.54	8596.95	8717.82	4262.14	7433.62	6678.33	4049.21	4586.42	6154.92	5454.88	6012.67	5859.25	7646.59	8673.65	3452.43	6641.04	4777.73	3665.41	6233.21	7243.52	6643.97	4851.53	5019.96	7907.94	6462.05	6879.58	7168.51	7424.39	8080.66	6945.29	6466.46	6104.01	7159.4
Q8NBS9	Q8NBS9	TXND5_HUMAN	TXNDC5	Thioredoxin domain-containing protein 5	5772.99	5245.3	9049.48	5781.81	5841.48	5159.01	3898.25	4027.74	4393.67	4112.17	4561.47	4850.68	5194.69	4954.4	4958.88	6757.25	5222.76	7796.5	4307.53	7445.21	3183.02	6744.73	5126.21	3944.17	4892.53	4218.65	4594.16	6106.33	5467.8	5883.03	8062.7	6033.06	5161.21	5312.56	5196.03	8946.49	5313.77	4972.12	4244.83	6281.29	6546.89	5861.55	6364.04	5722.44	6198.05
P51858	P51858	HDGF_HUMAN	HDGF	Hepatoma-derived growth factor	8719.93	8087.83	7593.37	8462.93	9883.74	7316.19	6313.8	7075.12	6132.45	6600.56	6042.41	5089.43	4043.7	3776.64	3300.59	7481.77	3213.07	6660	4888.74	7040.39	5292.78		3242.24	3141.47	2144.09	4443.99	5423.52	5024.41	4256.32	4952.55	4566.02	6169.45	5604.47	8066.12	4177.55	5241.73	5598.19	5106.75	4387.77	7620.13	6994.66	6288.52	6009.55	5672.64	5460.48
P61009	P61009	SPCS3_HUMAN	SPCS3	Signal peptidase complex subunit 3	7008.47	5691.75	7078.38	6088.14	5755.49	6127.36	5208.82	5362.14	4779.43		6918.42	5150.66	5133.02	5111.23	5429.3	6826.17	5296.18	6723.41	5968.98	5859.91	5778.18	6463.49	4699.63	5822.29	5405.31	5189.76	6992.91	7564.1	7920.99	5362.21	5215.97	6946.21	5640.42	7326.85	7062.78	6051.28	6230.89	3956.57	5043.39	6197.13	7015.47	6433.16	6213.18	5116.48	6168.38
Q9H479	Q9H479	FN3K_HUMAN	FN3K	Fructosamine-3-kinase	4492.06	6319.29	4801.4	4167.65	4428.5	4697.93	4669.3	4848.16	6843.79	4130.77	5071.46	4720.41	5287.82	5793.22	4255.02	3434.15	6630.48	5875.66	5227.58	4571.71	5626.01	3826.94	4681.17	8145.22	7443.54	5923.81	4436.44	4293.94	3833.13	4191.49	5542.61	5861.44	5311.93	5165.33	5889.81	5167.3	5966.43	6457.2	5709.28	4716.47	5414.93	5047.56	4989.18	5849.63	5527.94
Q14195	Q14195	DPYL3_HUMAN	DPYSL3	Dihydropyrimidinase-related protein 3	6416.36	7951.03	10364.7	4486.6	4279.99	5484.7	5511.94	5062.86	6224.26	8937.22	8333.38	9977.47	6502.93	6315.39	7407.92	2767.04	5450.45	3958.3	5388.81	3776.86	2343.73	4841.04	3714.28	4240.84	3502.33	3941.75	2356.53	5721.55	3023.47	3814.72	4474.76	4271.11	4289.81	2708.67	4359.58	6185.62	3566.48	4039.91	4216.22	5952.33	5270.11	5268.65	6148.49	5605.1	5726.06
P17987	P17987	TCPA_HUMAN	TCP1	T-complex protein 1 subunit alpha	4709.09	5964.11	6078.08	5131.28	4321.9	5565.71	6589.2	3481.39	5521.96	5863.39	7408.85	6213.07	10395.3	10772.6	10803.8	4871.52	8023.18	6414.64	5758.28	5230.89	5228.69	5266.28	5960.98	7186.13	7089.58	6823.18	4754.77	5247.23	4660.3	6003.86	5353.62	4735.48	5294.64	5168.93	6578.59	5616.71	5021.39	4935.52	5151.53	6183.52	7594.65	6756.07	6603.45	6555.84	6678.46
P04899	P04899	GNAI2_HUMAN	GNAI2	Guanine nucleotide-binding protein G(i) subunit alpha-2	5124.58	8127.92	6751.24	5065.63	5291.77	6663.82	7499.07	6175.55	8685.81	5916.07	8006.43	8201.51	5121.82	7961.18	7354.16	5444.47	7555.44	6596.64	6709.07	4156.01	3125.84	4326.62	3943.75	7472.04	6778.61	8734.16	5183.49	7298.21	4339.28	6520.47	5141.27	3826.31	6201.41	4738.41	5390.77	7148.57	5339.81	5074.91	6159.07	6283.8	5689.03	5632.34	6133.19	4846.64	6272.96
P05023;P13637;P50993	P05023;P13637;P20648;P50993;P54707;Q13733	AT1A1_HUMAN;AT1A2_HUMAN;AT1A3_HUMAN	ATP1A1;ATP1A2;ATP1A3	Sodium/potassium-transporting ATPase subunit alpha-1	2394.33	5226.26	4504.48	2509.17	3595.87	5332.22	5035.53	4896.69	6522.83	7365.36	10072.2	9909.56	9338	19810.8	20788.3	5677.54	8180.11	5173.66	5698.93	5022.1	3803.4	5137.25	5471.89	8288.01	7300.69	5314.5	2236.16	5498.52	3429.42	5181.65	3441.13	4538.16	6498.91	3351.12	3806.56	5067.48	3319.68	5276.84	8145.82	6438.95	5810.97	6304.27	6290.61	7031.11	6371.57
L0R6Q1	L0R6Q1	S35U4_HUMAN	SLC35A4	SLC35A4 upstream open reading frame protein	10179.4	8457.43	9756.01	5695.51	5411.9	7457.79	6459.46	7957.66	6966.99	8294.18	9190.57	7534.83	6750.4	5608.94	7043.66			4182.91		3701.12	4730.21	8163.04	10822.2	4027.88	4266.23	6433.16	5337.07	5335.73	5385.5	4523.92	5530.19	5466.1	6806.47	8305.45	4765.99		6531.5	8765.54	7164.46	6524.08	13045.2	7585.21	7382.24	6024.82	6041.1
Q8TCS8	Q8TCS8	PNPT1_HUMAN	PNPT1	Polyribonucleotide nucleotidyltransferase 1, mitochondrial	5008.17	5284.61	7767.38	6724.72	5642.84	6982.08	9754.07	6775.65	7300.79	4788.34	3930.14	4795.29	4566.99	5104.74	5468.39		6896.03	4286.21	4672.02		6657.57	6602.25	4612.75	6301.99	5837.56	4706.67		5251.88	5100.99		5137.26	4074.6	6968.32	3969.96	4905.18	6009.5	5402.93	5042.77	6997.33	5942.1	6056.09	5818.13	5712.96	6351.12	4928.82
P50225	P0DMM9;P0DMN0;P50225;P50226	ST1A1_HUMAN	SULT1A1	Sulfotransferase 1A1	4463.13	5809.74	7128.36	6863.52	5778.21	6807.11	5493.21	5788.91	5434.91		5186.73	5392.05	4159.74		4233.65	6830.15	6479.43	5763.65	6395.38	9163.03	6888.85	7291.4	4328.13	3498.33	5536.44	6516.94	5588.1	4520.32	5282.3	6656.67	8129.29	7250.59	7594.52	7092.11	4940.8	6533.5	7228.47	6062.14	6174	6246.39	5768.12	6736.24	5965.31	6102.97	5596.11
P16989;P67809	P16989;P67809;Q9Y2T7	YBOX1_HUMAN;YBOX3_HUMAN	YBX1;YBX3	Y-box-binding protein 3	9241.98	8152.13	4984.72	8978.74	9132.45	8341.98	5104.84	6646.17	5452.43	8453.17	6726.52	6666.88	6360.86	4111.15	4894.98	6116.95	2688.74	6061.53	3850.35	7158.04	3176.41	5590.85	3735.2	3330.7	2623.78	3861.77	4737.54	5659.56	4571.49	3744.51	5215.86	5661.38	4297.45	4730.97	4703.65	2829.03	6774.77	4325.42	2910.57	6570.4	7268.74	6242.94	5183.03	6464.62	7186.13
P26641	P26641	EF1G_HUMAN	EEF1G	Elongation factor 1-gamma	4344.96	6110.59	6342.67	4437.85	5551.61	7424.26	4734.81	4101.63	6538.2	8911.57	10593.2	10508.2	7078.15	8050.64	8647.37	4604.55	6720.83	7643.08	6086.03	6621.77	5026.05	6774.79	4440.08	7309.24	11359.8	6934.48	3251.22	7786.23	5118.64	6177.51	6973.91	4938.57	7559.75	4541.42	5922.32	8134.75	5593.53	6832.04	5685.7	7563.23	6209.06	5428.61	6965.53	7420.53	7229.46
Q15056	Q15056	IF4H_HUMAN	EIF4H	Eukaryotic translation initiation factor 4H	9246.1	9266.35	6242.12	11030.4	10633	8163.98	5178.33	7926.72	8526.6	7685.76	7383.41	6580.97	4592.51	4440.23	3811.21	7620.3	4326.55	7106.77	5783.37	6872.71	5658.03	6914.13	4242.17	4077.87	3263.3	5378.13	5862.99	4727.39	6165.1	4292.17	6548.89	9921.85	5703.01	9885.59	5964.96	5981.16	7214.17	5106.74	4747.29	6418.38	7256.27	5990.48	5366.44	6443.11	6825.8
P32969	P32969	RL9_HUMAN	RPL9	Large ribosomal subunit protein uL6	6234.77	6053.81	6996.41	6778.68	5224.16	6563.33	5230.56	5241.84	5057.46	6906.21	7831.37	6015.17	8414.88	7122.85	7754.69	5863.98	4141.31	7038.69	2629.76	5788.84	4604.52	4267.02	4282.65	6793.58	4819.47	6452.21	3797.81	5610.8	2558.09	2318.53	4487.35	4580.16	4488.61	5176.63	4391.76	5557.47	7498.28	4290.05	4113.8	5708.47	4603.89	6379.94	5618.63	5820.55	6497.87
Q969G5	Q969G5	CAVN3_HUMAN	CAVIN3	Caveolae-associated protein 3		6939.6	4521.36										3401.99	3047.3		7990.92		5095.44				4722.95	6425.34	8314.88		5289.4	7354.15					7501.34		7796.11	6505.19
Q8N0X4	Q8N0X4	CLYBL_HUMAN	CLYBL	Citramalyl-CoA lyase, mitochondrial	4100.86	4822.57	5968.24	4772.37	4643.76	5150.78	5991.03	6683.76	6725.67	4468.71	3859.22	4010.88	3853.51	3070.18	2355.25	8200.26	6475.51	4302.61	6847.8	4583.89	8802.56	7790.69	4522.12	7442.97	7795.02	6648.35	7038.68	6144.11		10647.3	2479.36	6350.66	5568.35	8444.72	7507.84		5746.31	9497.24	4486.53	6721.16	6065.34	6542.92	5234.23	6432.22	5653.96
P11908;P60891	P11908;P21108;P60891	PRPS1_HUMAN;PRPS2_HUMAN	PRPS1;PRPS2	Ribose-phosphate pyrophosphokinase 2	5310.47	5662.57	6840.04	5111.27	5726	6406.93	7870.39	7321.5	8032.13	5636.04	5690.29	5568.49	6742.63	6441.78	7598.6	7455.52	5723.56	5965.45	4816.72	6960.16			4768.68	4527.25	6042.97	4576.43	5959.06	5485.12	4382.05	4944.34	4859.68	6492.33	4129.96	5269.03	6341.09	5746.32	7006.31	5432.22	4769.47	8316.68	7492.92	6441.01	8981.57	7622.54	8714.74
P10515	P10515	ODP2_HUMAN	DLAT	Dihydrolipoyllysine-residue acetyltransferase component of pyruvate dehydrogenase complex, mitochondrial	8002.13	9298.03	7115.36	6834.19	5431.85	7348.11	7611.44	8049.98	8375.85	4790.78	4666.39	4982.52	7181.37	7738.53	7646.4	3956.65	8019.83	6157.74	5333.83	6644.06	6075.99	4690.47	6831.83	7901.97	6991.4	5801.97	3962.97	5405.41	4290.67	5867.73	6912.96	5807.01	5252.33	5192.37	5882.2	7704.94	6589.95	5473.62	7750.87	6337.42	5913.06	5684.74	6329.22	6102.71	6409.86
Q99653	Q99653	CHP1_HUMAN	CHP1	Calcineurin B homologous protein 1	7205.18	5568.67	6393.76	8724.26	7597.08	7381.26	6152.24	7195.71	5115.12	6956.05	5676.85	5805.36	5206.51	3844.61	3291.39	7542.72	3320.51	4351.23	4442.39	5221.93	5441.41	6273.5	6359.81	2728.29	2935.69	3552.11	5348.88	5959.23	6947.58	5885.66	5333.36	5307.85	5905.17	6320.17	5159.41	3958.13	4692.27	3862.01	2958.87	5687.32	7151.27	5280.46	5891.54	7169.06	5839.76
Q8WWM9	Q8WWM9	CYGB_HUMAN	CYGB	Cytoglobin	5039.43	4735.61	3747.95	5743.99	5820.94		4279.48	6132.46	4923.69	4297.58	3307.34	3435.4	3566.33	2121.66	1929.95		3959.02		5097.46	5083.1	7218.77			3253.65	3308.34	5158.37	6591.8	4207.65	4750.27	5314.92	4819.12		5271.48	7983.29	5807.04	5041.56			3931.15	7330.28	6254.3	3401.48	5726.84	6563.91	4059.86
Q8N183	Q8N183	NDUF2_HUMAN	NDUFAF2	NADH dehydrogenase [ubiquinone] 1 alpha subcomplex assembly factor 2	4925.97	3568.1	4029.96	4093.81	4156.76	2999.73	3929.79	4484.19	4310.02	2902.77	3380.47	2800.97	4547.88	2833.36	2723.68	8566.73	5004.8	4921.1	9077.97	6342.56	7329.97	7849.05	6820.67	5266.08	4809.52	6605.1	8911.92	7829.4	9706.78	8418.18	7028.34	5748.09	5420.54	7800.52	6977.57	5580.86	6640	7072.37	5205.79	6433.64	7054.82	6656.98	6610.89	6465.76	6283.14
P11441	P11441	UBL4A_HUMAN	UBL4A	Ubiquitin-like protein 4A	5375.48	4686.39	4783.03	5969.16	4685.67	4768.23	6148.36	4262.18	4997.51	4980.81	5280.55	4890.09	4454.39	3236.76	2754.76	7938.02	5999.57	5227.76	4912.27	6424.74	4993.03	7000.84	5382.57	3373.51	4036.16	4010.22	7377.35	6905.78	8368.06	7616.92	5553.04	5224.08	6548.29	5990.45	6025.93	4259.34	5223.75	7045.31	4542.14	5018.82	6459.93	4546.33	4964.81	6603.29	7499.06
P54920	P54920	SNAA_HUMAN	NAPA	Alpha-soluble NSF attachment protein	5181	5381.27	4595.37	5817.01	5867.34	4970.02	6660.12	6493.04	6974.07	5235.55	5178.76	5366.46	5142.35	4041.08	4375.98	7751.72	5948.84	5909.62	7091.6	6007.56	7291.55	6438.19	5771.27	6044.46	5952.46	5007.42	7426.94	6485.76	6889.92	6641.34	5827.98	7423.17	7285.46	7004.74	7244.2	6064.92	6999.77	5710.26	5167.94	5617.36	5649.72	5449.1	5777.91	6207.65	6090.03
P62834	P61224;P62834	RAP1A_HUMAN	RAP1A	Ras-related protein Rap-1A	5433.48	6160.63	7337.72	3380.68	5068.33	5750.45	5444.25	4883.95	6392.93	5702.22	6623.17	7643.32	5203.7	6647.55	6784.65	4443.37	7298.79	6454.28	6502.02	4800.76	3591.91	5188.06	3604.52	7693.73	5947.9	6706.4	5120	6093.87	3247.18	4080.33	5788.59	4692.98	5345.09	3795.66	5040.23	5323.19	4201.64	4709.17	4667.01	4557.08	5802.45	5514.76	4484.55	4667.47	5300.35
O15212	O15212	PFD6_HUMAN	PFDN6	Prefoldin subunit 6	6553.41	4764.26	4413.26	7635.48	6885.41	5446.2	6520.05	6430.6	5734	6339.18	5389.16	5201.37	6086.43	3556.82	3339.44	9254.58	2843.39	4257.7	6435.96	6046.68	6310.05	6157.19	4889.8	3353.91	3372.2	3649.4	8230.85	6418.02	7690.29	6487.3	5035.95	6675.24	5693.3	6529.85	6036.71	4366.12	6060.95	4127.85	3799.32	6669.54	5830.9	6644.39	5613.53	6485.15	5813.2
O75369;Q14315	O75369;Q14315	FLNB_HUMAN;FLNC_HUMAN	FLNB;FLNC	Filamin-B	3671.95	5158.43	4324.28	3016.58	3845.96	5859.15	5140.2	3902.04	5242.75	4284.63	6693.15	5596.36	16963.1	35861.2	32847.4	2456.33	5336.39	7445.54	3500.4	4646.46	3106.63	2086.05	4726.67	6164.79	5111.93	3487.7	2708.93	4443.51	2559.91	3461.43	2942.56	3780.87	4689.11	2122.03	4639.56	4410.35	2275.71	4164.3	6838.06	6360.62	6566.28	6665.18	6904.49	6526.71	6689.96
P11217	P11217	PYGM_HUMAN	PYGM	Glycogen phosphorylase, muscle form	4965.29	2089.14	2684.29	3411.26	3451.61	4314.05	3396.66	3385.17	2079.09	4312.84	2814.23	3214	6027.84	6152.16	6369.22	5818.01	10979.7	4319.37	8277.96	4475.57	6711.62	5910.99	7116.34	7825.99	11468.6	11600.2	8306.11	4829.67	5809.11	7540.87	4894.82	3465.98	5550.97	6962.45	6798.65	4660.73	4901.49	8832.89	9792.94	5305.47	5615.15	5995.94	5090.24	5606.5	6230.48
P46781	P46781	RS9_HUMAN	RPS9	Small ribosomal subunit protein uS4	9800.79	7043.39	7048.91	5244.41	5487.64	6012.56	4116.89	4659.79	4337.79	6589.24	5731.97	6177.5	7226.39	9232.4	10369	7025.65	6198.73	8368.88	3878.33	6831.33	5064.39	5664.42	8472.47	8672.89	6168.04	10267.9	3952.37	9087.61	5442.23	5619.34	4057.95	4124.45	7576.24	8700.85	5882.44	9414.29	6837.48	6253.79	6340.47	11172.1	13771.5	8179.14	7204.07	6730.46	7622.87
Q9P2R7	Q9P2R7	SUCB1_HUMAN	SUCLA2	Succinate--CoA ligase [ADP-forming] subunit beta, mitochondrial	5900.85	7547.35	6346.37	6269.68	6262.16	8535.08	6048.61	5992.85	7467.35	2789.72	3667.03	3527.92	5045.99	8022.93	8062.76	5597.03	10240.9	7739.48	6034.94	4924.19	7214.37	3958.64	8171.61	9755.16	11096.6	10289.5	4900.57	6173.58	5135.55	5449.49	7113.2	6310.58	7298.92	7579.08	6998.76	7223.12	7046.44	8837.06	9470.73	7550.69	8063.35	5963.21	6427.41	6031.47	6064.89
P54727	P54727	RD23B_HUMAN	RAD23B	UV excision repair protein RAD23 homolog B	6689.03	4773.7	5715.24	7530.25	6310.64	4644.71	7060.71	7059.62	6431.35	6222.72	5394.45	5849.68	5743.89	3566.26	3974.07	5569.83	3665.06	4921.22	8357.95	7895	6112.5	9636.88	5500.93	4603.81	5060.12	4166.54	7847.74	5571.85	7295	6041.48	5643.83	5248.42	5852.82	6803.78	4787.16	5136.71	7052.1	4864.74	3708.28	6593.14	6439.39	5724.91	6900.63	5937.24	6777.96
P35998	P35998	PRS7_HUMAN	PSMC2	26S proteasome regulatory subunit 7	4577.07	5698.41	6136.58	4868.01	5791.02	5852.93	5886.69	5458.24	6114.29	6496.92	4908.57	5175.01	6948.02	6145.81	5854.03	6447.05	6264.38	7016.17	6349.54	7348.12	6433.88	6360.56	6284.39	7054.56	6325.46	6622.3	5817.95	7107.56	5375.46	8161.09	8715.5	5503.97	6551.51	5599.3	6641.12	7111.08	4434.82	6485.68	7497.49	7100.27	7421.3	7929.19	5987.5	6906.36	6136.84
P25786	P25786	PSA1_HUMAN	PSMA1	Proteasome subunit alpha type-1	6538.31	4953.13	5098.03	6617.23	6235.2	6407.95	6253.07	5869.04	5689.46	7051.26	7141.23	7198.29	6707.31	6460.68	5201.83	5380.56	4731.45	5423.26	7130.04	5656.32	6284.77	7290.53	7474.4	5393.22	5641.17	5896.1	6297.28	6623	5983.76	5842.65	7856.07	6356.82	5725.74	7319.75	6939.25	7499.64	8578.48	5774.97	5900.64	7319.25	7828.9	7952.92	6261.88	6958.96	6965.03
Q8WUM4	Q8WUM4	PDC6I_HUMAN	PDCD6IP	Programmed cell death 6-interacting protein	4248.15	4995.75	4284.37	3825.32	4016.77	5089.22	5136.68	5400.39	4977.81	5058.43	5420.2	5524.56	5300.74	6761.4	6568.03	4705.78	6128.13	5711.65	5605.62	4855.31	5208.46	5663.71	4593.91	4718.18	4946.27	5136.77	3359.16	5078.85	4503.72	4425.11	4339.44	4328.76	5068.42	4178.16	5287.39	4939.79	5134.81	5707.44	5835.8	4362.11	5038.18	4993.49	5086.66	5156.06	5858.3
P39060	P39060	COIA1_HUMAN	COL18A1	Collagen alpha-1(XVIII) chain	5186.05	4448.76	6815.1	4413.96	4984.22	4829.49	4566.13	4710.42	4246.25	2439.21	4074.32	3091.91	9070.99	7328.18	6304.62	4767.05	3414.32	3220.07	4474.4	5291.73	4165.38	4787.15	4579.08	3779.67	4438.41	5870.68	3365.55	5473.93	5471.53	4998.88	7871.05	6456.98	4317.23	4000.01	4762.92	7055.36	3867.35	5659.4	2779.25	6610.06	5861.9	6809.25	5717.87	6496.06	5364.41
Q12805	Q12805	FBLN3_HUMAN	EFEMP1	EGF-containing fibulin-like extracellular matrix protein 1	8344.19	6173.62	11590.1	3980.59	8550.34	7572.84	3935.62	5052.47	4258.39	2507.3	2392.84	3780.32	5114.87	5796.65	7597.08	6543.61	5026.44	4112.31	3884.35	2476.34	2439.35	2165.56	3808.6	3335.63	3615.53	3216.52	1608.29	4276.28	2070.5	2575.24	5762.23	5085.29	4617.05	2629.17	3949.49	9773.49	4442.51	4563.79	3540.75	8071.74	6897.7	4805.64	5437.43	3661.66	5300.41
Q9UDW1	Q9UDW1	QCR9_HUMAN	UQCR10	Cytochrome b-c1 complex subunit 9	12333.8	7938.32	4720.86	5628.78	8126.71	6722.81	4029.13	7804.76	8651.61	8380.73	4122.19	6170.42	6857.15	8100.47	7625.28	9876.84	4578.56	8180.93	10930.9	1925.81	10308.8	3307.67	10961.4	6397.87	7557.49	14349.6	4326.14	9550.63	7974.03	4995.11	5070.56	8876.77	8198.6	17096.7	7645.01	12798.6	9110.16	9909.77	10051.8	12793.1	11673.1	7948.09	7835.01	5459.82	6646.86
Q00839	Q00839	HNRPU_HUMAN	HNRNPU	Heterogeneous nuclear ribonucleoprotein U	6889.1	9615.17	8011.13	6643.7	6397.97	8988.85	6896.64	7582.17	8343.53	6114.08	8892.73	8194.29	5484.69	7089.97	7780.44	4854.04	7230.68	7554.29	5798.94	7652.97	3837.04	5291.8	5637.01	6581.03	5208.99	5651.45	5242.18	7277.39	4642.4	4366.98	5046.85	5443.72	6155.4	3481.33	3812.62	5862.83	4207.72	7213.59	6471.99	6286.45	7414.57	7002.74	6783.6	6331.08	6968.07
Q14247	Q14247	SRC8_HUMAN	CTTN	Src substrate cortactin	5262.22	5194.76	5315.53	5974.14	5773.68	4245.77	5048.65	4829.84	4943.1	4169.45	4255	4730.16	3782.87	4186.84	2682.78	8429.77	6556.02	6258.89	7629.57	6090.46	6664	8666.44	7912.26	5105.19	5066.63	4022.97	6110.59	5555.26	7839.79	7169.67	6408.1	6067.59	5978.19	5572.96	4894.13	6983.25	6236.21	6613.59	6376	6229.42	6464.98	6726.74	6440.55	6023.96	5547.39
P11532	P11532	DMD_HUMAN	DMD	Dystrophin	3431.13	3410.04	4214.15	6457.47	5346.69	4832.06	8310.11	8013.74	7094.05	3302.51	3397.06	3797.14	5905.87	6705.88	6454.07	6414.84	6191.09	2949.36	10295.6	5293.4	7470.8	9301.86	10020.6	4369.31	5336.72	3905.17	10403.4	6397.07	12661.5	11756.8	5331.03	4668.8	7071.66	7620.51	6940.9	4731.2	3303.34	6985.65	5141.26	6210.31	5985.28	6622.24	5358.83	5913.62	5524.57
P53990	P53990	IST1_HUMAN	IST1	IST1 homolog	5864.07	5381.5	4420.79	6706.61	6512.8	4421.1	5539.19	5171.51	4965.37	2926.96	5065.41	7214.99	4633.43	3032.18	3074.34	6799.6	4367.51	5085.47	4801.1	6080.4	6932	7091.84	7146.22	2465.15	3819.08	4023.16	6707.44	5226.56	6185.1	4857.69	4883.52	4112.09	5416.81	6765.95	6197.88	5777.34	4144.04	5342.27	4455.65	6671.8	6451.29	5451.88	5350.32	5278.72	6349.3
Q9NP72	Q9NP72	RAB18_HUMAN	RAB18	Ras-related protein Rab-18	3219.91	4181.76	5259.23	3476.81	3262.37	4028.35	4503.29	4359.08	4456.44	3616.69	3622.4	3545.99	4460.76	4742.86	4762.13	3713.37	5896.57	6205.06	3633.6	6367.23	5665.19	5898.78	4645.9	8125.84	6810.55	6808.29	4644.62	6047.91	4225.51	5443.76	5025.52	6414.71	6078.38	5574.48	5945.21	6171.43	6347.52	6320.32	4853.05	4012.51	5436.6	5569.51	4509.13	5507.87	5719.1
Q9H223;Q9H4M9;Q9NZN3	Q9H223;Q9H4M9;Q9NZN3	EHD1_HUMAN;EHD3_HUMAN;EHD4_HUMAN	EHD1;EHD3;EHD4	EH domain-containing protein 4	6949.21	7656.47	7532.45	6645.46	5148.35	7354.23	6970.16	6276.42	8014.35	4916.89	5130.25	5436.1	6302.27	7149.18	5952.08	4590.92	5164.27	6774.52	5038.77	5032.11	4172.78	4976.25	4392	5126.32	5280.67	5996.72	4230.72	6332.84	4961.16	4342.09	6441.27	5469.48	5841.87	6785.56	6390.8	6774.6	6055.53	6117.16	5397.27	6288.89	4781.42	4160.26	5933.97	5658.28	5488.18
Q02978	Q02978	M2OM_HUMAN	SLC25A11	Mitochondrial 2-oxoglutarate/malate carrier protein	4929.64	5620.65	5985.22	5679.03	4459.38	6705.03	4742.56	3763.27	5232.71	4242.05	4791.19	5225.09	5600.24	9356.05	9555.05	4234.32	7927.89	5553.59	2069.24	4369.6	4561.32	4174.67	4079.62	8776.48	7595.43	7894.52	4186.11	5596.74	2774.28	5550.2	4989.84	6437.71	5802.57	4207.91	4587.43	6718.2	6389.74	6942.97	7464.13	6323.25	6874.41	5936.75	5984.63	6267.66	6022.55
O00299	O00299	CLIC1_HUMAN	CLIC1	Chloride intracellular channel protein 1	6536.21	6949.16	7350.29	5753.19	6856.22	6505.76	6728.84	6041.28	6258.02	6629.6	7084.76	6124.91	6722.7	7660.27	6575.42	5399.93	6418.36	8593.41	6780.36	8570.88	4522.82	5588.82	5568.49	4645.92	5475.08	6343.8	6026.03	7766	6626.57	5880.23	7330.34	5977.79	6385.82	5486.89	7241.34	7297.72	7700.95	5521.88	5789.91	6054.63	6672.48	7124.47	7407.6	5842.92	6211.23
P61160	P61160	ARP2_HUMAN	ACTR2	Actin-related protein 2	4879.72	5587.41	6837.23	4394.02	5292.4	5850.06	5023.74	5027.66	5482.16	7477.48	7196.11	7021.68	5284.09	5425.52	4722.32	3930.94	5416.33	6396.9	5480.43	6683.77	3286.58	5465.65	4408.95	5329.73	5533.55	4948.05		5577.37	3910.63	5042.92	6674.66	4938.96	5091.12	4002.29	6232.77	6698.23	4956.04	4659.33	4981.09	5165.47	5677.64	6223.76	5911.95	6686.07	5536.36
P35609	P35609	ACTN2_HUMAN	ACTN2	Alpha-actinin-2	3901.85	5193.18	3127.82	3483.28	3161.74	7427.37	3922.01	4059.35	7663.51	2878.6	3820.43	3318.38	4579.55	5289.45	5688.83	2490.3	5703.1	7850.72	4389.75	3504.82	4360.52	2710.01	4782.18	6503.9	7538.78	7958.99	3924.26	7078.55		5557.87	6649	5440.52	6839.51	4156.39	6348.37	7391.1	5910.9	6961.83	9794.8	5001.49	5733.59	5334.16	5796.95	5173.81	5794.56
Q9Y6G9	Q9Y6G9	DC1L1_HUMAN	DYNC1LI1	Cytoplasmic dynein 1 light intermediate chain 1	5062.87	5168.29	4290.66	5310.89	5651.69	5567.91	5506.84	5340.37	5200.99	4756.58	4870.35	4514.45	4604.94	4037.93	3954.98	5807.98	4787.98	5104.69	5789.4	6065.25	4748.76	4689.77	5802.17	4210.04	4632.8	5246.16	3984.05	5398.09	5825.93	5469.55	5683.33	5321.49	6102.2	5391.41	6377.52	5563.45	5739.32	5063.57	5049.62	5917.84	5357.75	5878.89	5390.77	5409.6	5046.25
P35270	P35270	SPRE_HUMAN	SPR	Sepiapterin reductase	6311.76	5804.2	6231.08	5688.4	5265.69	4398.7	6415.01	5561.31	6339.03	3904.19	3970.72	1318.17	7327.44	6038.47	4823.34	7912.93	5929.19	4998.59	7749.56	5159.7	8555.32		6506.52	5379.16	6443.32	4640.32	5893.73	6220.49	5787.66	6169.32	8423.99	5593.69	5506.04	6958.7	6679.8	5047.1	9242.61	8334.56	6371.5	6279.15	7083.02	5303.79	5078.92	6610.33	5527.52
P12694	P12694	ODBA_HUMAN	BCKDHA	2-oxoisovalerate dehydrogenase subunit alpha, mitochondrial	6236.08	7541.76	6075.13	5796.3	5424.11	6591.47	5255.04	4952.25	6022.9	3676.78	3750.29	4252.5	3742.58	4307.23	3993.75	4529.81	7268.46	6140.29	4641.15	5519.04	7294.87	6623.78	4785.99	10233.7	6758.55	7648.88	4142.18	5846.93	4961.4	8082.74	5353.78	6621.66	6624.52	5487.88	5643.53	5138.43	5708.43	4286.06	7421.52	5745.18	5906.47	5505.54	6115.32	5435.54	5423.78
P26232;P35221	P26232;P35221	CTNA1_HUMAN;CTNA2_HUMAN	CTNNA1;CTNNA2	Catenin alpha-2	8241.45	8831.24	6095.64	8168.22	7539.88	7239.03	9440.52	9926.08	11688.2	6650.26	5977.93	5703.74	8374.1	6751.92	6489.66	4307.86	2875.79	6963.58	7074.79	5435.87	4649.9	3390.12	6031.78	4785.76	3040.98	3799.94	3098.12	5843.66	4480.46	5795.25	5065.08	5371.78	6128.36	4150.54	6501.73	5185.33	6049.69	5641.84	4038.7	5830.59	6062.64	5487.48	5952.51	6575.74	6879.41
O00750	O00750	P3C2B_HUMAN	PIK3C2B	Phosphatidylinositol 4-phosphate 3-kinase C2 domain-containing subunit beta				1034.81		781.316	963.479			959.497	662.504	705.991	300.314			2704.89	2512.91	842.927	2525.21	3951.8	3289.82	7121.63		2222.25	4159.67	1191.61	9508.56	2792.24	6285.99	6902.45	2232.85	1733.72	2766.32		3198.09			1465.63	1188.75			1167.4	3239.8	3191.77	4232.91
P16152	P16152	CBR1_HUMAN	CBR1	Carbonyl reductase [NADPH] 1	4154.17	4064.56	5620.33	4056.42	5143.67	5012.81	5417.27	5049.79	6243.49	3264.75	3866.65	3597.61	4881.47	6084.14	5645.69	4851.44	5084.17	4340.98	6226.58	3606.69	4199.47	5132.71	3895.33	4197.26	5546.66	3932.72	3652.5	6273.54	4348.12	4287.73	4772.42	4422.9	5405.27	4464.63	6262.05	5203.25	6096.89	4036.7	5744.94	4927.9	5515.52	4586.23	5037.05	4888.01	4452.87
P16615	P16615	AT2A2_HUMAN	ATP2A2	Sarcoplasmic/endoplasmic reticulum calcium ATPase 2	1893.05	4637.15	2468.04	3397.91	2834.41	4729.72	4333.94	2493.43	3933.93	3149.58	4194.41	3707.94	4785.37	10665.8	10877.8	9034.44	12607.5	5148.27	3872.17	4451.91	4472.37	5040.94	5561.02	6510.81	8160.34	5858.63	5111.44	5430.06	3739.29	4126.3	4058.8	3935.97	5440	2899.57	3945.63	5415.85	2900.81	7597.64	14071.8	5484.41	6155.58	5493.59	5860.4	5301.9	5570.67
Q15119	Q15119	PDK2_HUMAN	PDK2	[Pyruvate dehydrogenase (acetyl-transferring)] kinase isozyme 2, mitochondrial	4948.18	6298.59	5543.64	4954.07	4537.54	5192.61	5220.81	5221.92	7062.74	4610.79	5108.23	5394.56	3689.43	3493.57	3654.4	2773.77	4643.33	4693.44	4390.43	4587.46	5098.83	6126.6	6239.36	5233.04	6191.63	5129.17	3925.52	4428.14	4516.18	5451	5259.19	5339.78	5841.97	5521.29	4623.41	4675.45	5183.32	5061.95	4340.31	6266.76	6401.59	4500.51	4467.54	4558.28	5207.45
P15311	P15311	EZRI_HUMAN	EZR	Ezrin	5869.98	5330.2	5518.89	5391.03	5721.62	6053.58	6335.55	6211.65	7107.17	6787.22	6069.02	6678.81	7547.54	7024.45	6480.91	6617.12	6535.96	7768.14	6610.55	6174.84	6778.57	5330.18	6128.57	5932.35	6491.93	6876.01	3979.3	6081.83	5269.93	5616.26	7566.96	6902.47	7229.58	6142.46	7184.87	7067.81	6085.44	6384.24	6364.34	6920.03	7232.27	6606.71	6882.35	6769.74	6740.93
Q9BZZ5	Q9BZZ5	API5_HUMAN	API5	Apoptosis inhibitor 5	4944.2	4947.37	5243.31	5299	4401.34	5770.42	5360.59	3815.32	4690.78	7631.62	6143.25	7120.22	3673.87	3343.94	2902.86	6491.64	3146	4729.34	5649.3	4975.91	4765.91	6428.29		2186.73	3533.37	3551.36	5899.71	5055.7	4843.72	4467.35	3694.32	4381.2	5787.09	6385.71	5005.67	4225.58	5755.42	4078.71		2448.49	5003.8	5238.02	5298.98	7221.27	4683.53
Q96GD0	Q6ZT62;Q96GD0	PLPP_HUMAN	PDXP	Chronophin	5342.55	6109.99	6483.47	6149.69	7267.98	6207.37	7009.75	7106.4	5966.33	3741.33	5863.22	4990.17	5655.4	4459.76	4256.57	4240.61	3871.78	4633.32	4792.71	4867.13	4609.26	4277.05	5165.56	3522.11	4831.45	3685.25	6761.58	5860.69	5140.86	4891.66	6286	7235.71	5336.88	4291.02	5621.08	6671.9	4491.09	4461.94	4688.27	5727.01	4918.6	4361.79	4525.22	5732.77	6332.74
Q9BQE5	Q9BQE5	APOL2_HUMAN	APOL2	Apolipoprotein L2	5642.68	4837.14	4702.84	6590.14	7491.55	6377.06	4467.6	3553.81	3774.17	5388.82	4670.21	4960.3	5158.88	3428.23	3736.12	5222.74		5020.47	6851.26	5456.9	5993.61	7160.39	5794.49	3926.97	3866.64	3661.2	2892.87	4732.76	5716.8	5020.76	7299.44	5285.35	4475.69	6521.25	5516.15	5427.54	8473.05	5371.15	5260.34	6016.05	5909.59	4832.03	5498.99	5716.91	5202.13
Q8N3V7	Q8N3V7	SYNPO_HUMAN	SYNPO	Synaptopodin	4837.25	4551.97	4496.57	6337.54	6515.46	6536.95	4410.09	4856.08	4717.31	4164.36	4382.77	4159.82	4762.02	4213.49	3231.6	4172.24	3505.78	5363.63	5608.04	5994.98	5518.11	4442.45	5923.56	4881.43	5983.66	4242.54	4286.9	4790.74	4648.22	5520.71	5853.45	6575.93	5156.66	3898.32	6712.27	6499.08	4544.9	5348.64	6213.87	6150.25	5400.6	5143.85	5126.74	5369.26	5172.75
P25789	P25789	PSA4_HUMAN	PSMA4	Proteasome subunit alpha type-4	5086.08	6188.22	5499	4265.19	5036.71	6321.32	5939.33	5357.92	5715.39	7170.53	8496.26	7189.58	7603.7	7785	6228.46	4740.02	5554.74	6769.84	6889.36	6397.69	7179.34	7050.51	6543.62	5547.9	7411.17	7053.45	5105.06	6976.37	6596.95	6123.07	7056.71	6491.15	6645.09	6456.91	7576.53	6191.72	8608.34	7152	7145.21	6531.82	6530.95	7417.65	5300.71	6989.81	7031.11
P36969	P36969	GPX4_HUMAN	GPX4	Phospholipid hydroperoxide glutathione peroxidase	5008.31	6235.53	5757.48	4953.61	5106.87	5880.4	5952.79	5070.29	5574.77	5434.53	3581.82	4051.17	3601.33	3932.37	4495.69	6057.03	8515.09	5589.06	7157.15	5766.53	4678.84	6534.01	6794.65	7727.92	7542.23	6016.36	6088.93	6076.72	5409.37	4635.02	6041.39	5925.39	5664.73	5339.74	6491.2	5283.19	7584.8	6391.8	6821.23	6314.67	6217.22	5675.66	5557.2	5785.38	6394.72
Q13683	Q13683	ITA7_HUMAN	ITGA7	Integrin alpha-7	4142.87	4768.27	3634.93	3463.56	3309.29	3776.61	4614.92	4003.75	4669.06	4616.38	5221.14	4730.69	6749.75	6308.34	6025.25	3008.87	3227.53	4370.06	4193.42	3390.73	2302.64	3336.45	3305.66	4115.73	4258.04	3098.91	3577.76	3719.27	2765.19	3600.11	3936.33	3357.47	4510.52	2384.46	4046.94	3678.61	3462.06	4450.17	3355.02	4113.75	5467.4	4466.97	5516.39	4554.09	4789.94
P62304	P62304	RUXE_HUMAN	SNRPE	Small nuclear ribonucleoprotein E	4873.18	4149.76	4971.78	5385.19	2786.29	4068.68	4424.54	4192.36	3280.11	5098.63	4293.37	4677.74	3248.53	2237.87	2233.45	4035.3	2740.53	2835.65	2273.66	5040.63	2633.31	4495.36	2716.36	1617.31	1488.14	1984.23	4648.18	3818.05	3918.68	2468.45	2427.63	2236.99	3570.14	4052.27	3366.93	2870.22	2353.48	3410.28	1694.39	4240.4	4295.24	5115.39	4139.98	4526.7	4830.02
Q13162	Q13162	PRDX4_HUMAN	PRDX4	Peroxiredoxin-4	4955.04	5169.18	6384.17	5029.92	5049.48	4795.29	4432.79	4932.27	5035.69	7009.24	5103.39	5060.14	6334.73	4573.41	6311.66	4898.28	5733.26	5641	4560.91	4367.7	4607.33	5039.85	3500.69	4847.88	5969.23	6366.04	6258.03	4762.65	3409.8	4524.89	6062.15	6278.43	4801.69	5517.94	4001.43	6912.88	4867.89	4206.96	4685.67	6323.62	4142.12	5242.2	5414.66	6441.78	6525.72
O00170	O00170	AIP_HUMAN	AIP	AH receptor-interacting protein	4755.05	3832.63	4634.66	3831.85	4118.15	3780.39	3962.67	5444.07	4154.05	2327.28	2375.9	2447.46	3136.36	2604.89	3226.65	4296.42	3163.06	3274.55	3976.74	3388.57	3572.78	3171.43	4195.75	1774.81	3034.64	1972.74	3494.94	4092.7	5252.5	4293.84	3106.46	2301.02	3698.14	3027.93	3281.13	3283.06	2734.86	2447.59	2414.87	4113.46	3768.51	3539.63	4583.39	4461.64	3368.65
Q15942	Q15942	ZYX_HUMAN	ZYX	Zyxin	7678.27	6572.75	10131	5719.85	6629.21	5290.79	4744.09	5721.46	4587.21	6753.58	5048.13	5449.6	5272	3909.65	3191.19	9077.44	4587	7241.21	5849.8	7572.58	3684.86	7405.53	5525.66	2713.39	2610.73	3890.49	7040.88	5329.04	6412.05	5842.16	5760.36	5032.85	6580.01	5804.1	3872.57	6751.33	5614.44	4441.95	2125.59	6766.69	6043.48	5125.52	4974.95	5975.57	5688.8
Q96AB3	Q96AB3	ISOC2_HUMAN	ISOC2	Isochorismatase domain-containing protein 2	6834.9	6937.9	5920.32	8414.02	5166.25	7124.06	7929.42	7233.96	7315.07	6590.59	6612.86	6415.76	7354.67	6148.48	6133.28	3220.65	3377.73	4327.06	3023.13	2455.84	4708.8	4021.23	3523.28	2720.9	3975.64	3809.36	3862.46	4394.72	3176.6	3565.05	3210.39	3773.8	3154.07	3560.13	5170.01	3929.52	5702	3141.59	4327.6	5375.07	5485.75	5315.65	5111.16	4980.4	6089.75
P67775	P62714;P67775	PP2AA_HUMAN	PPP2CA	Serine/threonine-protein phosphatase 2A catalytic subunit alpha isoform	5245.46	5807.49	4931.48	4966.04	5025.58	5327.63	4551.65	4912.92	6131.49	4542.71	5727.34	5443.02	5548.56	6718.23	6063.49	4208.17	3843.77	6586.98	4652.43	4964.98	5317	3915.65	4688.98	5616.63	4876.37	5426.87	3158.23	6095.98	3445.59	3942.6	5694.02	4970.14	5872.24	4874.83	5670.67	5273.68	5038.43	5463.23	6655.32	6002.16	5524.56	5889.32	5060.86	5661.71	5508.11
P63220	P63220	RS21_HUMAN	RPS21	Small ribosomal subunit protein eS21	7379.08	6576.95	5803.29	6744.64	6833.47	6827.76	5109.29	5203.94	5499.54	9120.04	6400.12	6262.1	7328.35	6753.54	5631.77	6114.18	4673.36	7283.9	5153.83	4047.77	4556.26	3822.88	5338.01	3097.39	3832.4	4230.98	4967.2	7125.29	4085.54	4037.74	4984.03	5065.2	4689.69	5939.35	4424.27	5981.63	5106.04	4678.48	4463.53	6923.37	6805.31	5695.05	6292.62	4398.35	6662.39
Q99747	Q99747	SNAG_HUMAN	NAPG	Gamma-soluble NSF attachment protein	4265.72	4122.55	4243.47	4806.27	4701.78	3250.78	6424.2	4802.02	5187.17	3609.82	3388.46	3148.79	3690.52	3883.66	3760.28	10892.3	4507.53	5329.08	6905.65	6712.99	6619.27	5899.18	6677.67	3260.07	5062.04	4369.75	8370.21	5770.64	9405.19	6079.92	6185.88	5422.99	6191.08	7237.27	6785.5	5171.67	5679.91	6979.9	4532.31	6538.21	5979.7	6687.45	5121.81	5019.25	5171.23
O95865	O95865	DDAH2_HUMAN	DDAH2	N(G),N(G)-dimethylarginine dimethylaminohydrolase 2	5831.57	6069.85	8170.55	5941.48	7891.63	6331.15	8792	7773.89	7385.45	5614.49	5218.9	5154.22	5210.18	4247.39	4314.03	5631.38	5434.81	4572.31	6091.78	5021.73	3922.3	5795.22	5615.18	4413.89	2661.02	3561.35	5290	6933.59	7290.67	6936.33	6421.8	5782.25	5483.61	4962.24	6751.03	5229.05	5023.5	4698.41	3599.72	6614.95	5820.15	6476.29	5898.52	6320.1	5963.4
P46108	P46108	CRK_HUMAN	CRK	Adapter molecule crk	7580.86	6425.55	6792.3	8337.63	6725.39	5355.74	8204.05	7344.98	5261.98	4687.16	4174.32	4666.92	4349.65	4070.45	3858.34	7710.35	4709.28	4317.09	6079.82	6681.5	4396.75	6405.39	5781.01	3840.62	4298.27	4240.95	7115.35	6318.54	6360.23	6445.12	5495.57	7155.59	5492.96	6150.33	5017.26	5191.72	5449.88	5275.71	2644.57	5789.08	5818.07	6048.26	6376.75	6545.51	6156.84
O15144	O15144	ARPC2_HUMAN	ARPC2	Actin-related protein 2/3 complex subunit 2	5295.08	5510.71	7351.14	4733.41	6162.91	6496.25	5883.25	9394.02	6021.19	5975.9	6130.81	6398.14	6226.79	5168.74	5452.02	6842.03	6540.18	5640.55	6115.86	7069.79		7351.03	7417.09	5357.3	4913.76	6916.56	5455.32	6095.48	5119.83	6288.73	6410.76	5219.12	6443.86	5809.26	5961.16	7472.19	5813.25	6053.49	5315.82	7943.29	7124.6	5756.17	6741.75	8443.21	6044.88
Q9UFN0	Q9UFN0	NPS3A_HUMAN	NIPSNAP3A	Protein NipSnap homolog 3A	5412.39	6228.58	7101.16	4597.67	4381.48	6099.13	4125.34	4780.83	5249.57	5989.03	7682.47	7170.27	7785.06	10139.5	7729.78	3067.41	4424.02	4075.16	2143.9	3736.05	4121.25	3864.05	4793.48	6412.46	5208.42	5572.49	2570.11	4498.95	2168.4	4895.88	4564.94	2747.28	2549.64	3108.25	5324.32	4768.6	3619.21	4369.51	4317.17	6064.64	6166.95	5436.58	6049.29	5709.72	5912.05
Q9UDY4	Q9UDY4	DNJB4_HUMAN	DNAJB4	DnaJ homolog subfamily B member 4	6273.38	6105.08	5651.27	7127.26	6988.02	5347.99	5637.37	4839.34	4639.66	4364.53	4463.58	3619.21	5871.31	5453.07	4841.99	4538.48	3417.25	5139.26	4309.26	6602.69	4737.72	4667.28	5381.13	4572.36	3346.13	3679.44	4883.07	5204.09	4845.26	4681.24	6056.52	4942.4	5254.3	3715.18	4983.28	5246.04	4148.23	3824.54	4401.76	5409.64	5158.5	5872.73	5176.6	5113.79	5731.19
Q9Y3B8	Q9Y3B8	ORN_HUMAN	REXO2	Oligoribonuclease, mitochondrial	5858.1	5567.32	4886.96	7464.2	7477.48	6360.58	5545.11	5152.18	6396.52	6729.33	6115.48	5737.92	5810.65	4403.51	4370.94	4117.75	3665.37	4153.23	5665.17	5538.17	4292.69	3160.34	5514.02	2986.88	5015.63	3591.78	4223.88	3913.76	4340.85	4000.42	4733.77	4539.7	3945.51	4828.83	4427.68	5107.52	5757.2	4863.35	3869.39	5230.45	5980.72	5128.37	4501.72	4811.74	4856.67
Q9ULP0	Q9ULP0	NDRG4_HUMAN	NDRG4	Protein NDRG4	3316.69	3299.3	3584.72	4523.58	4995.97	4375.14	4365.04	5456.22	5640.09	4158.4	4558.43	4645.46	4252.25	4347.39	3611.18	5285.12	4214.19	4808.32	4570.7	3831.8	6033.76		4546.89	4642.21			4462.09	4069.5	6175.75	5644.9	4259.25	6645.42	5729.04	5590.35	5170.33	4244.36	3906.81	5510.52	4972.24	5001.34	5695.15	5424.63	5247.29	5156.37
O00592	O00592	PODXL_HUMAN	PODXL	Podocalyxin	4186.84	4253.64	2454.41			2091.37	4512.12	5546.36	4903.54				2390.49			5233.85		4863.43	7045.03	4358.93	5908.13	4948.04	7047.19	7803.55		5175.84	6190.87	3560.9	6873.64	10237.9	3162.38	7273.87	3770.36	5603.19	6263.63	2304.88	5522.58	8336.79	5175.28	5361.15	4637.02	5115.6	6275.36	3683.76	4672.51
O60749	O60749	SNX2_HUMAN	SNX2	Sorting nexin-2	6720.71	6145.7	6479.31	6867.15	8223.92	6071.2	8214.69	6873.1	8441.22	7046.18	6459.27	6870.53	6609.77	4848.55	4766.96	8250.99	8209.89	5809.75	7961.65	8242.3	8057.36	12100.9	6988.3	4259.41	7332.3	8049.59	9296.43	7896.97	9031.24	7399.69	6847.24	7136.48	10144.4	6905.66	4612.89	4454.82	7861.69	6800.08	5890.64	7656.6	11188.4	6023.09	7111.01	8236.68	5127.26
O60506	O60506	HNRPQ_HUMAN	SYNCRIP	Heterogeneous nuclear ribonucleoprotein Q	6295.91	6415.52	6709.26	5640.42	4931.06	5549.35	6096.91	5448.87	5492.41	5931.74	6705.88	7179.69	5786.28	5294.32	4933.59	4626.98	4246.83	5412.07	3851.88	6229.49	4209.43	5728.94	5428.02	4004.75	4240.61	4364.15	5343.65	5549.82	4809.3	5300.08	5108.16	4389.77	4940.26	4166.39	4511.68	4629.39	4140.97	4588.28	4457.41	6098.31	4712.59	5135.2	6001.69	5792.94	5843.15
Q96AE4	Q96AE4	FUBP1_HUMAN	FUBP1	Far upstream element-binding protein 1	8676.24	7239.71	6666.4	7881.92	6674.91	5583.87	6735.17	6894.16	5561.42	7333.01	7684.11	5852.23	4150.1	2440.68	2843.44	5704.1	2825.68	4260.25	4296.98	5812.94	3882.42	5054.47	3990.9	2872.45	2777.31	2387.8	5271.84	4906.38	6494.04	3582.48	4043.66	4160.47	4719.09	4179.69	3904.78	3895.22	3453.6	4159.12	2624.62	5708.93	5137.61	5034.69	5374.02	4758.98	4855.44
P63208	P63208	SKP1_HUMAN	SKP1	S-phase kinase-associated protein 1	6484.74	5168.71	5456.15	6725.15	6856.35	4887.56	7314.01	8541.13	5660.49	4894.83	5049.08	6506.15	5972.67	4056.22	3332.82	7351.04	4304	4347.01	6568.11	6716.55	5528.82	6940.82	6235.3	3187.41	4301.84	4015.75	7692.56	5584.93	6933.25	6799.12	6603.23	5524.67	5838.7	6585.41	6565.36	4345.81	4773.78	4925.88	4315.54	6309.78	6029.29	6100.82	5869.42	6072.34	5798.89
Q9Y639	Q9Y639	NPTN_HUMAN	NPTN	Neuroplastin	4629.85	3916.34	3919.12	5760.95	6574.39	3848.64	3143.84	4961.9	4102.42	5360.53	5515.56	5415.44	6683.43	5420.33	5196.05	5459.43	2561.18	6359.82	5079.98	7123.66	4948.54	5574.99	5786.1	3240.64	4088.77	4129.72	3352.65	5849.84	6166.83	5059.23	5185.21	4738.28	6583.32	4879.4	5289.16	4127.29	4648.44	3983		4397.51	5641.74	4424.54	4572.41	5168.31	5303.38
P35637	P35637	FUS_HUMAN	FUS	RNA-binding protein FUS	6734.52	5271.45	6286.55	7842.48	5341.83	5997.08	6115.04	5413.99	5090.01	5870.11	5298.09	5328.12	2526.46	2159	2381.34	6831.95	2617.52	4182.52		5755.28	4515.35	5723.05	5951.93	2496.1		2554.98	3496.46	3508.38	4993.6	5036.55	3638.84	3830.05		3295.6	3817.56	3240.44	3372.28	2388.35		5102.84	4459.24	5063.37	5157.49	5201.98	3588.71
Q96M29	Q96M29	TEKT5_HUMAN	TEKT5	Tektin-5	3007.26	3746.82	2333.52	3947.34	4258.81	3818.43	5789.37	5607.1	5870.97	2139.94	2425.82	2850.66	3096.33	2536.43		6264.17	7478.34	4120.65	9906.2	5530.06	6873.15	6362.22	7970.76	6097.6	7446.76	4678.08	8297.44	5347.98	9142.44	9557.87	5211.18	5237.35	5134.88	8770.66	6907.49	5022.25	8095.48	6796.96	6413.42	4942.41	5308.59	5918.42	4750.62	4881.55	4724.16
Q12846	Q12846	STX4_HUMAN	STX4	Syntaxin-4	5723.23	5302.08	3803.9	5165.33	2880.33	3295.42	4746.58	4449.03	3490.06	2094.66	2305.32			1811.37	2030.2	6579.25	3748.55	5998.48	3793.8	5337.8							6614.62		4243.62	4677.67	4526.06	6604.75	5137.06	9467.96	5968.31		6806.31	4862.88		3980.33	4621.83		3863.43	4724.99	3854.46
P49189	P49189	AL9A1_HUMAN	ALDH9A1	4-trimethylaminobutyraldehyde dehydrogenase	4783.21	6536.17	5294.84	5000.21	6211.51	7288.01	4916.65	5492.69	5900.12	9549.07	8852.26	10429.7	8359.76	11495.3	11999.1	3818.63	9054.27	4525.35	4195.68	3721.39	4209.07	2760.1	4617.15	7609.37	8221.42	6378.57		5517.95		4080.29	5198.89	4698.76	5787.62	3281.28	4620.94	5028.09	3853.87	4545.34	7568.29	5992.3	6528.08	5890.88	5915.83	6154.58	5807.01
O76041	O76041	NEBL_HUMAN	NEBL	Nebulette	3786.62	4722.66	4090.12	4578.63	4450.63	7033.03	4699.37	4713.16	7326.55	2118.38	2446.02	2132.78	3073.65	4496.03	4017.93	5797.23	8570.86	7398.06	6824.94	5615.76	6283.96	5382.66	4539.14	10114.2	10531.8	11679.9	3599.33	6323.38	5139.4	5427.59	4689.84	7236.67	6246.03	5554.52	6700.74	6655.21	6408.28	8216.04	11143.1	5575.15	6039.93	5680.74	7010.23	4932.32	5606.42
P28074	P28074	PSB5_HUMAN	PSMB5	Proteasome subunit beta type-5	3142.96	3803.4	3367.07	4383.49	3755.4	4748.7	3210.33	2872.02	3817.36	7397.72	6820.51	7224.1	7215.24	7334.53	7419.33	4314.29	6988.97	4761	4241.08	4236.83	4010.06	6173.46	5085.04	5574.66	6394.07	5252.35	3948.34	4727.86	4421.01	4543.22	4754.48	3717.62	5412.62	4654.04	4236.79	4488.13	4769.06	4918.54	6323.37	6180.49	5722.4	5659.65	5199.61	5950.98	5414.63
P63173	P63173	RL38_HUMAN	RPL38	Large ribosomal subunit protein eL38	5624.86	5255.56	7287.88	3896.42	4520.09	4247.56	4785.62		3713.94	5458.33	7272.82	8389.11	4742.32	4268.36	5102.86	5649.54	2782.8	4456.91	2844.05	7731.62	3861.87	7381.98	3852.24	3924.87	2923.98	3713.54	6300.64	4316.36	3900.14	3850.06	3671.47	2685.96	3548.43	3506.74	3564.5	4729.89	3371.79	3348.3	2494.62	4555.6	4516.18	4504.07	4255.52	8243.33	5015.53
Q8NCW5	Q8NCW5	NNRE_HUMAN	NAXE	NAD(P)H-hydrate epimerase	6112.25	6129.04	5160.4	7454.25	6586.38	6769.91	6589.46	5782.07	6443.38	5864.85	5451.71	5156.35	6479.97	5018.8	4628.87	7939.97	5574.54	6077.94	6549.22	5853.04	7775.08	4998.38	5997.87	5172.59	5336.88	5483.82	6946.94	6632.4	7128.79	6400.98	5915.25	7627.99	6644.72	6838.61	6561.27	5759.77	7456.92	6734.58	5901.68	7668.54	6622.63	6202.58	6025.58	6373.69	6064.94
Q9BUL8	Q9BUL8	PDC10_HUMAN	PDCD10	Programmed cell death protein 10	7807.97	7643.58	8666.74	8166.12	9218.46	5882.17	6372.7	8083.89	8860.91	7828.89	5784.22	5897.02	5484.84	4690.04	5085.25	10344.7	6409.1	5680.62	6852.16	5436.28	6261.23	7035.42	7833.34	3894.92	5012.91	5286.02	3792.65	9799.61	7663.98	4274.65	6674.14	5320.47	6914.78	6589.23	5482.41	7698.51	5925.56	5215.03	5114.81	9434.54	7404.33	8468.77	7034.14	5876.5	8056.59
Q8N1G4	Q8N1G4	LRC47_HUMAN	LRRC47	Leucine-rich repeat-containing protein 47	4728.8	5098.92	5061.37	6182.55	6929.16	6937.94	6352.97	6103.56	8468.98	4545.32	4560.9	4438.54	4603.02	4815.32	5584.52	5086.62	5729.36	6395.33	5826.31	4803.39	4642.57	4829.44	6161.43	4396.47	4746.32	6306.68	3216.58	5744.9	4673.42	4910.27	6504.43	6121.4	6965.59	5295.63	5631.97	6050.45	5321	5226.04	6255.93	6129.74	5263.14	4554	6127.27	5538.98	5997.92
P14324	P14324	FPPS_HUMAN	FDPS	Farnesyl pyrophosphate synthase	3955.21	4106.21	4505.89	4030.12	4453.54	4494.43	4734.92	3929.9	4509.74		6602.63	3547.71	4056.4	4097.66	4912.99	3112.95	6398.77	6222.9	5721.46	3862	4105.55	4070.69	4311.48	5235.28	5475.44	5032.76	4880.59	3888.81	3701.82	6303.68	5402.45	4788.3	5569.11	3758.45	4701.72	5034.35	4672.56	5134.75	4330.49	4681.82	5393.43	4916.25	3976.07	4929.04	5891.32
P35222	P35222	CTNB1_HUMAN	CTNNB1	Catenin beta-1	5601.87	7830.23	5096.47	5739.34	5443.76	6997.65	7303.51	7617.7	10497.3	3953.8	5721.22	4862.24	4632.66	7064.92	8405.7	1499.41	3928.7	6486.38	5939.36	4822.69	4300.5	2534.13	5744.44	5776.35	3910.29	6229.59	2665.32	7044.83	2559	5228.8	6169.63	7511.66	6543.01	4665.28	8200.66	6550.07	4581.72	6586.89	5559	6117.1	5399.8	5949.65	5826.52	6004.45	5584.61
P63000	P15153;P60763;P63000	RAC1_HUMAN	RAC1	Ras-related C3 botulinum toxin substrate 1	4799.64	4636.78	6634.06	3800.8	4792.16	4398.82	4932.23	3470.85	5452.47	6007.29	6949.8	6642.58	6285.33	6714.28	6817.82	2959.04	6509.31	5193.96	5404.92	3353.27	3410.45	3944.81	3117.96	4865.87	5082.55	3917.57	2778.9	4457.75	3400.55	3851.01	4366.57	4385.87	5538.85	2749.03	4082.08	5081.31	3667.8	4245.97	3881.78	5561.76	4589.51	3968.69	5665.59	5701.34	4654.24
Q13547	Q13547;Q92769	HDAC1_HUMAN	HDAC1	Histone deacetylase 1	2436.73	6806.76	4809.97		4961.91	5747.56	5204.79	3350.77	5090.6	4719.33	5203.9	5956.26	4187	4710.44	5627.37		4853.89	5319.62	3897.15			4464.21		6582.6			2651.53	4293.29		3029.74	4594.55		5607.48		4370.69	3995.34		5842.74	4467.08	5158.19		3537.12	3727.89		6881.43
P63098	P63098	CANB1_HUMAN	PPP3R1	Calcineurin subunit B type 1	4093.77	3005.91	4297.99	5467.83	4695.62	5523.08	5522.65	4639.02	6474.24	4588.92	4630.5	3413.56	3029.88	2922.05		8718.21	6013.95	3586.87	5715.37	5213.93	6018.13	7071.89	5199.35	2217.67	3558.46	5054.29		5184.86	9901.23	5306.01	4518.29	4061.26	5277.21	8625.22	5302.39	4264.85	5647.51	4626.86	3600.58	5474.27	6200.38	4860.68	4573.55	5766.85	5466.91
Q9Y5J9	Q9Y5J9	TIM8B_HUMAN	TIMM8B	Mitochondrial import inner membrane translocase subunit Tim8 B	6505.02	5466.71	4374.1	10451	6877.86	6606.73	8236.16	7848.15	6786.92	7700.93	6602.17	6400.73	4978.66	2695.58	3193	4761.7		2221.96	3120.56		3887.61	4145.58	3096.83	3639.39	3275.65	2772.15	4545.02	2483.39	4382.19		2345.93	3430.85	3123.81	5795.77	3286.47	2537.9	3270.8	3827.66	4067.02	4212.81	4550.9		4111.14	4474.63	4600.92
Q9BZQ8	Q9BZQ8	NIBA1_HUMAN	NIBAN1	Protein Niban 1	5101.67	5648.69	4655.95	4721.87	5882.16	4716.71	4907.22	6093.26	6468.52	3040.92	3742.68	3756.97	5433.73	7784.17	7000.52	3471.34	6536.54	6188.91	5607.72	3799.05	4531.04	3249.8	5276.6	4649.62	6228.86	5867.74	4411.84	5570.3	3885.14	5243.1	5078.23	4183.12	6025.69	4090.74	4252.83	6838.77	5336.28	5250.73	6976.51	5950.61	5696.93	4732.23	5325.21	5955.79	5218.67
P08708	P08708	RS17_HUMAN	RPS17	Small ribosomal subunit protein eS17	5122.66	4716.55	5439.2	4987.04	5508.77	3922.04	4310.15	4078.6	3825.52	8991.12	7749.46	7257.57	5267.21	3732.5	3609.12	3256.64		4182.89	5107.82	5446.18	3428.12	4161.25	2997.09	2577.29	3528.64	3521.35	2864.83	3935.79	3273.5	3236.17	4099.61	3725.6		4061.45	3542.72	4502.17	3894.87	2791.18	2736.23	4301.02	5034.21	4876.54	5221.57		4993.67
P04843	P04843	RPN1_HUMAN	RPN1	Dolichyl-diphosphooligosaccharide--protein glycosyltransferase subunit 1	3831.36	5627.37	4117.52	3367.91	3164.82	5201.47	4611.57	3719.46	3834.43	5490.07	4762.86	4727.38	4619.81	5695.68	5042.63	3661.13	4209.34	4781.61	4050.72	4114.21	3885.21	2833.51	3538.45	4664.34	4737.77	4767.17	3799.81	4061.55	3950.78	4116.85	4530.28	3809.6	4038.09	4140.74	4115.57	4344.97	4103.74	3862.9	5308.88	4284.26	4958.09	5600.54	3755.58	5168.68	4710.91
P02679	P02679	FIBG_HUMAN	FGG	Fibrinogen gamma chain	2262.65	3165.96	4476.96	1508.42	1390.01	1949.35	3018.1	2843.52	2024.19	2164.79	2711.74	4532.76	3676.47	3283.32	4815.85	4532.55	17191.7	4202.94	3326	4555.83	4060.24	2303.57	5957.43	4076.1	7809.4	11724.7	1168.9	12171.3	1656.69	4815.81	4647.78	3648.53	10333.8	1866.89	6637.15	13017.3		2980.2	3237.04	5409.94	4753.74	4472.28	5780	4974.9	4281.34
Q6GMV3	Q6GMV3	PTRD1_HUMAN	PTRHD1	Putative peptidyl-tRNA hydrolase PTRHD1				3936.19	3579.75		5465.01						2996.59	2371.27			4796.89	2734.04	6538		4859.17	5783.69	3856.23		4702.46	4115.22	6532.24		5390.84	3862.51	3572.26			4726.51	4117.03		4360.49	4415.28	4931.06	3888.02		4448.97		3904.41	3667.32
P62191	P62191	PRS4_HUMAN	PSMC1	26S proteasome regulatory subunit 4	5828.17	5052.01	4739.35	5222.7	5149.45	6357.69	5863.24	5258.99	6118.64	5650.25	5181.85	5947.98	5525.96	5170.13	4360.75	7224.58	5829.91	6472.85	5992.32	5239.17	6544.27	7727.4	7214.24	5263	4445.17	5428.04	5336.24	6687.35	6888.31	5925.53	8430.91	8271.73	5548.76	6345.81	6591.22	6704.58	7520.3	5949.36	6872.81	6088.52	7005.36	5526.54	4980.08	5993.85	5285.94
P61077;P62837	P61077;P62837	UB2D2_HUMAN;UB2D3_HUMAN	UBE2D2;UBE2D3	Ubiquitin-conjugating enzyme E2 D3	3660.73	5153.64	4571.2	4594.9	3859.9	4608.01	5433.01	5082.36	4995.41	3264.69	4437.74	4687.38	4736.8	5255.32	5678.69	6514.74	5854.99	5143.18	5392.29	5182.8	6340.74	4552.19	4530.91	4560.02	5446.43	5974.2	5565.35	4513.56	6061.28	6196.89	5688.92	7100.9	5239.4	5721.57	5692.54	5440.46	4833.76	4795.99	6233.19	6220.53	5202.22	5669.2	6486.41	5825.11	5050.58
P61626	P61626	LYSC_HUMAN	LYZ	Lysozyme C	3770.97	3077.53	4779.97	4511.71	4579.17	6706.48	7870.77	5881.37	6716.24	6112.75	6559.31	7649.74	2805.72	2587.18	3899.58	7358.29	3431.36	2665.69	4825.92	30255.1	1998.92	3585.39	2249.02	4344.12	4729.29	4226.66	3108.61	5519.08		3153.72	8417.1	3709.1	4864.12	3445.92	3897.28	10936.1	6197.82	4948.65	4255.73	5591.84	6673.11	7023.06	6897.95	6969.11	6317.25
Q9H1E5	Q9H1E5	TMX4_HUMAN	TMX4	Thioredoxin-related transmembrane protein 4	5157.26	5449.99	3950.87	4056.8	5380.02	5366.28	7274.38	4006.75	5700.94	3846.16	5591.66	2964.62	3902.3	4843.76	3949.33	5871.94	5205.68	6155.27	4064.84	6706.6	4746.34	3724.3	6934.56	3338.6	5438.4	4301.77	4131.62	6468.14	4137.5	7592.91	5207.18	6641.7	5700.63	4936.08	5343.61	6139.67	4208.24	6709.14	5265.97	5395.37	5705.75	4770.73	4927.45	5396.23	7205.32
Q9HBL0	Q63HR2;Q68CZ2;Q9HBL0	TENS1_HUMAN	TNS1	Tensin-1	3661.8	3156.97	4422.57	3799.28	3610.83	4515.27	5253.4	5211.11	5699.09	3455.83	3523.38	3316.47	5185.34	6179.33	5771.66	2983.96	6789.8	3508.13	6585.12	4008.34	6226.11	6366.12	6666.67	5126.29	6247.89	6134.71	5662.86	6390.13	5674.04	7017.11	4572.18	4601.21	7321.09	4723.51	6132.89	5487.72	4371.32	6099.84	5285.98	5999.68	5074.97	5036.69	4547.88	5029.51	5290.92
P55010	P55010	IF5_HUMAN	EIF5	Eukaryotic translation initiation factor 5	6021.68	6201.82	6152.22	6208.24	6421.47	5740.66	6572.65	6030.72	5500.79	3686.98	5356.03	4222.73	5197.33	5113.34	4388.9	7074.52	4380.27	5769.46	7383.6	7285.13	6036.47	5015.96	5084.6	4010.43	5371.24	5151.66	5555.92	5560.35	5766.51	5537.74	4334.8	7278.33	6143.07	5697.73	6167.17	4875.38	5638.06	5259.51	5546.81	5591.27	5262.36	5137.31	5426.92	6084.43	5881.29
Q9Y230	Q9Y230	RUVB2_HUMAN	RUVBL2	RuvB-like 2	4455.23	4812.17	4923.99	4974	4389.92	5067.64	4567.53	4940.48	4466.12	4331.66	5890.3	4543.01	6576.1	5799.92	5699.92	4095.97	4312.67	4438.64	4818.21	3787.25	4566.02	5416.8	3930.48	4369.65	4450.16	4812.79	4516.49	4965.39	4091.85	4793.36	4657.33	4351.34	4828.01	4837.16	4597.94	4761.55	4545.54	4715.15	5098.15	4381.62	4990.96	5021.66	5300.29	5109.62	5332.02
O75083	O75083	WDR1_HUMAN	WDR1	WD repeat-containing protein 1	4035.93	4773.81	4815.1	3840.9	3526.79	4533.61	3730.06	4160.73	4686.98	2057.21	3173.3	3862.57	3674.84	8443.25	7876.65	4126.31	7186.15	7420.28	5167.07	4829.76	3122.02	3600.52	4776.02	7891.55	7553.21	7535.64	2737.88	5613.55	3075.65	5087.94	4694.39	5086.51	5090.96	3302.14	4687.96	6823.53	3272.63	4928.76	6799.84	5615.57	5847.67	5664.6	4828.45	5664.95	6293.32
P55786	P55786;A6NEC2	PSA_HUMAN	NPEPPS	Puromycin-sensitive aminopeptidase	3447.1	3797.19	4183.21	3148	3718.94	4458.98	4477.33	3979.07	4603.61	5215.68	5367.87	5840.45	5889.08	6677.15	6651.58	4730.03	7244.91	5001.78	5494.7	2828.96	4358.86	5393.02	5079.31	6450.59	6071.2	6318.2	3806.67	5182.4	3681.22	5613.3	4302.8	3443.41	4972.3	3272.31	4609.39	4653.34	3791.64	4903.4	5991.45	4846.33	5854.77	4556.07	4217.8	4877.34	5034.13
P62760	P62760	VISL1_HUMAN	VSNL1	Visinin-like protein 1	3970.52	4065.02				4483.88	5373.82	4515.97								8490.59	3966.84	5874.48	5624.77	8139.01	5614.18		7617.85		6372.45	4870.75	9803.83	7759.47	6448.24	5152.47	8044.29		5665.27	9323.53	4569.72	4724.47	6046.46	6391.99	5648.61		4869.55		5992.78		3630.9
P37108	P37108	SRP14_HUMAN	SRP14	Signal recognition particle 14 kDa protein	8713.96	6198.5	8879.86	4796.57	5310.54	5526.78	4849.67	5690.5	4725.16	8499.6	8084.88	8010.97	4628.33	3064.85	2674.34	4417.81	2066.81	4419.9	2485.39	5091.12	3592.16	3944.29	2896.39	2742.15	2626.89	3806.14	2956.45	3763	3529.36	3195	3423.52	3969.96	3372.18	4070.53	3445.43	3847.48	4141.28	2452.34	2012.23	5518.58	5064.01	4239.31	4669.64	5530.78	4645.04
Q99471	Q99471	PFD5_HUMAN	PFDN5	Prefoldin subunit 5	4437.74	3773.47	3832.85	6860.14	5042.66	4507.8	6198.01	6285.83	4847.8	5634.59	4365.91	3578.11	2885.03	1470.41	1600.98	9879.55	3483.05	4150.75	5313.78	5963.03	6218.74	5969.31	2862.87	2794.89	3207.09	3083.58	8620.87	5171.69	7557.26	4737.11	5455.2	6099.11	5859.7	6245.91	5791.11	3763.64	6822.88	4314.2	3160.79	5689.38	3032.65	5419.53	5775.53	5247.45	5795.4
Q15118	Q15118	PDK1_HUMAN	PDK1	[Pyruvate dehydrogenase (acetyl-transferring)] kinase isozyme 1, mitochondrial	5923.42	7410.92	5085.19	5500.75	5114.91	5315.88	6121.35	5027.44	6426.61	3301.9	4595.27	4288.99	3770.34	4006.31	4003.19	3781.01	4734.4	5838.47	4113.43	4611.82	5704.92	3161.77	6125.01	7634.91	5687.33	6286.89	3670.02	4046.14	2981.36	5906.19	5494.43	4908.42	5605.96	5483.97	4603.86	6354.27	5291.21	5179.96	5907.36	5913.22	5874.18	5505.17	5452.24	5594	6065.73
Q86WA6	Q86WA6	BPHL_HUMAN	BPHL	Valacyclovir hydrolase	4971.05	5882.72	4737.27	4590.74	4744.02	5669.39	6780.15	5078.16	5050.23	4487.94	3578.14	3982.04	3966.86	4051.94	3479.66		4425.21	5267.06		6630.28	5718	8293.69	5528.22	5555.3	3105.66	4731.8	6010.19	6201.42		6826.13		5285.22	4132.77	6193.77	5111.82	4999.79	6676.2	5909.91	6827.03	5175.99	5298.76	7182.4	6208.68	3800.28	6603.87
Q02218	Q02218	ODO1_HUMAN	OGDH	2-oxoglutarate dehydrogenase complex component E1	3416.58	5506.62	4294.1	3481.24	3412.99	5459.56	4489.81	4397.88	5448.39	3896.44	3771.87	4212.36	4871.85	7822.73	8818.45	4944.21	8989.32	4180.87	6060.22	4074.39	6245.42	5131.05	7457.81	7070.87	7526.55	6216.89	5550.28	5946.2	6225.42	6408.19	5310.71	4897.21	5706.65	4945.84	5894.69	5293.72	3711.84	5897.22	8226.93	5684.26	5281.74	5202.89	5179.24	5396.17	5664
Q13263	Q13263	TIF1B_HUMAN	TRIM28	Transcription intermediary factor 1-beta	5672.06	5522.48	5766.12	5527.75	5580.69	6125.3	6391.24	5577.28	5869.19	6100.71	5241.44	6519.58	3523.73	4114.84	5116.53	6477.95	4777.55	4437.2	5310.37	5240.61		3168.91	5096.58	3598.95	5410.06	4129.26	3113.59	6649.71	4085.7	3010.59	2850.88	2983	6155.13	3755.35	5049.46	4696.68	3036.66	4440.15	4293.26	6951.34	5195.02	5112.18	3729.94	5550.17	5488.31
Q99714	Q99714	HCD2_HUMAN	HSD17B10	3-hydroxyacyl-CoA dehydrogenase type-2	5415.54	6697.6	6105.81	7040.37	5440.87	7407.7	6013.72	5948	6383.69	6399.26	6214.08	6865.77	6006.05	9891.29	8476.13	5352.92	8250.9	5177.2	3907.34	5121.48	5921.67	5065.1	4209.59	7417.11	6606.81	6732.03	3990.78	5503.74	3581.46	5181.52	5546.89	5710.66	6234.98	3897.55	5608.61	6126.46	5250.92	4884.67	5818.29	6334.64	6072.2	5303.26	5531.42	7038.58	5801.59
P24534	P24534	EF1B_HUMAN	EEF1B2	Elongation factor 1-beta	6790.49	6318.39	5727.93	7582.7	6292.74	5361.49	5571.54	7149.88	5405.75	5923.27	5764.22	6369.51	4255.61	3105.83	3406.18	7900.07	3784.19	6687.43	5831.81	6572.3	6195.08	5730	5628.84	3842.83	3467.28	4582.56	5663.27	5803.09	8794.63	4895.12	7303.04	5838.6	5793.12	6028.24	6475.94	5313.43	6043.66	4872.42	4555.42	6322.81	6515.67	4909.19	5907.91	5786.86	5978.72
P12081	P12081;P49590	HARS1_HUMAN	HARS1	Histidine--tRNA ligase, cytoplasmic	4225.98	5122.63	5067.91	3891.02	5388.91	4731.13	5123.52	5596.77	6908.33	5462.51	6939.16	4583	6990.83	6103.94	4045.76	5711.37	5799.87	7205.49	6622.23	6392.79	4714.24	3613.6	6338.22	5176.84	6034.81	6232.78	4465.5	5709.38	5726.58	5498.23	5267.64	5400.76	6840.57	5973.3	5627.26	5752.46	4882.28	6956.2	6477.6	5409.96	3724.48	5127.52	4992.09	5735.34	5359.42
A0A075B6P5;A0A075B6S2;A0A075B6S6;A0A087WW87;A0A0A0MRZ7;A2NJV5;P01614;P01615;P06310	P01615;P01614;P06310;A0A075B6P5;A0A075B6S2;A0A075B6S6;A0A087WW87;A0A0A0MRZ7;A2NJV5	KV228_HUMAN;KV229_HUMAN;KV230_HUMAN;KV240_HUMAN;KVD26_HUMAN;KVD28_HUMAN;KVD29_HUMAN;KVD30_HUMAN;KVD40_HUMAN	IGKV2-28;IGKV2-29;IGKV2-30;IGKV2-40;IGKV2D-26;IGKV2D-28;IGKV2D-29;IGKV2D-30;IGKV2D-40	Immunoglobulin kappa variable 2-28	3892.57	3939.31	4534.48	6511.35	6617.9	6103.51	6526.55	7390.55	6393.52	2861.81	2480.4	2625.47	3312.38	2121.99	2640.87		4865.37	2817.11	4161.18	8924.73	6125.54		3551.07	2652.36	3844.32	4451.58	3995.19	5410.14	4214.61	3980.73	4512.85	5358.3		4061.97	4349.36	9399.02	7902.4	3213.61		5566.14	5340	4149.4	4977.98	5570.06	4648.52
P00492	P00492	HPRT_HUMAN	HPRT1	Hypoxanthine-guanine phosphoribosyltransferase	3415.67	3758.23	3873.69	5049.9	3834.54	4386.47	5162.48	3473.64	4596.39	5291.11	4586.72	4896.63	4457.6	3722.55	3367	4652.6	3904.88	4217.49	4800.6	5998.07	3867.83	4379.32	4673.26	3523.47	4487.25	3681.76	3868.74	3435.46	3626.27	3147.17	4684.76	5172.92	3948.02	2656.6	3621.89	4546.01	3191.4	4262.7	3985	4913.96	4492.4	5422.95	5198.26	4857.92	5197.88
P31942	P31942	HNRH3_HUMAN	HNRNPH3	Heterogeneous nuclear ribonucleoprotein H3	11605.7	6689.74	8995.36	8474.13	8321.91	5772.34	5556.1	7445.99	5318.58	4419.25	5702.85	4274.09	4118.81	5866.91	6059.44	5596.37	2871.9	5534.11	4291.35	8241.56	4562.21	7799.82	5882.57	3740.64	3711.75	4069.18	5470.92	5744.61	4570.35	4961.66	4929.2	5868.3	4908.17	7523.14	4890.16	5557.16	5489.79	5994.82	3428.7	8554.94	8926.78	5793.65	7017.01	5613.65	5232.25
P61769	P61769	B2MG_HUMAN	B2M	Beta-2-microglobulin	6499.95	4785.73	6621.28	6855.21	6240.88	4945.73	5996.18	5214.27	4476.51	4601.46	4594.31	3424.11	2439.67	2175.85	2421.29	5670	3544.8	3651.21	4541.23	4559	4623.09	4776.15	3255.56	2949.18	3419.39	4578.63	5395.62	4468.16	4896.7	6308.46	5635.65	3893.02	3758.17	3957.66	3783.3	6636.04	5375.21	3546.78	2608.49	5117.88	5582.9	5360.36	5147.34	4346.7	5051.97
P36405	P36405	ARL3_HUMAN	ARL3	ADP-ribosylation factor-like protein 3	4705.39	4636.93	5530.16	4653.66	4074.48	4186.57	4373.07	5560.03	5321.75	4173.11	3981.61	3632.39	3453.29	4644.66	3965.85	5054.7	6266.21	5079.76	4478.76	5902.5	4607.6		7778.37	5501.5	4987.71	4668.14	6595.36	6634.06	5281.9	3228.16	5072.17	4185.36	5910.8	3939.17	3714.85	4803.03	4279.98	5600.22	4340.14	6245.28	7278.84	5844.18	6404.22	8405.82	5819.5
O75874	O75874	IDHC_HUMAN	IDH1	Isocitrate dehydrogenase [NADP] cytoplasmic	3911.94	4318.05	4754.63	4040.28	3855.83	3439.48	5577.11	4819.19	4781.69	4249.01	3883.09	4196.05	5904.72	4418.96	4640.97	6518.42	5801.32	4481.47	5941.33	3429.48	4383.36	6693.62	4567.83	5284.87	4541.57	5609.86	6070.88	5628.09	5414.83	4599.22	4150.84	4075.01	5012.8	5278.22	5227.57	3676.92	5150.61	5041.84	4899.23	5057.74	4960.88	4702.81	5275.7	5251.87	5033.51
Q6IAA8	Q6IAA8	LTOR1_HUMAN	LAMTOR1	Ragulator complex protein LAMTOR1	4776.71	3584.92	4642.77	4697.75	4794.89	4396.64	5167.05	5275.48	6924.6	5390.62	4764.24	4031.04	3739.94	3147.6	3198.13	5105.54	3655.01	4359.31	5593.9	6513.5	4463.22	5251.64	4758.3	4175.91	3797.04	4537.8	4490.24	4506.63	5389.51	5390.26	4096.22	5929.22	5389.09	5453.05	5060.11	4726.14	6185.42	5030.02	4826.42	5808.42	5850.94	5511.48	5205.5	5469.61	4962.24
Q9UNF0	Q9UNF0	PACN2_HUMAN	PACSIN2	Protein kinase C and casein kinase substrate in neurons protein 2	3988.74	4043.51	4327.86	3750.25	4381.19	3698.95	4660.9	5088.28	4838.57	4477.43	3184.15	3338.69	4403.75	3127.59	2255.72	5583.21	3004.44	3065.72	5106.43	4150.07	4267.6	3652.22	5165.35	2229.33	2828.86	3215.67	5165.72	3710.2	5592.68	4925.28	4713.75	4406.89	4260.94	5837.5	4736.21	3598.51	3956.36	3623.77	3959.29	3744.88	5519.76	4226.66	4359.03	3887.84	4472.17
Q16775	Q16775	GLO2_HUMAN	HAGH	Hydroxyacylglutathione hydrolase, mitochondrial	2951.52	3497.75	3369.71	3370.83	3682.25	4094.03	4367.48	4569.06	4843	2964.88	3193.97	3163.67	4473.36	3976.35	3905.53	3075.48	4504.36	4122.67	5695.38	4494.57	3729.91	3863.95	5278.3	4966.42	5695.99	5873.09	4527.42	3767.53	4936.14	5121.2	5892.64	4794.24	4277.16	4130.83	5832.03	4664.59	5768.09	6108.47	5018.05	5978.16	5162.78	3457.5	4391.97	4327.01	4772.9
P51668;Q9Y2X8	P51668;Q9Y2X8	UB2D1_HUMAN;UB2D4_HUMAN	UBE2D1;UBE2D4	Ubiquitin-conjugating enzyme E2 D1	2556.45	3898.43	2680.2	3436.42	3559.93	4258.88	4520.6	3847.4	3544.72	1537.28	2223.26	2071.6	3076.1	3442.09	4184.1	4051.69	6347.75	4671.84	5623.98	4556.58	5462.03	7013.93	4757.68	4672.03	5851.13	5190.3	3848.45	4221.51	4712	5283.25	4135.66	5263.72	3406.06	4438.35	5671.24	3840.49	5186.13	5224.76	7024.88	3880.87	4668.73	4184.78	5121.2	6619.06
P42704	P42704	LPPRC_HUMAN	LRPPRC	Leucine-rich PPR motif-containing protein, mitochondrial	4157.64	5614.56	4546.33	4119.31	4500.27	6120.93	4433.26	4920.3	5055.61	2658.2	3736.01	3455.58	4037.29	6680.67	6437.41	4785.43	6189.11	4819.33	7269.79	3419.08	5139.61	4932.34	6089.41	6842.58	8350.15	6322.68	6283.6	5440.98	6408.75	6279.03	4710.13	4761.41	6934.58	5057.98	4863.69	5109.12	3586.94	5060.79	7467.7	5424.71	5532.12	5467.9	5117.73	5022.95	5444.83
Q9Y676	Q9Y676	RT18B_HUMAN	MRPS18B	Small ribosomal subunit protein mS40	2375.91	1978.78	2794.71	3136.97	3266.67	2694.08	2225.28	2563.61	2539.13	1091.19	1204.18	1379.2	1818	1387.34	1167.84	7052.96	2997.22	2553.92	6155.11		7305.16	5505.93	4877.27	3440.81	4587.98	4056.64					2936.99	4643.38	4281.01	5200.45		2479.11	4217.18	4366.78	4323.49	3450.93	3748.74	3755.78	3143.03	3576.89	4494.19
Q9P032	Q9P032	NDUF4_HUMAN	NDUFAF4	NADH dehydrogenase [ubiquinone] 1 alpha subcomplex assembly factor 4	5041.29	4890.42	5569.96	5571.81	3839.59	5236.29	6593.24	4319.88	4460.11	4605.58	3283.46	4026.53	4455.46	5193.34	3813.62	3660.36	3178.96	4126.92	4367.86	4414.23	4075.84	5985.68	4090.43	3635.43	4226.49	5200.96	4578.79	4971	4495.45	6352.63	4720.95	4509.78	6048.95	4344.03	5181.51	4181.68	5181.34	4673.23	3496.59	5197.17	4727.81	4213.75	4898.35	5850.12	4956.42
O00487	O00487	PSDE_HUMAN	PSMD14	26S proteasome non-ATPase regulatory subunit 14	3461.94	3800.79	3824.01	4095.37	4983.95	5338.68	4743.43	4055.51	3687.3	3490.47	4253.47	4158.93	5623.36	3904.31	4258.58	3987.86	5170.69	4572.87	3957.38	4987.37	5501.71	5920.96	5087.08	5658.66	4887.42	4234.35	3687.16	5355.62	3871.24	7380.36	5787.16	4473.36	4023.77	3408.41	4340.06	3500.45	5005.1	5622.69	4220.91	5594.02	4394.76	5408.68	4758.99	4824.46	5644.18
P30050	P30050	RL12_HUMAN	RPL12	Large ribosomal subunit protein uL11	7921.72	6198.98	7320.01	6458.74	6422.3	5631.93	6733.81	6238.04	4488.42	7980.12	6840.42	6812.73	7192.9	6328.15	5344.32	6866.17	4459.3	5720.73	4652.31	6727.48	4548.88	5841.48	6177.39	4443.73	4230.04	4553.51	6334.14	6520.09	5304.61	5512.02	5288.31	4129.16	5263.69	6432.08	5095.42	5883.48	4524.71	4655.48	3673.3	6295.49	6394.22	7505.7	6171.26	5459.08	6388.25
Q96A26	Q96A26	F162A_HUMAN	FAM162A	Protein FAM162A	4123.7	3025.52	3003.08	3664.31	3601.98	3842.2	3088.1	3402.59	3480.28	2733.82	1538.64	1552.69	2707.64	2157.75	2899.32	6087.13	6224.43	5241.2	6051.25	6018.14	8250.33	8092.05	7518.95	6293.93	7709.21	5824.1	7375.11	5055.22	6358.04	6520.27	7000.27	7487.15	5806.56	6559.46	6533.14	5964.29	6313.82	6942.09	6373.58	5473.38	5053.82	4245.55	5120.8	5613.97	4586.31
Q53FA7	Q53FA7	QORX_HUMAN	TP53I3	Quinone oxidoreductase PIG3	4435.93	5211.99	4800.34	6551.69	7489.28	6757.57	4211.36	2457.23	3817	4479.96	4293.9	5152.29	2781.85	2848.66	2509.44	5472.2	4257.84	4412.39	5461.7			5876.66		4439.46	5820.21	3824.86	6124.45				4206.79	2926.12	2606.82	5056.31	3426.83	2993.14	6572.52	3717.08	4161.03	4377.07	4947.44	4384.29	5017.32	3929	5884.89
O00560	O00560	SDCB1_HUMAN	SDCBP	Syntenin-1	3329.95	3900.33	3885.38	3349.56	3174.88	2917.52	4453.55	3857.63	3942.83	3043.27	1830.11	2730.62	2874.72	1878.96	2487.16	7624.88	4004.32	3028.88	6094.16	4535.86	5158.33	6350.33	4397.17	4232.85	4442.05	4174.04	6880.96	4611.03	5515.54	6055.36	4457.74	3403.43	5025.15	5348.1	4637.29	3997.63	4250.15	8246.97	4669.25	4230.87	4202.65	4449.89	5060.74	4186.86	5003.64
Q13557	Q13557	KCC2D_HUMAN	CAMK2D	Calcium/calmodulin-dependent protein kinase type II subunit delta	3793.7	5850.21	3947.7	3394.91	4402.47	5885.17	3877.16	4591.58	5962.86	2296.33	4662.41	3374.79	5909.76	9503.34	10497.7	3672.26	7339.91	7972.83	6058.89	3820.21	4085.78	2988.97	5741.49	8213.2	6805.76	6527.66	3468.33	5698.27	3352.82	4244.23	6339.53	4679.76	6175.33	4352.85	6330.26	5872.13	5438.9	5719.46	8665.32	5514.96	5592.85	5908.85	5227.46	5245.59	6162.4
Q04941	Q04941	PLP2_HUMAN	PLP2	Proteolipid protein 2	7226.08	7558.72	6805.27	5147.86	4697.43	4963.7	5295.24	5858.42	5622.03	5692.5	7222.33	6537.22	4615.23	3529.66	3985.19	5186.19	4760.56	6718.84	3754.71	4882.34	2879.88		3672.01	5176.73	1582.86	5991.2	3789.64	6383.06		5754.92	3915.05	4913.92	4747.96	4488.3	4797.8	5037.32	2563.58			5480.11	4608.61	5456.99	5075.88	5548.81	5741.36
O95563	O95563	MPC2_HUMAN	MPC2	Mitochondrial pyruvate carrier 2	3629.92	5059.59	4033.17	5707.65	3972.14	4345.11	3135.51	3515.71	3166.69	2713.1	3607.48	3334.46	3563.08	4737.19	5125	3610.8	4692.6	3396.98	3299.13	4261.92	3907.59	4143.13	3913.22	4373.41	3507.24	3499.19	2817.55	3564.2	3995.58	5472.45	4138.99	4136.9	3254.92	4095.55	4454.12	4923.13	4671.41	5553.36	5354.57	4563.87	4421.06	4815.13	5012.02	5659.57	3794.06
O95822	O95822	DCMC_HUMAN	MLYCD	Malonyl-CoA decarboxylase, mitochondrial	5426.8	6223.69	5056.57	4947.74	4791.93	7507.02	4096.94	4303.82	5683.3	6073.75	6044.37	8163.99	7680.38	10342	10373.9		4277.88	3421.35	3702.73	3018.03	3674.41	3519.27	4096.2	5320.97	5314.96	5356.77		3890.38	1680.33	3700.59	4123.69	3419.53	4009.59	3828.12	3831.53	4503.04	3478.57	4989.39	5859.12	5923.14	4622.14	5246.37	5223.1	5435.47	5367.02
Q5SSJ5	Q5SSJ5	HP1B3_HUMAN	HP1BP3	Heterochromatin protein 1-binding protein 3	5568.59	5676.6	5321.53	5915.03	6549.76	5761.88	6026.89	5419.05	5787.8	5600.1	6795.95	5570.73	3712.35	3346	3072.93	3520.26	3255.06	4003.42	3049.28	3770.66	2890.44	4901.35	3723.12	2431.59	3023.09	2854.88	4201.48	4354.99	3289.81	4238.33	3730.27	3011.85	3316.16	3233.73	4186.76	3456.19	2623.82	4343.23	2917.44	5032.97	4971.79	5073.21	5067.82	4877.72	5369.13
Q15149	Q15149	PLEC_HUMAN	PLEC	Plectin	1838.5	3546.29	4419.97	2923.71	2940.24	4385.12	4707.96	4022.33	5273.59	3002.79	4173.27	3367.53	6037.73	10787.4	11731.7	4911.05	7808.83	3766.57	5788.39	4513.44	3746.89	5014.37	5014.9	6012.09	6062.09	4956.44	5030.97	5508.34	4684.4	5245.6	3914.68	2548.54	5648.73	3667.03	4880.64	4647.35	2880.25	5396.02	6644.99	5396.95	5154.14	5069.26	4814.79	5949.04	5173.31
Q9NZN3	Q9NZN3	EHD3_HUMAN	EHD3	EH domain-containing protein 3	6172.6	5677.8	4966.7	7669.18	8418.46	7121.65	7473.24	8648.28	7362.44	5621.02	5741.26	5088.38	5761.35	6058.2	5679.86	3264.13	3586.06	5218.11	3248.33	4718.85	2808.35	4514.28	3936.07	2257.22	2497.24	2567.44	5947.2	5099.7	3586.77	2070.63	6053.48	4981.6	3640.71	4008.62	4673.52	5796.09	3297.62	3240.54	3202.29	4861.35	5544.37	5662.11	4702.54	4606.01	4447.53
O95210	O95210	STBD1_HUMAN	STBD1	Starch-binding domain-containing protein 1	3573.66	4014.23	4129.97	4308.95	5681.58	5403.2	3387.12	3468.39	3787.36	2288.4	3570.1	2808.66	6171.01	6368.81	6409.62	5293.41	4664.44	4300.53	3406.37	3611.14	3305.74		4644.82	5556.63	6713.99	5442.76	3838.81	3916.63	3604.21		4225.56	4964.72	4250.05	3570.99	4577.62	5123.8	4524.34	3938.79	5348.4	4521.37	5115.16	4713.72	4479.68	4757.71	4318.52
Q86SX6	Q86SX6	GLRX5_HUMAN	GLRX5	Glutaredoxin-related protein 5, mitochondrial	5318.48	4518.75	4266.09	6896.3	6770.02	5808.82	6422.2	5273.75	5040.81	2900.91	2472.17	2197.01	3010.83	2368.1	3164.77	7576.43	4856.61	3800.9	8801.2	4188.67	6281.89	7117.9	8962.87	3014.39	4677.17	4459.09	4473.11	6332.31	7658.33	6903.53	5256.01	5402.15	5957.72	9016.72	5126.71	4824.33	6261.61	5200.48	4698.72	6422.25	5919.93	5393.32	5652.37	5000.6	5078.1
O60749;Q13596	O60749;Q13596	SNX1_HUMAN;SNX2_HUMAN	SNX1;SNX2	Sorting nexin-2	5618.54	5726.92	7678.13	5787.48	4416.79	4282.3	5811.79	5338.43	5459.93	4344.83	3186.64	2497.17	4678.71	4973.65	4386.49	7027.74	4322.95	5752.45	4027.81	4538.02	4111.58	3657.23	4300.86	4672.23	4053.25	4627.44	6358.87	4498.91	5340.65	4691.05	4419.22	5659.39	5298.37	5006.43	5046.46	4475.88	5332.68	4283.17	3622.98	5123.96	5952.7	4700.43	5836.17	4553.47	5710.34
P35908	P35908	K22E_HUMAN	KRT2	Keratin, type II cytoskeletal 2 epidermal		2151.61		3490.93	3026.2	3832.87	5570.15	5908.03	4801.29	2879.27	2238.71	2347.68	3555.31	1822.61	2854.2	5952.7	3389.9		3854.34	4786.98	4255	2741.46	3353.65	3743.81	4198.19	2745.69		2589.65	4370.93	6253.6	3249.51	4366.88	3755.7	4843.97	3248.92	3478.06	2952.14	6680.69	4249.33	3588.25	4557.55	4634.01	4668.18	4193.84	4201.85
P04216	P04216	THY1_HUMAN	THY1	Thy-1 membrane glycoprotein	8391.14	6885.34	17902.8	5142.87	5099.77	4396.41	2207.38	3662.36	3607.21	8173.12	5912.86	9517.7	3191.31	2009.96			3628.62	3063.22		3964.79		5435.7	5347.53	3533.98	2824.54	2900.34	3484.33	4381.81	3413.66	4299.5	4377.49		3495	3868.82	3985.12	4564.26	3613.75	2963.17	2766.51	4853.97	5086.85	5174.63	4833.6	4960.4	4991.72
P55268	P55268	LAMB2_HUMAN	LAMB2	Laminin subunit beta-2	2938.66	3415.64	3765.52	3523.67	3768.13	3643.02	4070.76	3714.31	3161.68	3486.83	2935.84	2725.41	12049.1	11288.8	11315.6	4386.53	3205.02	2629.09	3168.32	4631.47	3113.82	5447.21	3860.87	2859.8	3085.49	2871.77	3944.15	3903.86	5748.77	4011.48	3888.64	3598.17	4916.93	3692.25	2767.47	3406.68	2173.03	3938.7	2433.91	4447.84	5590.21	4785.37	4905.9	4840.04	5651.1
Q9UN37	Q9UN37	VPS4A_HUMAN	VPS4A	Vacuolar protein sorting-associated protein 4A	3364.03	3395.48	4005.53	3691.02	3152.7	3814.17	3937.9	3770.93	4290.87	3145.79		4119.35	2752.42	2635.29	2802	5700.21	3544.48	3317.33	3965.93	4138.41	5095.43	3634.54	4041.74	3483.5	2808.93	3343.73	4090.8	4405.2	5591.14	4244.21	3597.27	4311.13	4250.64	5481.98	5224.97	3815.3	3478.18	5419.95	3396.02	4524.31	3817.01	3779.61	4372.03	4540.5	3934.35
P35579	P35579	MYH9_HUMAN	MYH9	Myosin-9	3264.21	4794.28	5748.4	1782.3	2503.98	3125.22	4327.75	4347.75	4732.7	5413.59	5894.13	6121.47	6260.73	9577.89	9515.03	4164.83	7235.17	5540.68	4128.96	5362.29	3110.57	4318.31	4054.51	5434.18	4970.55	5962.12	3374.99	5767.81	3770.79	4609.61	3388.63	2998	5246.12		3429.5	6577.59	2870.44	4613.28	4168.67	4774.33	4912.19	4911.9	5329.26	4253.1	5043.43
Q05707	Q05707	COEA1_HUMAN	COL14A1	Collagen alpha-1(XIV) chain	3709.19	3688.44	12645	4587.63	6950.51	8858.34	7815.18	6427.27	5360.77	3847.66	4341.8	11233.8	3066.61	3049.58	3623.81	2494.19	7204.28		3962.2	3624.2		3483.9						4163.91	6159.22	3828.81			4699.69			3585.93		4262.05		4687	4359.8	4740.91	4601.49	4643.17	5492.98
Q15185	Q15185	TEBP_HUMAN	PTGES3	Prostaglandin E synthase 3	6669.33	6419.22	6231.49	6139.57	6673.54	5962.29	5086.64	5959.53	6498.77	4930.19	4838.52	4972.25	4584.48	5206.54	4449.48	5829.55	4454	5596.81	5596	5551.28	4966.36	6835.41	5390.68	3215.67	4471.64	3795.69	5900.58	4919.01	4481.23	5133.8	6481.37	5897.24	6326.54	6983.72	5575.06	5910.03	6051.96	4866.13	5206.88	5799.27	6310.81	4889.39	5058.81	5626.78	5050.17
Q9UL25	Q9UL25	RAB21_HUMAN	RAB21	Ras-related protein Rab-21	3066.69	3384.1	5612.85		3070.46	3698.05	3629.31	4255.21	4015.53	4467.63	4842	4743.87	4727.75	4568.46	4591.09	4063.88	4534.71	3467.73	4242.24	4581.18	3624.03	4543.14	4420.25	4970.2	4544.79	4643.65		5041.71	4708.02	3413.13	4751.48	4580.67	4263.01	3743.4	4271.61	4292.48	3224.03	4160.65	4229.45	4636.17	4404.22	4556.14		5165.73	4377.71
A0A0C4DH72;A0A0C4DH73;P01597;P01611;P04432	P01597;P01611;P04432;A0A0C4DH72;A0A0C4DH73	KV106_HUMAN;KV112_HUMAN;KV139_HUMAN;KVD12_HUMAN;KVD39_HUMAN	IGKV1-12;IGKV1-39;IGKV1-6;IGKV1D-12;IGKV1D-39	Immunoglobulin kappa variable 1-6	7227.47	4644.08	11676.5	15756.7	10189.4	10745.8	8768.78	6942.7	4971.93	3890.05	4175.27	3741.54	2355.89			4630.83	2892.93	1526.41		5210.63	3430.05	2244.58		2850.46	2320.11			7206.82	3575.2		2919.23				5378.71	7660.91	4162.76			4637.53	4220.01	4508.9	5145.14	5227.19	4814.14
P00918	P00918	CAH2_HUMAN	CA2	Carbonic anhydrase 2	4958.94	4095.56	5016.3	4474.75	5036.06	5631.36	3060.16	3021.22	3547.61	9176.83	9276.66	10677.5	4236.25	3739.32	5530.47	2437.38	3463.85	2243.15	3969.25	6809.56	3254.94	4942.02	1294.17	2267.2	4794.6	3559.14		6785.98	3307.38	4820.56	5336.41	3157.03	5217.6	2999.44	4902.51	5530.06	3084.35	3692.66	3561.61	5306.56	4892.57	4226.31	4864.28	4849.63	4977.64
Q9NUJ1	Q9NUJ1	ABHDA_HUMAN	ABHD10	Palmitoyl-protein thioesterase ABHD10, mitochondrial	5241.67	5439.79	5023.12	5699.42	5661.89	7377.87	5813.29	5389.04	5692.05	4835.05	4735.4	5398.7	5183.07	5698.91	5959.39	3551.43	4937.24	5516.31	3509.6	6085	6554.98	5632.85	5821.58	5811.34	4918.1	6441.99	5736.03	4529.77	4134.14	5721.9	5158.77	7088.76	5261.16	5934.69	6105.53	6272.9	7803.55	6344.05	5966.99	6283.02	6241.39	5485.53	5574.71	4980.19	5571.76
Q13418	Q13418	ILK_HUMAN	ILK	Integrin-linked protein kinase	4183.27	5366.17	5145.89	3618.2	4909.65	4702.1	6347.17	5635.51	7118.26	3722.64	5006.98	3823.81	4169.77	4696.3	4146.4	4131.38	5005.2	5125.45	5020.5	4289.03	3975.43	3547.62	4763.73	5202.07	4985.38	4633.73	4138.42	4819.59	3862	5362.11	4868.88	4633.96	5173.86	3627.32	4689.08	4549.01	4568.31	4786.13	4923.81	4300.19	5148.24	4405.45	5462.68	5171.13	5085.72
O60664	O60664	PLIN3_HUMAN	PLIN3	Perilipin-3	4023.39	3884.48	4410.8	5452.17	5354.29	4564.8	3974.32	4327.36	3174.87	4240.6	3751	3857.69	3363.46	2422.67	2708.11	6301.97	3711.87	6152.39	6051.67	5699.86	5370.98	6062.57	5336.88	3870.62	4188.06	4723.37	5619.06	5070.35	5829.36	4654.88	6096.01	4692.61	3662.86	5847.3	4796.09	5656.65	6430.59	5422.46	4117.44	4707.08	4656.93	4553.93	4340.09	4670.11	4311.76
Q14195;Q16555	Q14194;Q14195;Q16555	DPYL2_HUMAN;DPYL3_HUMAN	DPYSL2;DPYSL3	Dihydropyrimidinase-related protein 3	5255.98	6233.35	6065.23	3213.54	4584.54	4126.35	4497.57	3415.87	5514.8	6658.79	7905.39	7912.82	5959.14	7665.29	6146.13	2223.86	5138.05	3600.59	3788.2	2730.77	2804.91	3233.56	3425.62	4472.49	4321.52	4354.15	1688.13	4205.38	1116.24	3400.3	3536.61	4293.27	4256.83	2776.42	3110.29	5599.73	3338.81	3809.9	2852.51	4861.01	4617.85	4740.22	4541.02	5542.52	5321.82
P06702	P06702	S10A9_HUMAN	S100A9	Protein S100-A9	2507.69	2578.02	4211.58	7168.73	5471.81	4275.9	15553.8	10801.7	9957.54	7192.59	5085.09	6535.04	3027.28	2013.48	2557.8	11670.7	3286.97	6051	5337.36	36900	2173.36	3196.19	1962.75	14407.7	5600.88	2683.97	3336.96	5702.88	2539.25	3694.97	6294.03	2279.24	5023.38	2429.08	4147.94	14150.5	4209.69	2754.24	2484.67	6052.48	6340.03	5905.26	5033.02	5730.01	4959.47
Q9Y3D7	Q9Y3D7	TIM16_HUMAN	PAM16	Mitochondrial import inner membrane translocase subunit TIM16	3886.23	4198.56	3921.58	3855.47	3829.23	3986.08	4696.65	3934.56	3805.83	3528.76	3318.65	3595.27	4715.86	3537.55	4214.73	4366.61	4516.45	2942.17	3171.54	4141.96	5354.7	4757.69	4210.83	2878.97	4520.86	3650.18	5510.02	4811.01	4391.55	4186.56	4403.75	5085.45	4179.65	4710.01	4168.16	2911.02	5842.69	4253.67	4018.82	4824.41	4812.96	5063.52	4801.79	5139.35	4305.45
Q9Y2Z9	Q9Y2Z9	COQ6_HUMAN	COQ6	Ubiquinone biosynthesis monooxygenase COQ6, mitochondrial	2367.63	2501.99	2203.18	1954.39		2905.25	2857.15	2554.36	2656.2	1944.69	1654.7	2066.71	2865.27	3016.4	2813.2	5005.49	8281.35	7156.82	4576.05	5012.27	7470.39	6613.97	5798.22	7436.92	8509.52	7620.43	5315.64	5472.89	4468.13	7002.52	6835.52	6796.09	6981.27	5268.05	5740.98	4588.79	6576.72	8091.04	9788.98	5121.68	5000.35	4201.51	4870.82	3958.07	4771.53
P62195	P62195	PRS8_HUMAN	PSMC5	26S proteasome regulatory subunit 8	4308.97	4636.28	4539.76	4807.14	4171.49	4414.41	4711.49	4275.64	4590.09	3602.9	3689.01	4440.08	4182.61	4807.76	3780.75	4440.64	4324.33	5135.95	4895.55	5188.26	4654.23	6461.24	4722.58	4112.62	4747.22	4201.43	3751.66	4765.2	5110.25	6190.17	6603.95	4455.88	5642.03	4538.56	5105.86	4819.76	5268.74	4770.57	5403.54	4599.58	4859.49	4640.29	5033.2	4669.07	4567.51
P55327	P55327	TPD52_HUMAN	TPD52	Tumor protein D52	5359.91	4703.13	4877.28	6025.75	5408.92	4327.78	5217.23	5438.22	4772.59	5460.61	4370.78	3497.05	3907.27	2863.85	2918.11	6564.88	2091.6	3726.21	4524.44	4134.25	4099.64	3966.58	3795.99	1678.51	2752.18	2174.52	5984.76	3269.38	6714.55	3321.29	4083.66	4213.55	3664.87	3763.99	4233.35	3110.34	4688.24	3970.25	3803.21	4529.86	4951.51	5226.56	4605.33	4698.22	6166.39
P04899;P08754	P04899;P08754;P09471;P63096	GNAI2_HUMAN;GNAI3_HUMAN	GNAI2;GNAI3	Guanine nucleotide-binding protein G(i) subunit alpha-2	5006.41	6307.31	5416.91	2693.69	4093.6	4720.08	6039.97	6048.4	7692.35	4521.01	5581.76	8048.98	5526.05	7882.39	6409.07		6719.75	6792.48	5402.77		3624.48	3208.51		7358.75	5471.56	6575.61	3048.17	4501.86		4351.56	4382.6	2609.53	7163.93	3008	5915.53	6173.87	5256.57	6035.11	5059.12	4659.01	4883.42	4727.9	4675.57	4623.19	5268.07
Q15717	Q15717	ELAV1_HUMAN	ELAVL1	ELAV-like protein 1	5758.73	5407.75	7489.57	5049	5833.4	5350.17	5923.89	6301.37	5064.68	5050.24	5391.21	5843.06	4803.22	4299.17	4151.33	3971.1	4135.21	4005.68	3693.09	5849.54	4420.96	5237.86	5220.36	3591.75	3944.16	4394.79	4877.92	5657.67	4686.86	4438.01	3089.27	4023.13	4213.1	5306.78	4077.16	4644.51	3825.63	4112.95	4425.22	5876.45	5088.44	5197.23	5176.51	5603.16	5189.21
P61158	P61158	ARP3_HUMAN	ACTR3	Actin-related protein 3	4713.63	5734.35	5948.19	4825.32	4531.66	5883.45	4764.14	4735.47	5602.64	5539.22	6031.29	6421.22	5717.02	5929.57	5821.83	5095.29	4915.24	6309.47	4788.9	4463.43	4453.9	4800.57	4089.04	4779.96	4856.9	5030.27	4454.66	5395.5	4044.51	4683.69	5141.31	4465.92	5540.89	4374.44	5562.35	6310.6	5117.57	4464.01	4920.99	5412.49	4969.53	5091.41	4718.11	5244.42	5462.34
P00352	P00352	AL1A1_HUMAN	ALDH1A1	Aldehyde dehydrogenase 1A1	3516.09	4290.41	5021.57	4084.8	5132.92	5374.12	4864.06	4900.05	5418.5	5539.66	4946.64	7112.18	3719.31	3616.72	4562.01	4100.62	8288.48	3866.05	4868.59	3531.6	3395.8	5740.22	2345.58	5206.01	4726.21	4478.12	2949.61	6057.08	4254.73	4507.36	3316.29	4245.98	5298.9	3680.14	4048.85	3992.21	2337.52	3462.86	4514.13	4733.2	5252.17	3863.34	5190.2	5239.83	4985.26
P26368	P26368	U2AF2_HUMAN	U2AF2	Splicing factor U2AF 65 kDa subunit	6341.66	4139.55	6200.99	4048.75	3662.05	3230.07	4492.85	4417.59	4030.63	3417.12	4441.81	3656.38	3629.62	2778.38	2467.62	4920.55	3756.48	3764.26	3894.71	4477.74	3393.72	5043.27	3627.34	2203.38		2411.92	3043.68	3747.05	4182.65	3889.27	2643.71	2882.83	3662.76	3063.55	3105.94	3247.9	2512.12	3586.31	1851.66	4222.25	4391.01	4459.06	3719.9	3115.57	3290.56
P43121	P43121	MUC18_HUMAN	MCAM	Cell surface glycoprotein MUC18	5144.37	5237.39	5526.5	4531.44	4927.53	4391.81	4143.93	3411.51	3152.12	6405.37	5645.88	5958.87	4514.06	3961.39	4369.03	3645.97	3076.12	3630.51	3291.35	4576.88	3651.86	4641.24	4120.27	3672.67	2815.49	3481.61	4402.31	4846.68	3759.58	4214.06	4304.11	4134.2	4406.65	3114.82	3409.06	4520.61	2923.32	3411.9	3115.01	4580.61	5128.56	4542.22	4856.33	4228.1	4528.98
Q86U28	Q86U28	ISCA2_HUMAN	ISCA2	Iron-sulfur cluster assembly 2 homolog, mitochondrial	6521.09	6214.64	5053.01	8665.08	6767.77	6024.56	6783.35	7128.1	6277.66	3833.31	3607.26	3767.09	3751.89	3574.49	2754.77	7441.19	3031.23	3309.53	7869.9	6249.6	7232.59	5903.66	7951.44	3891.04	4645.18	3623.84	8564.84	4940.97	7754.94	6786.44	7440.08	6483.34	5105.82	7775.26	5555.57	5744.05	7888.05	5887.22	5564.89	5077.54	5720.15	5714.86	5557.6	6035.46	5130.88
Q9NP92	Q9NP92	RT30_HUMAN	MRPS30	Large ribosomal subunit protein mL65	4147.85	6022.38	3042.23	5030.58	4924.64	7738.1	3607.87	4388.88	6906.58	2781.24	4062.54	4750.84	4117.14	5046.19	4752.28	2608.9	3082.56	6632.11	4149.85	4841.61	5488.31	4581.15	4136.11	6945.02	5160.53	6991.77	2757.86	4307.93		3180	5258.15	4903.1	5563.07	4162.68	4718.94	6892.81	6287.52	5948.67	6820.26	5156.55	4000.02	4337.85	4688.93	4843.59	4710.4
P02675	P02675	FIBB_HUMAN	FGB	Fibrinogen beta chain	2850.63	3188.82	6976.64	1640.2	2541.21	3029.78	3359.05	2884.9	2744.07	3881.92	4964.6	5929.31	4076.03	4207.66	7738.56	4503.02	14109.7	6060.47	4191.61	5597.57			9846.38	5914.39	7879.56	10324.4		12174.1		5329.77	6615.68	4971.07	11346.9	2675.24	6220.05	16259.4		3963.9	4017.14	6828.99	6539.49	5884.97	6166.79	6135.03	5446.53
Q8WZA0	Q8WZA0	LZIC_HUMAN	LZIC	Protein LZIC	6893.01	6431.45	6716.83	6463.43	5217.86	4005.64	4981.92	5962.92	5215.07	5842.98	4763.73		7717			5379.4		4145.35	4485.75	5689.54	5234.7	3140.13	4255.85		2580.42	3446.23	4731.76		5053.43		5513.08	6568.85	3630.63	6655.9	5925.62	4349.36	7261.38	3776.43	3847.57	4719.2		3850.56	3989.04	5601.27	5154.15
Q96DC8	Q96DC8	ECHD3_HUMAN	ECHDC3	Enoyl-CoA hydratase domain-containing protein 3, mitochondrial	5161.85	5253.25	4056.74	5819.7	5400.71	5574.21	6032.63	6027.46	5390.7	4905.54	5646.22	5039.54	5579.05	3608	4675.21	4317.97	2362.39	1827.46	3172.61	5903.42	5117.36	3368.86	5751.74	3840.69	4668.38	6659.22	5871.98	5344.9	5921.72	1851.53	5586.41	3815.89	4806.15	7161.83	5990.03	2215.34	10617.3	4895.8	3414.99	4109.04	4975.71	5283.39	5546.24	5150.06	5012.93
Q15019	Q15019	SEPT2_HUMAN	SEPTIN2	Septin-2	5617.9	5946.41	6790.83	3589.27	5332.05	5470.75	5092	4757.17	4849.72	5065.57	6279.56	6254.37	5210.95	5785.97	4903.27	3222.56	4820.07	4674.08	3961.14	4339.14	3214.48	4453.33	4341.84	4275.24	3744.52	4792.22	3238.07	5039.4	3210.6	3999.29	4386.96	3410.72	4903.53	3619.6	4160.72	5494.18	3706.75	4293.58	4245.83	4743.57	4828.97	4011.47	4519.48	4241.15	4824.57
P02649	P02649	APOE_HUMAN	APOE	Apolipoprotein E	2971.98	2265.72	3349.62	4716.71	4697.33	3895.15	4568.14	4646.42	4042	3610.94	3219.18	3143.53	4873.4	3371.91	4461.42	4086.77	2352.4	3178.87	4549.21	8511.39	2749.52	4701.81	2594.86	2242.39	2068.02	3268.19	3149.41	6276.21	2965.59	4805	5362.17	6039.77	5373.05	3742.56	5880.48	5624.29	5603.12	3490.27	2700.54	4903.09	4338.41	4439.44	4325.31	4207.32	4618.5
O15173	O15173	PGRC2_HUMAN	PGRMC2	Membrane-associated progesterone receptor component 2	5135.97	4886.29	5063.87	3683.84	4647.4	3682.59	4218.75	4338.9	4080.76	5550.74	5731.79	4052.33	2742.78	2891.38	2550.78	4454.1	2614.35	3757.74	2750.88	6073.09	3245.66	2956.95	5671.98	3007.05	3184.79	3443.5	2813.55	3302.22	3345.14	4040.98	4612.11	5641.55	3745.7	4382.17	4939.91	4614.39	3736.18	4128.26	2738.95	6100.87	5358.28	4387.41	4409.54	4219.14	4886.23
Q13838	Q13838	DX39B_HUMAN	DDX39B	Spliceosome RNA helicase DDX39B	4879.76	6401.61	5510.22	4248.29	4533.77	5851.52	4644.43	4440.1	5580.86	4576.14	5471.49	6224.91	4605.23	5149.77	5628.31	2596.94	2904.93	5310.65	2627.16	5473.55	2193.84	3548.46	4806.78	3851.17	3109.73	4309.1	2423.08	4880.17	2658.15	3566.9	3250.58	3871.52	4176.29	3148.6	3410.54	4890.59	2818.8	3743.79	3675.39	5084.03	4843.52	4734.56	4624.56	4751.68	4224.46
P14866	P14866	HNRPL_HUMAN	HNRNPL	Heterogeneous nuclear ribonucleoprotein L	6094.64	6697.12	6432	4709.36	4423.87	5858.1	5630.55	6076.15	6112.63	5983.01	6477.12	7274.59	4067.89	5315.23	5663.03	4527.48	5523.12	5995.24	3167.69	5417.69	3816.91	4594.11	4917.02	4225.26	3876.59	5012.71	4747.18	5725.12	3687.07	3959.73	3657.11	3515.14	5444.49	3779.75	5346.22	4643.68	3359.52	5583.54	4782.7	5415.09	5448.21	5166.75	5305.65	5504.48	5708.76
Q92945	Q92945	FUBP2_HUMAN	KHSRP	Far upstream element-binding protein 2	7271.23	5402.17	6479.78	7296.58	6262.14	5407.66	7076.46	6903.24	4890.97	6409.42	6372.28	5964.38	3721.35	2665.86	2782.35	6598.13	3530.09	4272.74	4130.54	6114.96	3911.11	5884.85	4595.25	3111.66	3080.76	3623.67	5369.87	5122.28	5543.18	4629.46	4546.78	3791.57	4285.35	5258.83	4263.21	4149.97	3863.77	4026.33	2945.81	5810.02	5038.12	5389.09	5600.98	5098.74	5645.74
Q9UL46	Q9UL46	PSME2_HUMAN	PSME2	Proteasome activator complex subunit 2	3723.72	4291.24	3900.82	3978.35	4441.31	3586.3	4073.34	4103.96	3653.31	5000.97	4359.34	4694.03	4666.44	3974.26	3902.97	4308.82	3538.17	4294.55	5241.68	4116.74	5065.84	4759.09	3724.02	3194.39	3983.75	4718.14	4761.95	4982.8	5700.08	3068.71	3161.91	4159.26	4286.95	3919.5	4996.84	4140.26	4520.07	3311.15	2747.76	4098.88	4651.74	4527.9	3967.42	4194	3938.16
Q01518	Q01518	CAP1_HUMAN	CAP1	Adenylyl cyclase-associated protein 1	3713.44	4565.18	5535.71	4022.02	3942.65	4410.76	4577.74	3819.33	4518.79	4827.2	5312	5500.46	3774.53	4356.51	3593.12	4605.85	5922.14	5596.99	5329.2	4991.67	3417.87	5259.42	4321.09	5522.56	4494.27	4816.67	3542.58	5661.47	4627.57	5084.23	4271.26	4318.63	4608.62	2754.05	3641.62	5952.64	3533.9	4207.26	4160.76	4206.99	4560.54	4598.62	5857.46	5372.97	4758.95
O75367	O75367	H2AY_HUMAN	MACROH2A1	Core histone macro-H2A.1	7049.85	5587.82	7594.28	5582.18	4621.07	5873.27	8010.6	6814.98	6154.04	5788.73	6815.13	5936.05	3898.26	3679.17	3628.87	4629.58	4075.05	3671.66	3290.28	4339.97	2656.14	4274.38	4393.4	3534.11	2615.55	3821.05	4270.7	4699.49	3621.17	2954.85	3319.77	3175.21	4259.31	4057.81	3475.49	3691.45	3786.7	3460.31	3300.45	5618.21	5797.64	3948.87	5272.27	4280.78	4802.74
O76070	O76070	SYUG_HUMAN	SNCG	Gamma-synuclein	3166.33	2610.92	9484.24	4482.8	3495.16	2129.75	5449.28	4027.94	2565.16	2812.77	2411.13	2076.95	2107.27	1528.54	1267.05	6485.37	9404.98	2494.85	4957.29	3357.42	4085.3	5566.23	4108.41	3893.84	3770.49	3158.52	5701.1	6787.07	4302.29	8627.61	3391.87	2920.17	5674.24	4976.15	4513.6	2569.23	5037.19	3764.37	2459.8	4667	4312.54	4752.85	4359.44	4975.17	3833.13
P00488	P00488	F13A_HUMAN	F13A1	Coagulation factor XIII A chain	2751.18	5666.72	7247.59		1314.57	1522.73	2177.96	2307	2348.33	2969.37	2710.73	5360.02	3960.45	4296.06	5442.12	7313.07	10664.8	5249.6	5211.29	2350.49	1485.66	2556.34	2508.77	7141.04	6179.6	5826.05	3067.42	6328.08	2836.13	4054.19	1942.73	4449.14	4898.79	2087.96	3923.09	5020.03	3535.61	4842.65	6457.11	5368.23	4222.08	5345.88	4466.42	5184.69	4845.86
Q96B97	Q96B97	SH3K1_HUMAN	SH3KBP1	SH3 domain-containing kinase-binding protein 1	4188.93	3001.05	3362.08	3639	2884.84	2888.92	4738.56	4507.88	4875.62				2112.7	916.428	1117.05	8855.85	4437.8	2491.02	7296.05	4931.55	4082.44	6623.71	5873.19	2298.12	3779.68	3548.2	7690.92	3647.91	5934.73	4112.17	4850.34	4411.68	4882.73	6196.95	5688.68	2799.78	6578.98	4020.74	3395.39	4646.85	3393.24	3508.5	5046.23	3489.66	4610.05
P62820;Q92928;Q9H0U4	P62820;Q9H0U4;Q92928	RAB1A_HUMAN;RAB1B_HUMAN;RAB1C_HUMAN	RAB1A;RAB1B;RAB1C	Ras-related protein Rab-1A	5475.13	3697.97	6306.54	4210.86	6992.46	4353.34	3627.83	3998.42	4552.82	5271.3	5521.18	4688.5	3992.28	4711.41	5126.3	4259.68	5798.03	6865.9	6822.06	4797.02	4137.94	4695.03	5974.64	7949.55	5926.02	5235.36	3188.27	5356.68	4320.53	3308.81	4079.44	4940.77	6577.68	4819.48	5078.42	7568.5	5674.86	3573.14	4769.77	5634.35	7496.72	4551.42	5719.67	5028.45	4026.25
P43243	P43243	MATR3_HUMAN	MATR3	Matrin-3	5366.22	4744.6	5182.64	4493.83	4239.2	4459.13	5339.49	4402.48	4885.59	3971.14	3796.52	4073.73	3658.09	3100.98	3529.99	4569.06	4094.09	4745.13	4135.36	5120.85	3343.79	5178.04	4408.8	3301.26	3274.78	3790.17	4189.18	5006.07	4473.52	3450.73	4411.72	3689.5	4670.47	4370.31	4005.01	4172.92	4067.29	4634.73	3983.02	4486.51	4547.26	3980.75	4310.53	4465.71	4825.02
Q14353	Q14353	GAMT_HUMAN	GAMT	Guanidinoacetate N-methyltransferase	2821.43	3560.26	3361.24	3654.4	3077.71	3071.6	4347.19	3833.98	4693.62	1990.89	2120.61	1847.74	2103.15	2130.35	1767.93	5318.41	5328.05	3805.09	4736.54	4480.41	4834.83	3237.5	2985.55	3898.4	3765.72	3252.25	5486.94	4285.84	4296.58	3904.92	5240.09	2660.56	5741.18	4947.57	4514.04	3456.27	4985.33	4122.21	4678.06	4263.71	3966.76	3386.98	4310.59	3912.34	4637.12
Q14203	Q14203	DCTN1_HUMAN	DCTN1	Dynactin subunit 1	2698.86	3959.05	3804.6	4311.32	1442.95	3829.32	4096.92	3312.53	5719.26	2602.89	3306.78	3815.98	7732.44	8388.48	3991.79	5708.87	8486.54	4215.64	3579.13	4985.23	3195.3	3674.95	3467.23	7361.76	3828.66	4301.82	6335.96	4277.56	5691.97	3360.9	4041.16	3873.06	4392.16	5307.89	3307.27	2297.79	3234.42	3185.06	4542.69	4063.85	3169.01	3504.81	3885.67	3675.59	3350.28
Q01813	Q01813	PFKAP_HUMAN	PFKP	ATP-dependent 6-phosphofructokinase, platelet type	2699.22	3850.47	3934.8	2993.74	4232.69	4945.83	3531.88	3484.86	4862.37	4264.12	5507.04	5060.47	6809.36	9787.24	10135.8	3441.88	7211.82	4532.89	3966	3410.32	2695.45	3682.65	4963.35	4853.67	3660.14	6192.45	2594.37	4350.09	3908.75	3988.53	3304.86	3554.55	5078.89	2993.68	4078.79	5443.37	3102.13	3424.08	5015.11	5256.5	4539.71	4619.3	4669.18	4204.68	4781.12
O43187	O43187	IRAK2_HUMAN	IRAK2	Interleukin-1 receptor-associated kinase-like 2	7459.41	6638.59	7331.43	6730.66	6295.79	4869.44	6750.77	6573.77	4357.65	8080.17	6392.92	5798	3089.5	2679.09	2799.5	6505.52	3787.62	5096.1	3017.09	7288.02	3816.49	4438.87	4252.83	2636.61	2626.98	2495.74	5705.29	5109.04	5743.27	5274.59	5011.48	4336.46	4394.16	5419.83	4654.63	4933.21	4324.04	3147.86	2743.86	5472.31	5729.67	4870.21	5552.29	4422.7	5271.05
O43681	O43681	GET3_HUMAN	GET3	ATPase GET3	6175.67	4936.68	4664.38	3916.8	5756.61	5487.43	5115.75	5361.93	6288.83	4293.69	5544.73	4312.99	5356.05	5476.13	5592.67	3598.33	4657.24	6108.8	5213.33	4639.86	4495.12	5471.44	4935.25	4068.3	3985.48	4990.94	3930.44	5207.56	4341.27	4358.21	5860.91	4858.89	4939.84	4508.01	5355.08	5091.28	4411.25	4635.07	4932.59	5975.7	6517.24	5734.8	5728.3	5669.19	6410.36
Q96K17	Q96K17	BT3L4_HUMAN	BTF3L4	Transcription factor BTF3 homolog 4	4879.59	5138.96	5337.52	4953.56	4592.91	4541.17	3252.17	4109.67	3549.94	6516.89	5410.24	5608.82	4371.96	4166.22	3543.85	4452.3	5482.38	3960.46	5618.7	4918.59	5269.43	4219.79	6375.67	2786.53	5891.57	6121.86	4190.08	5536.44	3901.56	3677.77	4214.92	4412.29	4854.78	5346.9	6645.92	3498.38	7314.88	4714.5		4884.31	4335.45	4772.49	5601.67	4464.41	4734.4
Q92905	Q92905	CSN5_HUMAN	COPS5	COP9 signalosome complex subunit 5	3867.99	3972.14	3117.22	4491.82	4793.45	3962.89	5265.62	5562.6	6259.65	4207.64	4521.93	4331.21	3969.71	4275.97	4136.32		5458.35	4876.94	6673.05		5312.16			4752.46	6111.51	4881.36		4746.51	4299.22	4788.32	5694.16	4820.38	5560.91	4622.61	5401.26	6274.42	5931.63	5582.47	5553.04	6060.71	6594.11	6024.44	6067.23	4710.22	4712.09
O95292	O95292	VAPB_HUMAN	VAPB	Vesicle-associated membrane protein-associated protein B/C	4817.89	4023.42	4188.21	4740.42	5326.44	4620.64	2988.44	3989.74	4088.36	4097.71	3910.48	3677.31	3904.43	4003.58	3418.47	3839.54	4788.31	4783.92	4099.7	3496.59	3914.21	4624.17	5570.33	3904.09	4984.92	3782.5	5642.65	5673.72	4087.75	3626.49	3957.97	5563.26	6005.78	4598.75	3685.06	4278.14	4206.82	5073.57	4701.13	5246.49	5004.09	3948.66	4181.65	4185.99	4059.9
Q52LJ0	Q52LJ0	FA98B_HUMAN	FAM98B	Protein FAM98B	4187.42	3998.16	3843.29	3738.88	3533.62	3614.75	4267.33	4740.53	4118.15	3310.58	3962.39	4336.56	3573.16	3468.92	3619.87	2326.21	2717.63	2655.86	3569.97	3938.32	2792.06	4151.34	3968.61	2445.09	2474.99	3449.86	3583.66	4093.35	3760.55	3463.89	3038.42	3085.92	3422.62	3144.87	4165.09	3039.78	3101.45	3191.59	3784.69	3877.33	3760.16	3543.46	4002.85	3505.01	4309.48
[truncated: 1,236 more rows]
[truncated: 3 more columns]

## Sheet: Legend
Dataset EV3 includes all proteomics data included in the manuscript.
