# Supplementary material for: Integrated multi-omics mapping of mitochondrial dysfunction and substrate preference in Barth syndrome cardiac tissue
Source: EMBO Mol Med. 2025 Oct 13;17(11):3227–46. doi: 10.1038/s44321-025-00320-5 (PMC12603102; doi:10.1038/s44321-025-00320-5)
Supplement: Supplementary file 6 — Dataset EV4 [file 44321_2025_320_MOESM6_ESM.xlsx]

## Sheet: Statistics_lipidomics
	Metabolite	FoldChange	PValue	p.adjustPvalue
1	PC(28:1)	1.14868	0.573153	0.663389
2	PC(29:0)	0.767664	0.240904	0.364402
3	PC(30:0)	0.882875	0.522612	0.624471
4	PC(30:1)	0.795871	0.400088	0.510782
5	PC(30:2)	1.93665	0.0364254	0.118666
6	PC(31:0)	0.787204	0.220829	0.34517
7	PC(31:1)	0.617847	0.0745026	0.184924
8	PC(32:0)	1.14195	0.251951	0.373314
9	PC(32:1)	0.734455	0.0840471	0.200332
10	PC(32:2)	0.940204	0.694532	0.768994
11	PC(32:3)	0.94137	0.735125	0.802352
12	PC(33:0)	0.978856	0.920245	0.943916
13	PC(33:1)	0.744515	0.239107	0.363585
14	PC(33:2)	0.857051	0.389221	0.501708
15	PC(34:0)	1.76812	0.0542117	0.15455
16	PC(34:1)	0.995702	0.979488	0.985602
17	PC(34:2)	1.02453	0.820449	0.87063
18	PC(34:3)	1.05794	0.50214	0.606272
19	PC(34:4)	0.735151	0.204362	0.330226
20	PC(35:1)	0.930039	0.804063	0.856674
21	PC(35:2)	1.01312	0.941318	0.95732
22	PC(35:3)	0.725574	0.173658	0.299499
23	PC(36:1)	1.50819	0.147856	0.27648
24	PC(36:2)	1.69148	0.0187414	0.0783526
25	PC(36:3)	1.51666	0.00301439	0.0238339
26	PC(36:4)	0.743209	0.00956431	0.0510587
27	PC(36:5)	0.674958	0.250535	0.372475
28	PC(36:6)	0.839317	0.642116	0.724112
29	PC(37:2)	1.24189	0.360063	0.473623
30	PC(37:3)	1.04792	0.768312	0.826424
31	PC(37:4)	0.784774	0.202579	0.32848
32	PC(38:1)	2.51212	0.0623109	0.166812
33	PC(38:2)	2.29907	0.0345477	0.115492
34	PC(38:3)	1.90601	0.0236201	0.0909978
35	PC(38:4)	1.23184	0.0776085	0.189382
36	PC(38:5)	1.01544	0.92161	0.943916
37	PC(38:6)	1.05984	0.766177	0.825151
38	PC(38:7)	1.67047	0.180725	0.306208
39	PC(39:4)	0.937965	0.723677	0.793165
40	PC(39:5)	0.563729	0.00635457	0.0386849
41	PC(39:6)	0.697787	0.248911	0.370695
42	PC(40:3)	2.39886	0.0410097	0.127971
43	PC(40:4)	1.36829	0.161114	0.286995
44	PC(40:5)	0.911761	0.624968	0.708439
45	PC(40:6)	1.06567	0.662562	0.743081
46	PC(40:7)	1.27359	0.275792	0.394475
47	PC(40:8)	2.00895	0.0891634	0.207001
48	PC(41:5)	0.44217	0.00392273	0.0288387
49	PC(41:6)	0.258264	0.000144776	0.00279095
50	PC(41:7)	0.450355	0.0034152	0.0260055
51	PC(42:3)	3.55572	0.0188993	0.0786339
52	PC(42:4)	1.98578	0.0786747	0.190112
53	PC(42:5)	1.248	0.228101	0.351783
54	PC(42:6)	1.28146	0.155624	0.283027
55	PC(42:7)	1.18187	0.311126	0.425511
56	PC(42:8)	1.23722	0.193744	0.320004
57	PC(42:9)	1.01292	0.955717	0.969123
58	PC(42:10)	1.76364	0.109175	0.23128
59	PC(43:9)	0.0547433	0.00597237	0.0370369
60	PC(44:4)	1.90649	0.00265743	0.0217483
61	PC(44:5)	1.35699	0.0670546	0.173672
62	PC(44:6)	1.37303	0.0127681	0.0613645
63	PC(44:7)	1.28004	0.133604	0.262221
64	PC(44:8)	1.24217	0.453039	0.565483
65	PC(44:9)	0.955552	0.844088	0.886729
66	PC(44:10)	0.851682	0.374656	0.487835
67	PC(44:11)	0.460161	0.00403157	0.0295138
68	PC(44:12)	1.31508	0.652835	0.734069
69	PC(45:10)	0.217295	0.0359164	0.118471
70	PC(45:11)	0.104679	0.00791599	0.0447369
71	PC(46:4)	1.58078	0.0276948	0.100405
72	PC(46:5)	1.24021	0.300119	0.414245
73	PC(46:6)	1.48502	0.00431821	0.0305095
74	PC(46:7)	1.53337	0.00584273	0.0365962
75	PC(46:8)	1.22957	0.378141	0.491074
76	PC(46:9)	1.16988	0.499242	0.604456
77	PC(46:10)	1.80183	0.33231	0.446252
78	PC(48:9)	1.1642	0.354195	0.468034
79	PC(48:10)	1.09342	0.736135	0.802762
80	PC(O+P-28:1)	0.810673	0.575139	0.664801
81	PC(O+P-30:0)	2.15928	0.0946838	0.216153
82	PC(O+P-30:1)	0.461381	0.00722727	0.0417977
83	PC(O+P-30:2)	0.513297	0.0381691	0.121288
84	PC(O+P-31:1)	0.417818	0.00283655	0.0226793
85	PC(O+P-31:2)	0.303217	6.78E-05	0.00156807
86	PC(O+P-32:0)	2.25571	0.0350751	0.116805
87	PC(O+P-32:1)	0.567515	0.00141952	0.0137912
88	PC(O+P-32:2)	0.379947	0.000223335	0.00363981
89	PC(O+P-32:3)	0.297181	1.37E-05	0.000476835
90	PC(O+P-33:1)	0.971447	0.92468	0.945386
91	PC(O+P-33:2)	0.390817	0.00947288	0.0507267
92	PC(O+P-33:3)	0.141069	1.23E-06	7.90E-05
93	PC(O+P-34:0)	3.17738	0.0632291	0.167998
94	PC(O+P-34:1)	2.09268	0.0663684	0.173119
95	PC(O+P-34:2)	0.733405	0.0482823	0.142708
96	PC(O+P-34:3)	0.65963	0.00188498	0.0167715
97	PC(O+P-34:4)	0.50868	3.27E-05	0.000915208
98	PC(O+P-35:2)	1.39117	0.40376	0.514334
99	PC(O+P-35:3)	1.25113	0.345435	0.459608
100	PC(O+P-35:4)	0.891375	0.580381	0.669077
101	PC(O+P-36:1)	4.004	0.0380086	0.121049
102	PC(O+P-36:2)	2.53457	0.00753417	0.0431412
103	PC(O+P-36:3)	2.28773	0.00500864	0.0330418
104	PC(O+P-36:4)	1.45095	0.00448761	0.0310103
105	PC(O+P-36:5)	0.396392	2.99E-05	0.000850723
106	PC(O+P-36:6)	0.341708	0.00131532	0.0132679
107	PC(O+P-37:5)	0.666886	0.0467909	0.139658
108	PC(O+P-37:6)	0.557206	0.0331875	0.112242
109	PC(O+P-38:2)	2.8109	0.0218763	0.0868409
110	PC(O+P-38:3)	2.56792	0.0367319	0.118666
111	PC(O+P-38:4)	1.56024	0.0950024	0.216596
112	PC(O+P-38:5)	1.20842	0.0883637	0.20634
113	PC(O+P-38:6)	0.76568	0.0704618	0.178771
114	PC(O+P-38:7)	0.513485	0.00917351	0.0503413
115	PC(O+P-38:8)	0.408493	4.07E-06	0.000196566
116	PC(O+P-39:5)	0.688249	0.0922506	0.211713
117	PC(O+P-39:6)	0.491893	0.00423683	0.0303756
118	PC(O+P-39:7)	0.575273	0.00106349	0.0114606
119	PC(O+P-40:2)	2.68343	0.0238434	0.0911198
120	PC(O+P-40:3)	2.57318	0.0716327	0.180643
121	PC(O+P-40:4)	1.63883	0.0723993	0.181521
122	PC(O+P-40:5)	1.21412	0.340514	0.454806
123	PC(O+P-40:6)	0.840998	0.394061	0.505692
124	PC(O+P-40:7)	0.805964	0.0458017	0.138442
125	PC(O+P-40:8)	0.831943	0.41573	0.527645
126	PC(O+P-40:9)	0.922973	0.828887	0.875833
127	PC(O+P-41:5)	0.878472	0.703066	0.775604
128	PC(O+P-41:6)	0.526675	0.0555686	0.157022
129	PC(O+P-41:7)	0.531838	0.00927363	0.0503413
130	PC(O+P-41:8)	0.584655	0.037255	0.119478
131	PC(O+P-42:1)	2.82041	0.0560327	0.157309
132	PC(O+P-42:2)	2.13112	0.0998022	0.222281
133	PC(O+P-42:3)	2.69118	0.111199	0.234162
134	PC(O+P-42:4)	1.80388	0.070589	0.178791
135	PC(O+P-42:5)	1.60566	0.276032	0.394493
136	PC(O+P-42:6)	0.975752	0.934505	0.951851
137	PC(O+P-42:7)	0.696172	0.16627	0.292872
138	PC(O+P-42:8)	0.569819	0.0336977	0.113305
139	PC(O+P-42:9)	0.606824	0.0603342	0.163307
140	PC(O+P-42:10)	0.795884	0.270616	0.389319
141	PC(O+P-42:11)	0.877988	0.713838	0.784363
142	PC(O+P-43:4)	1.44563	0.101822	0.22476
143	PC(O+P-43:5)	1.27202	0.561915	0.656071
144	PC(O+P-43:6)	0.770943	0.444896	0.557325
145	PC(O+P-44:3)	3.0171	0.173135	0.299129
146	PC(O+P-44:4)	1.57499	0.268197	0.387445
147	PC(O+P-44:5)	1.71785	0.282701	0.400724
148	PC(O+P-44:6)	1.18997	0.577671	0.666396
149	PC(O+P-44:7)	0.838841	0.550157	0.647156
150	PC(O+P-44:8)	0.690188	0.200937	0.327336
151	PC(O+P-44:9)	0.489713	0.0136159	0.0638477
152	PC(O+P-44:10)	0.431121	0.0130205	0.062233
153	PC(O+P-44:11)	0.414884	0.00146309	0.0139476
154	PC(O+P-46:4)	2.53155	0.189171	0.315611
155	PC(O+P-46:5)	1.93434	0.30989	0.424357
156	PC(O+P-46:6)	1.54279	0.366907	0.481167
157	PC(O+P-46:7)	1.34515	0.456507	0.568772
158	PC(O+P-46:8)	0.998682	0.995963	0.998265
159	PC(O+P-46:9)	0.652276	0.156859	0.283949
160	PC(O+P-48:7)	1.97345	0.306813	0.421139
161	LPC(14:1)	5.53445	0.158419	0.284826
162	LPC(15:0)	4.72983	0.120071	0.244959
163	LPC(16:0)	4.25228	0.1211	0.245567
164	LPC(16:1)	4.36433	0.11121	0.234162
165	LPC(16:2)	8.27635	0.160714	0.286684
166	LPC(17:0)	3.16188	0.078865	0.190307
167	LPC(17:1)	3.62724	0.10559	0.228712
168	LPC(18:0)	3.63992	0.0220656	0.0868409
169	LPC(18:1)	5.76104	0.121255	0.245567
170	LPC(18:2)	5.57742	0.194167	0.320004
171	LPC(18:3)	5.49423	0.240669	0.364402
172	LPC(19:0)	3.63299	0.015061	0.0680492
173	LPC(19:1)	3.27725	0.164345	0.290523
174	LPC(20:0)	5.83379	0.004374	0.0305095
175	LPC(20:1)	7.20999	0.119399	0.244577
176	LPC(20:2)	9.00065	0.204622	0.330226
177	LPC(20:3)	3.91343	0.149876	0.278156
178	LPC(20:4)	1.92695	0.247386	0.36933
179	LPC(20:5)	1.23264	0.758499	0.819935
180	LPC(22:0)	5.46719	0.00962907	0.0512467
181	LPC(22:1)	5.95693	0.126795	0.252862
182	LPC(22:2)	11.4356	0.181416	0.306483
183	LPC(22:3)	10.1608	0.191245	0.31693
184	LPC(22:4)	3.78133	0.299483	0.414026
185	LPC(22:5)	1.94882	0.447598	0.560305
186	LPC(22:6)	2.56608	0.118916	0.24402
187	LPC(24:0)	3.03347	0.00659703	0.0393328
188	LPC(24:1)	3.71461	0.0421205	0.129814
189	LPC(24:4)	9.8995	0.162041	0.288055
190	LPC(24:5)	8.04055	0.203699	0.329681
191	LPC(26:0)	2.05305	0.00597714	0.0370369
192	LPC(26:1)	2.20304	0.01067	0.0550377
193	LPC(O+P-15:1)	1.06467	0.923068	0.944851
194	LPC(O+P-16:0)	5.34518	0.111806	0.235131
195	LPC(O+P-16:1)	2.27044	0.314139	0.428147
196	LPC(O+P-16:2)	1.6429	0.39358	0.505449
197	LPC(O+P-17:1)	3.83198	0.202297	0.328334
198	LPC(O+P-17:2)	2.5996	0.246862	0.368911
199	LPC(O+P-18:0)	4.53343	0.0536905	0.153931
200	LPC(O+P-18:1)	5.83947	0.113014	0.236525
201	LPC(O+P-18:2)	4.53357	0.120988	0.245567
202	LPC(O+P-18:3)	4.29174	0.140049	0.269384
203	LPC(O+P-19:1)	5.67845	0.134436	0.262664
204	LPC(O+P-19:2)	3.14485	0.159714	0.285673
205	LPC(O+P-20:0)	4.26561	0.013252	0.0628857
206	LPC(O+P-20:1)	5.76952	0.0468479	0.139658
207	LPC(O+P-20:2)	3.06471	0.103577	0.226804
208	LPC(O+P-20:3)	3.93746	0.178276	0.303898
209	LPC(O+P-22:0)	3.32281	0.0243972	0.0926238
210	LPC(O+P-22:1)	5.68787	0.0288363	0.102892
211	LPC(O+P-23:0)	3.0563	0.00087534	0.0100577
212	LPC(O+P-24:0)	2.43981	0.100463	0.222327
213	LPC(O+P-24:1)	4.31986	0.0913784	0.210267
214	LPC(O+P-24:2)	4.62932	0.0173585	0.0749179
215	LPC(O+P-26:1)	4.06548	0.226934	0.350918
216	LPC(O+P-26:2)	3.58792	0.138877	0.267933
217	PE(30:0)	1.10984	0.750792	0.816111
218	PE(32:0)	1.47806	0.076424	0.188079
219	PE(32:1)	0.902363	0.683054	0.761142
220	PE(32:2)	0.77928	0.146179	0.274337
221	PE(34:0)	2.44879	0.00459062	0.0313572
222	PE(34:1)	1.95427	0.0871452	0.204565
223	PE(34:2)	1.32948	0.167541	0.293916
224	PE(34:3)	1.06423	0.79718	0.851142
225	PE(34:4)	1.05369	0.861763	0.898533
226	PE(35:1)	2.0473	0.203582	0.329681
227	PE(35:2)	1.35877	0.0959144	0.217481
228	PE(36:0)	3.10529	0.0699711	0.17834
229	PE(36:1)	2.47761	0.0937311	0.214543
230	PE(36:2)	1.89956	0.0100631	0.0530481
231	PE(36:3)	1.44042	0.0257167	0.0960467
232	PE(36:4)	0.683929	0.0704029	0.178771
233	PE(36:5)	0.77331	0.294184	0.409479
234	PE(38:1)	2.61918	0.0892431	0.207001
235	PE(38:2)	2.35486	0.0415629	0.128771
236	PE(38:3)	1.83396	0.195906	0.321872
237	PE(38:4)	0.869924	0.348395	0.462483
238	PE(38:5)	1.10268	0.482585	0.58913
239	PE(38:6)	1.36952	0.389896	0.502204
240	PE(39:4)	0.822636	0.24155	0.365061
241	PE(39:5)	0.695938	0.0897331	0.20786
242	PE(39:6)	1.09656	0.688849	0.764653
243	PE(40:4)	2.03867	0.0155565	0.0693843
244	PE(40:5)	1.06184	0.814086	0.865465
245	PE(40:6)	1.25073	0.393531	0.505449
246	PE(40:7)	1.22508	0.433419	0.545706
247	PE(40:8)	2.81143	0.223822	0.347773
248	PE(42:4)	5.56334	0.0153656	0.069028
249	PE(42:5)	3.02	0.0114448	0.0572243
250	PE(42:6)	2.44461	0.000203864	0.00350307
251	PE(42:7)	1.77957	0.0379262	0.121049
252	PE(42:10)	4.85827	0.103958	0.226804
253	PE(44:4)	7.48041	0.0195534	0.0809668
254	PE(44:5)	6.90049	0.00500505	0.0330418
255	PE(44:6)	3.80889	0.0175395	0.0755111
256	PE(O+P-32:1)	1.31801	0.193931	0.320004
257	PE(O+P-32:2)	0.795917	0.252016	0.373314
258	PE(O+P-33:1)	2.2365	0.0516641	0.149395
259	PE(O+P-34:0)	5.37697	0.0878623	0.205446
260	PE(O+P-34:1)	3.32923	0.00546397	0.0352416
261	PE(O+P-34:2)	1.65393	0.00699393	0.040934
262	PE(O+P-34:3)	0.998089	0.993443	0.996314
263	PE(O+P-34:4)	0.738385	0.125265	0.250674
264	PE(O+P-35:2)	1.97007	0.0962603	0.217747
265	PE(O+P-35:3)	1.98767	0.109064	0.23128
266	PE(O+P-35:5)	0.365104	1.02E-05	0.000402948
267	PE(O+P-36:1)	2.97517	0.0363849	0.118666
268	PE(O+P-36:2)	3.20982	0.0116541	0.0581031
269	PE(O+P-36:3)	3.46813	0.0124167	0.0606795
270	PE(O+P-36:4)	2.18202	0.00869505	0.0481978
271	PE(O+P-36:5)	0.608132	0.00329642	0.0254191
272	PE(O+P-36:6)	0.621113	0.126678	0.252862
273	PE(O+P-37:4)	1.16413	0.327863	0.441991
274	PE(O+P-37:5)	0.978031	0.860485	0.89774
275	PE(O+P-37:6)	0.893912	0.684517	0.76222
276	PE(O+P-38:2)	2.63097	0.0441903	0.134983
277	PE(O+P-38:3)	2.96653	0.0237911	0.0911198
278	PE(O+P-38:4)	1.96328	0.0242588	0.0923005
279	PE(O+P-38:5)	1.36912	0.0271612	0.0990015
280	PE(O+P-38:6)	1.06387	0.518685	0.621491
281	PE(O+P-38:7)	0.812626	0.357563	0.471407
282	PE(O+P-38:8)	0.825994	0.258599	0.378304
283	PE(O+P-39:5)	1.05865	0.65382	0.734305
284	PE(O+P-39:6)	0.721785	0.0965017	0.217987
285	PE(O+P-39:7)	0.877503	0.473659	0.583407
286	PE(O+P-40:4)	1.57	0.182438	0.307511
287	PE(O+P-40:5)	1.16582	0.348969	0.462891
288	PE(O+P-40:6)	0.895773	0.598937	0.683357
289	PE(O+P-40:7)	1.05198	0.704289	0.775836
290	PE(O+P-40:8)	1.17397	0.45932	0.570518
291	PE(O+P-40:9)	1.36895	0.477273	0.586337
292	PE(O+P-42:5)	1.22588	0.118153	0.24301
293	PE(O+P-42:6)	0.942586	0.790312	0.845861
294	PE(O+P-42:7)	0.974668	0.869301	0.90452
295	PE(O+P-42:8)	0.870712	0.384268	0.497541
296	PE(O+P-42:9)	1.11112	0.727675	0.796206
297	PE(O+P-44:6)	1.20231	0.51835	0.621491
298	PE(O+P-44:7)	1.05183	0.752689	0.816666
299	PE(O+P-44:8)	0.934179	0.763051	0.822806
300	LPE(16:0)	10.5669	0.245783	0.36825
301	LPE(17:0)	7.18301	0.255758	0.375097
302	LPE(18:0)	5.97314	0.240089	0.364402
303	LPE(18:1)	8.81543	0.11707	0.242528
304	LPE(18:2)	7.44959	0.212906	0.338514
305	LPE(19:0)	6.94267	0.160774	0.286684
306	LPE(20:1)	11.3291	0.132367	0.260381
307	LPE(20:2)	10.4188	0.194215	0.320004
308	LPE(20:3)	3.37775	0.154131	0.282383
309	LPE(20:4)	1.86698	0.220279	0.345149
310	LPE(20:5)	1.96874	0.298975	0.413653
311	LPE(22:4)	2.0346	0.38187	0.495176
312	LPE(22:5)	1.52097	0.566085	0.659344
313	LPE(22:6)	2.69656	0.17539	0.301887
314	LPE(O+P-16:0)	23.762	0.150844	0.279609
315	LPE(O+P-16:1)	15.359	0.218808	0.344493
316	LPE(O+P-16:2)	10.604	0.216091	0.341455
317	LPE(O+P-17:1)	22.7426	0.181402	0.306483
318	LPE(O+P-18:0)	12.4707	0.12357	0.248718
319	LPE(O+P-18:1)	16.3102	0.1499	0.278156
320	LPE(O+P-18:2)	15.5015	0.131097	0.258177
321	LPE(O+P-18:3)	18.0199	0.15464	0.282719
322	PI(32:1)	1.16949	0.758094	0.819935
323	PI(34:2)	1.43891	0.374804	0.487835
324	PI(35:2)	0.936689	0.834346	0.879459
325	PI(36:1)	1.56844	0.259587	0.37943
326	PI(36:2)	1.17108	0.651477	0.733754
327	PI(36:3)	2.08163	0.16344	0.289652
328	PI(36:4)	1.05874	0.86719	0.903649
329	PI(37:4)	0.71157	0.152649	0.281153
330	PI(38:2)	1.71022	0.247568	0.36933
331	PI(38:4)	0.920069	0.731999	0.800263
332	PI(38:5)	1.90512	0.267078	0.386472
333	PI(38:6)	2.40596	0.0627999	0.167113
334	PI(39:4)	0.971209	0.880307	0.912385
335	PI(40:4)	1.01733	0.940441	0.956988
336	PI(40:5)	0.560151	0.030775	0.106576
337	PI(40:6)	1.05652	0.907887	0.934624
338	PI(40:7)	2.41953	0.178485	0.303898
339	BMP(32:1)	0.802961	0.593703	0.679021
340	BMP(32:2)	0.803004	0.571111	0.662794
341	BMP(34:1)	0.735502	0.341204	0.455376
342	BMP(34:2)	0.603155	0.215937	0.341455
343	BMP(34:3)	0.546408	0.164327	0.290523
344	BMP(35:2)	0.599133	0.260565	0.380219
345	BMP(36:1)	1.18287	0.522301	0.624471
346	BMP(36:2)	0.906996	0.816395	0.866857
347	BMP(36:3)	0.738285	0.344672	0.458945
348	BMP(36:4)	0.6582	0.121499	0.245567
349	BMP(36:5)	0.537586	0.0523992	0.151018
350	BMP(38:1)	0.981813	0.97855	0.985602
351	BMP(38:2)	0.943013	0.895792	0.92347
352	BMP(38:3)	1.21111	0.557058	0.652596
353	BMP(38:4)	0.81739	0.59907	0.683357
354	BMP(38:5)	0.635307	0.254171	0.373814
355	BMP(38:6)	0.536082	0.0779539	0.189426
356	BMP(38:7)	0.493951	0.0784939	0.18994
357	BMP(40:3)	1.22041	0.603118	0.687072
358	BMP(40:4)	0.944938	0.892553	0.921225
359	BMP(40:5)	0.910439	0.792537	0.847229
360	BMP(40:6)	0.894704	0.81465	0.865535
361	BMP(40:7)	0.971972	0.934844	0.951851
362	BMP(40:8)	0.895411	0.778541	0.835355
363	BMP(40:9)	0.638055	0.285704	0.403005
364	BMP(42:6)	1.08296	0.888354	0.917758
365	BMP(42:8)	0.872227	0.768864	0.826505
366	BMP(42:9)	0.732358	0.534093	0.633825
367	BMP(42:10)	0.765097	0.554768	0.651395
368	BMP(44:10)	0.989526	0.982734	0.987858
369	BMP(44:11)	0.842856	0.712507	0.783396
370	BMP(44:12)	0.969307	0.962444	0.974236
371	PG(30:0)	3.20979	0.104333	0.22684
372	PG(32:0)	3.38442	0.0277199	0.100405
373	PG(32:1)	2.085	0.0877089	0.205364
374	PG(32:2)	2.53608	0.00413614	0.0299019
375	PG(33:1)	1.41187	0.331383	0.445697
376	PG(34:0)	2.44065	0.0103326	0.0538943
377	PG(34:1)	0.899659	0.418104	0.530271
378	PG(34:2)	1.17987	0.23029	0.353796
379	PG(34:3)	2.20683	0.0808735	0.194074
380	PG(35:1)	0.941343	0.780905	0.837373
381	PG(36:1)	3.69271	0.00574606	0.0363847
382	PG(36:2)	2.40525	0.00925584	0.0503413
383	PG(36:3)	4.18773	0.088769	0.206529
384	PG(36:4)	1.65973	0.159647	0.285673
385	PG(38:2)	2.8497	0.0291614	0.103255
386	PG(38:3)	3.55367	0.0778376	0.189409
387	PG(38:4)	2.33191	0.00531158	0.0345153
388	PG(38:5)	3.60025	0.00150015	0.0142228
389	PG(38:6)	1.85046	0.0719897	0.180756
390	PG(40:6)	2.18087	0.0120196	0.0594322
391	PG(40:7)	2.26094	0.00620894	0.0380654
392	LPG(16:0)	6.85952	0.288152	0.404158
393	LPG(18:0)	9.11235	0.237046	0.361401
394	LPG(18:1)	3.79657	0.104086	0.226804
395	LPG(18:2)	2.562	0.0682865	0.176043
396	LPG(20:2)	8.99286	0.218176	0.343999
397	LPG(20:3)	3.28792	0.0803909	0.193183
398	LPG(20:4)	2.16552	0.0126237	0.0608532
399	LPG(22:4)	4.02443	0.0838445	0.200332
400	LPG(22:5)	2.40447	0.21536	0.341085
401	LPG(22:6)	3.07781	0.0543453	0.154572
402	AC(10:0)	0.546173	0.169953	0.294699
403	AC(10:1)	0.495777	0.0572077	0.159063
404	AC(11:0)	0.392528	0.000942149	0.0106838
405	AC(11:1)	0.514687	0.00199917	0.0176069
406	AC(11:2)	0.814372	0.218187	0.343999
407	AC(12:0)	0.39326	0.0136614	0.0638687
408	AC(12:1)	0.303817	0.00072965	0.00885275
409	AC(12:2)	0.286662	1.75E-05	0.000540724
410	AC(13:0)	0.329542	4.54E-05	0.00119375
411	AC(13:1)	0.523238	0.00778636	0.0442929
412	AC(13:2)	0.66705	0.0113224	0.0569401
413	AC(14:0)	0.250041	0.000221178	0.00363981
414	AC(14:1)	0.225224	0.000667799	0.00839587
415	AC(14:2)	0.199557	0.000677613	0.00845797
416	AC(15:0)	0.259008	1.37E-05	0.000476835
417	AC(15:1)	0.286004	0.000111439	0.00230175
418	AC(15:2)	0.318474	0.00651165	0.0390924
419	AC(16:0)	0.250315	0.000237746	0.00381935
420	AC(16:1)	0.161938	0.000435488	0.00594021
421	AC(16:2)	0.103541	0.000857729	0.00992106
422	AC(16:3)	0.243201	0.00137976	0.0135248
423	AC(17:1)	0.217972	5.50E-05	0.00142334
424	AC(18:0)	0.40882	0.00466821	0.0317622
425	AC(18:1)	0.235411	0.00162282	0.0149766
426	AC(18:2)	0.258159	0.00700715	0.040934
427	AC(18:3)	0.155002	0.00112805	0.0120071
428	AC(18:4)	0.369278	0.00471691	0.0319662
429	AC(19:1)	0.251651	0.00212814	0.0183697
430	AC(20:0)	0.56659	0.0608887	0.16404
431	AC(20:1)	0.273482	0.000585677	0.0075832
432	AC(20:2)	0.206513	0.000126441	0.00255086
433	AC(20:3)	0.160558	6.15E-05	0.00148146
434	AC(20:4)	0.958251	0.91568	0.940062
435	AC(20:5)	0.657313	0.350444	0.463784
436	AC(21:1)	0.491487	0.0945797	0.216153
437	AC(22:0)	1.61912	0.609493	0.693879
438	AC(22:1)	0.64883	0.2446	0.36743
439	AC(22:2)	0.548823	0.0626589	0.166994
440	AC(22:3)	0.329048	0.0020878	0.0182027
441	AC(22:4)	0.264036	8.36E-05	0.00185934
442	AC(22:5)	0.347571	0.0068986	0.0405731
443	AC(22:6)	0.969466	0.930798	0.949961
444	AC(23:0)	2.3187	0.349984	0.463529
445	AC(23:1)	0.548503	0.211019	0.336506
446	AC(23:2)	0.384713	0.0697835	0.17834
447	AC(24:0)	2.76985	0.29097	0.407452
448	AC(24:1)	2.03208	0.507582	0.611565
449	AC(24:2)	1.78737	0.501152	0.605923
450	AC(24:3)	1.16864	0.748118	0.814806
451	AC(24:4)	0.726492	0.314839	0.428765
452	AC(24:5)	0.365214	0.0126054	0.0608532
453	AC(24:6)	0.348178	0.0872497	0.204565
454	AC(25:1)	0.453739	0.0150608	0.0680492
455	AC(25:2)	0.108613	0.00129058	0.0131715
456	AC(26:0)	1.00404	0.988331	0.992334
457	AC(26:1)	1.39392	0.659286	0.739884
458	AC(26:2)	2.05637	0.502013	0.606272
459	AC(26:3)	3.90403	0.372808	0.487042
460	AC(26:5)	1.68678	0.559608	0.654901
461	AC(27:2)	0.0828246	0.00116241	0.0122974
462	AC(27:3)	0.660269	0.0435097	0.133138
463	AC(28:1)	0.390983	0.0257416	0.0960467
464	AC(28:2)	0.419731	0.0145497	0.0669421
465	AC-OH(10:0)	0.707911	0.385625	0.497958
466	AC-OH(12:0)	0.41947	0.0251766	0.0945484
467	AC-OH(12:1)	0.54353	0.0407508	0.127622
468	AC-OH(14:0)	0.235075	0.000336377	0.00507491
469	AC-OH(14:1)	0.156581	0.000216488	0.00363981
470	AC-OH(14:2)	0.26812	0.000324501	0.00498238
471	AC-OH(15:0)	0.273176	1.16E-05	0.000445398
472	AC-OH(15:1)	0.341543	1.69E-05	0.000540724
473	AC-OH(16:0)	0.194394	0.000174174	0.00321481
474	AC-OH(16:1)	0.0946615	0.000117298	0.00239426
475	AC-OH(16:2)	0.0960099	0.000548664	0.00726666
476	AC-OH(16:3)	0.0749068	0.000619653	0.00796369
477	AC-OH(17:0)	0.261945	0.000143696	0.00279095
478	AC-OH(17:1)	0.24482	4.27E-05	0.00113998
479	AC-OH(18:0)	0.337984	0.00136718	0.0134832
480	AC-OH(18:1)	0.11892	0.000133635	0.00263473
481	AC-OH(18:2)	0.104382	0.000995128	0.0110676
482	AC-OH(18:3)	0.155724	0.000729546	0.00885275
483	AC-OH(19:0)	0.496942	0.0179461	0.0766917
484	AC-OH(19:1)	0.264443	6.56E-05	0.00154777
485	AC-OH(20:0)	0.703704	0.197767	0.323398
486	AC-OH(20:1)	0.307612	0.00103374	0.0112802
487	AC-OH(20:2)	0.20371	0.000386028	0.00558132
488	AC-OH(20:3)	0.233745	0.000199633	0.00349862
489	AC-OH(20:4)	0.981122	0.964977	0.976231
490	AC-OH(21:0)	1.04793	0.874191	0.907263
491	AC-OH(21:1)	0.55948	0.0197771	0.0815042
492	AC-OH(22:0)	1.69587	0.301914	0.415401
493	AC-OH(22:1)	0.969694	0.931705	0.950328
494	AC-OH(22:2)	0.57879	0.0712121	0.179844
495	AC-OH(22:3)	0.470719	0.018073	0.0766917
496	AC-OH(22:4)	0.324163	0.00275719	0.0223539
497	AC-OH(22:5)	0.351384	0.0123809	0.0606795
498	AC-OH(24:1)	2.74949	0.142875	0.271953
499	AC-OH(24:2)	1.94774	0.138294	0.267492
500	AC-OH(24:3)	1.45331	0.318852	0.43208
501	AC-OH(24:4)	0.683836	0.39967	0.510782
502	AC-OH(24:5)	0.459293	0.240232	0.364402
503	SM(d31:1)	1.48126	0.103133	0.226215
504	SM(d32:0)	1.54966	0.16897	0.29452
505	SM(d32:1)	1.43611	0.14626	0.274337
506	SM(d32:2)	1.37025	0.198501	0.324292
507	SM(d33:0)	1.21676	0.34327	0.457782
508	SM(d33:1)	1.2887	0.029989	0.104938
509	SM(d33:2)	1.01761	0.895469	0.92347
510	SM(d34:0)	0.914542	0.517237	0.621042
511	SM(d34:1)	1.1433	0.138473	0.267541
512	SM(d34:2)	0.976348	0.839827	0.884163
513	SM(d34:3)	1.2376	0.432633	0.545112
514	SM(d35:0)	0.762261	0.104871	0.22744
515	SM(d35:1)	1.01965	0.859824	0.89759
516	SM(d35:2)	0.914091	0.560764	0.655611
517	SM(d36:0)	1.11524	0.576618	0.665624
518	SM(d36:1)	0.903481	0.175902	0.302329
519	SM(d36:2)	0.896289	0.294542	0.409479
520	SM(d36:3)	0.825498	0.37531	0.487895
521	SM(d37:0)	1.22524	0.420811	0.532406
522	SM(d37:1)	1.05583	0.551818	0.648647
523	SM(d37:2)	0.925672	0.563539	0.657525
524	SM(d38:0)	1.96612	0.104186	0.226804
525	SM(d38:1)	1.57473	0.0145845	0.0669421
526	SM(d38:2)	1.57074	0.0667261	0.173308
527	SM(d38:3)	1.00793	0.947178	0.962151
528	SM(d39:0)	1.5875	0.0757995	0.187339
529	SM(d39:1)	1.44982	0.00043824	0.00594021
530	SM(d39:2)	1.45384	0.0277028	0.100405
531	SM(d40:0)	1.53218	0.124926	0.250575
532	SM(d40:1)	1.22671	0.114424	0.23804
533	SM(d40:2)	1.39406	0.0335599	0.113178
534	SM(d40:3)	0.945597	0.575796	0.665117
535	SM(d40:4)	0.896242	0.490386	0.595813
536	SM(d41:0)	1.42656	0.0354176	0.117619
537	SM(d41:1)	1.07393	0.461416	0.572493
538	SM(d41:2)	1.13893	0.0525979	0.151339
539	SM(d41:3)	0.901743	0.294134	0.409479
540	SM(d42:0)	1.00397	0.971166	0.979635
541	SM(d42:1)	1.15793	0.149059	0.277232
542	SM(d42:2)	0.945916	0.444894	0.557325
543	SM(d42:3)	0.856418	0.0937292	0.214543
544	SM(d42:4)	0.76637	0.038024	0.121049
545	SM(d42:5)	0.728726	0.0132831	0.0628857
546	SM(d42:6)	0.464215	0.00118847	0.0124969
547	SM(d43:0)	0.785155	0.121581	0.245567
548	SM(d43:1)	0.762027	0.00381172	0.0281419
549	SM(d43:2)	0.744345	0.052167	0.150599
550	SM(d43:3)	0.826324	0.169184	0.29452
551	SM(d44:0)	0.871877	0.456919	0.568772
552	SM(d44:1)	0.791835	0.0284366	0.102148
553	SM(d44:2)	0.885929	0.176655	0.302563
554	SM(d44:3)	0.933767	0.519266	0.621757
555	SM(d44:4)	0.890109	0.315141	0.428838
556	SM(d46:2)	1.21038	0.286242	0.403109
557	SM(t30:1)	1.66083	0.14493	0.273631
558	SM(t31:1)	2.26359	0.0615827	0.165396
559	SM(t32:1)	2.33119	0.0204145	0.0833073
560	SM(t32:2)	1.2781	0.225133	0.349379
561	SM(t33:1)	2.24351	0.0209586	0.0843692
562	SM(t33:2)	1.2742	0.178409	0.303898
563	SM(t34:0)	1.71236	0.069243	0.177717
564	SM(t34:1)	2.51164	0.0392005	0.123455
565	SM(t34:2)	2.0199	0.17617	0.302329
566	SM(t35:1)	2.27035	0.0647394	0.170186
567	SM(t36:0)	0.536826	9.67E-05	0.00207123
568	SM(t36:1)	2.28843	0.047369	0.140491
569	SM(t36:2)	2.27942	0.0455714	0.137987
570	SM(t38:0)	1.17472	0.283628	0.401382
571	SM(t38:1)	2.98293	0.0501989	0.146625
572	SM(t40:0)	0.890232	0.40161	0.512349
573	SM(t40:1)	1.51169	0.0614911	0.165396
574	SM(t40:2)	1.98642	0.0665536	0.173119
575	SM(t41:0)	0.845944	0.321719	0.43506
576	SM(t41:1)	1.14961	0.284271	0.401636
577	SM(t41:2)	1.25563	0.221758	0.345998
578	SM(t42:0)	0.827784	0.140512	0.269976
579	SM(t42:1)	0.721163	0.0109237	0.055743
580	SM(t42:2)	0.848727	0.189	0.315611
581	GM3(d42:1)	0.589656	0.0583031	0.16082
582	GA1(d34:1)	1.22203	0.369833	0.484272
583	GA1(d36:1)	0.517929	0.0154594	0.069129
584	GA1(d36:2)	0.528507	0.0288808	0.102892
585	GA1(d38:1)	0.999064	0.997541	0.998948
586	GA1(d38:2)	1.14643	0.755939	0.819188
587	GA1(d40:1)	0.963431	0.876175	0.908646
588	GA1(d40:2)	1.15721	0.652789	0.734069
589	GA1(d41:1)	0.819159	0.539456	0.638442
590	GA1(d42:1)	1.39609	0.253132	0.373455
591	GA1(d42:2)	1.05173	0.8566	0.894763
592	GA1(d42:3)	0.931102	0.851079	0.891001
593	TG(40:0)	0.712596	0.61212	0.695956
594	TG(40:1)	0.285453	0.145411	0.273631
595	TG(40:2)	0.167543	0.0573707	0.159261
596	TG(40:3)	0.155457	0.0481983	0.142703
597	TG(40:4)	0.184641	0.0638954	0.168734
598	TG(41:0)	0.561483	0.0172039	0.0745227
599	TG(41:1)	0.343472	0.0390795	0.123455
600	TG(41:2)	0.328143	0.0450662	0.137066
601	TG(41:3)	0.221705	0.00180726	0.0163312
602	TG(42:1)	0.658896	0.522112	0.624471
603	TG(42:2)	0.856939	0.84431	0.886729
604	TG(42:3)	0.688562	0.625142	0.708439
605	TG(42:4)	0.323006	0.0968191	0.218157
606	TG(42:5)	0.106975	0.0595167	0.162742
607	TG(43:0)	0.738581	0.218295	0.343999
608	TG(43:1)	0.372439	0.0124507	0.0606795
609	TG(43:2)	0.346328	0.0270738	0.0990015
610	TG(43:3)	0.432702	0.0979918	0.219093
611	TG(44:0)	0.745537	0.481763	0.589047
612	TG(44:1)	0.447389	0.0910479	0.209785
613	TG(44:2)	0.535621	0.289876	0.406247
614	TG(44:3)	1.05172	0.949309	0.963751
615	TG(44:4)	1.89103	0.543718	0.640981
616	TG(44:5)	0.549965	0.375412	0.487895
617	TG(44:6)	0.245344	0.0564368	0.157932
618	TG(45:0)	1.53786	0.279424	0.397053
619	TG(45:1)	0.685285	0.151474	0.280477
620	TG(45:2)	0.349569	0.00437502	0.0305095
621	TG(45:3)	0.280127	0.00537054	0.0347682
622	TG(45:4)	0.0800409	0.0362993	0.118666
623	TG(46:0)	1.13286	0.757492	0.819868
624	TG(46:1)	0.650917	0.295793	0.410337
625	TG(46:2)	0.457212	0.10279	0.225747
626	TG(46:3)	0.377572	0.0837648	0.200332
627	TG(46:4)	0.581113	0.327361	0.441658
628	TG(46:5)	0.715692	0.590893	0.677135
629	TG(46:6)	1.55476	0.627228	0.710339
630	TG(46:7)	0.534878	0.35476	0.468424
631	TG(47:0)	2.00267	0.141304	0.271198
632	TG(47:1)	1.11627	0.720091	0.790164
633	TG(47:2)	0.516042	0.0132275	0.0628857
634	TG(47:3)	0.335755	0.000583746	0.0075832
635	TG(47:4)	0.280559	0.000822274	0.00963949
636	TG(47:5)	0.00932574	0.0304578	0.106326
637	TG(47:6)	0.0111753	0.0250268	0.0945484
638	TG(48:0)	1.2971	0.569713	0.661615
639	TG(48:1)	0.810909	0.539084	0.638437
640	TG(48:2)	0.559195	0.124485	0.249979
641	TG(48:3)	0.453857	0.0796026	0.191769
642	TG(48:4)	0.497228	0.215148	0.341085
643	TG(48:5)	0.464794	0.18232	0.307511
644	TG(48:6)	0.521094	0.266524	0.386315
645	TG(48:7)	0.980366	0.979922	0.985602
646	TG(48:8)	2.29779	0.481154	0.588985
647	TG(49:0)	1.50938	0.317915	0.431599
648	TG(49:1)	1.06936	0.823853	0.873174
649	TG(49:2)	0.655401	0.097629	0.219093
650	TG(49:3)	0.391876	0.000396398	0.00568389
651	TG(49:4)	0.292995	8.32E-06	0.00035219
652	TG(49:5)	0.192693	7.53E-05	0.0017189
653	TG(49:6)	0.0322241	0.0180741	0.0766917
654	TG(49:7)	0.0208601	0.0253459	0.0949786
655	TG(50:0)	0.959725	0.910916	0.936279
656	TG(50:1)	0.881509	0.703956	0.775836
657	TG(50:2)	0.771886	0.420063	0.531978
658	TG(50:3)	0.528467	0.0704782	0.178771
659	TG(50:4)	0.386637	0.0164619	0.0724906
660	TG(50:5)	0.343071	0.00863496	0.0480181
661	TG(50:6)	0.398694	0.0624729	0.166812
662	TG(50:7)	0.364621	0.0465311	0.139658
663	TG(50:8)	0.371199	0.166945	0.293762
664	TG(51:0)	0.885405	0.664534	0.74481
665	TG(51:1)	0.726276	0.191128	0.31693
666	TG(51:2)	0.710625	0.197149	0.323064
667	TG(51:3)	0.536916	0.00789606	0.0447369
668	TG(51:4)	0.404917	0.000196682	0.00348207
669	TG(51:5)	0.27019	1.17E-06	7.81E-05
670	TG(51:6)	0.233747	2.55E-06	0.000147495
671	TG(51:7)	0.15599	6.14E-05	0.00148146
672	TG(51:8)	0.0417686	0.0102686	0.0538246
673	TG(52:0)	0.562307	0.0251525	0.0945484
674	TG(52:1)	0.601245	0.0295323	0.104163
675	TG(52:2)	0.775532	0.396726	0.508361
676	TG(52:3)	0.778474	0.468736	0.579242
677	TG(52:4)	0.630977	0.222872	0.347111
678	TG(52:5)	0.435133	0.0432096	0.132453
679	TG(52:6)	0.314262	0.00217436	0.0186058
680	TG(52:7)	0.344743	0.0106903	0.0550377
681	TG(52:8)	0.518081	0.241879	0.365231
682	TG(52:9)	0.525416	0.252391	0.373314
683	TG(52:10)	0.472156	0.254944	0.37422
684	TG(53:0)	0.719648	0.215464	0.341085
685	TG(53:1)	0.411021	0.000224472	0.00363981
686	TG(53:2)	0.501081	0.00661977	0.0393332
687	TG(53:3)	0.612092	0.0313568	0.107944
688	TG(53:4)	0.588638	0.0200402	0.0821938
689	TG(53:5)	0.452729	0.00154859	0.0144452
690	TG(53:6)	0.189843	1.47E-06	9.09E-05
691	TG(53:7)	0.168587	2.80E-06	0.0001523
692	TG(53:8)	0.184064	0.000696691	0.00863399
693	TG(53:9)	0.284695	0.0729832	0.182721
694	TG(54:0)	0.517289	0.0451095	0.137066
695	TG(54:1)	0.298405	7.77E-05	0.00175168
696	TG(54:2)	0.476497	0.00225188	0.0191521
697	TG(54:3)	0.743847	0.280741	0.398597
698	TG(54:4)	0.91633	0.811333	0.863597
699	TG(54:5)	0.874884	0.750472	0.816111
700	TG(54:6)	0.701019	0.381052	0.494485
701	TG(54:7)	0.435213	0.0284307	0.102148
702	TG(54:8)	0.335434	0.00439619	0.0305095
703	TG(54:9)	0.353224	0.0128845	0.0617532
704	TG(54:10)	0.445854	0.10411	0.226804
705	TG(55:0)	1.111	0.7605	0.820564
706	TG(55:1)	0.385059	0.000781946	0.00935638
707	TG(55:2)	0.294065	4.00E-05	0.00108323
708	TG(55:3)	0.45475	0.00135649	0.0134832
709	TG(55:4)	0.669236	0.100078	0.222327
710	TG(55:5)	0.714867	0.163271	0.289652
711	TG(55:6)	0.583423	0.0288475	0.102892
712	TG(55:7)	0.434938	0.00429044	0.0305095
713	TG(55:8)	0.306086	0.000355331	0.00526923
714	TG(55:9)	0.218953	0.0081098	0.0456834
715	TG(56:0)	0.837379	0.49315	0.598332
716	TG(56:1)	0.316013	0.00353871	0.0268107
717	TG(56:2)	0.255279	0.00034915	0.0052222
718	TG(56:3)	0.407944	0.000179243	0.00327354
719	TG(56:4)	0.731725	0.125541	0.250937
720	TG(56:5)	0.919394	0.78682	0.842675
721	TG(56:6)	0.844459	0.591426	0.677135
722	TG(56:7)	0.734723	0.397808	0.509371
723	TG(56:8)	0.643898	0.292174	0.407821
724	TG(56:9)	0.415254	0.022282	0.0872669
725	TG(56:10)	0.292427	0.00135321	0.0134832
726	TG(56:11)	0.238141	0.0216406	0.0861159
727	TG(56:12)	0.570721	0.0904634	0.208715
728	TG(57:0)	1.24663	0.56726	0.659648
729	TG(57:1)	0.659923	0.125211	0.250674
730	TG(57:2)	0.36444	0.00142284	0.0137912
731	TG(57:3)	0.306555	1.84E-05	0.00056071
732	TG(57:4)	0.427719	4.08E-06	0.000196566
733	TG(57:5)	0.50297	0.0043066	0.0305095
734	TG(57:6)	0.536324	0.0298384	0.104797
735	TG(57:7)	0.610928	0.122417	0.246681
736	TG(57:8)	0.547793	0.106284	0.229356
737	TG(57:9)	0.32525	0.00819157	0.0459947
738	TG(58:0)	1.0187	0.943688	0.959168
739	TG(58:1)	0.428696	0.0183701	0.0776261
740	TG(58:2)	0.364243	0.00712691	0.0414939
741	TG(58:3)	0.359479	0.00151987	0.0143314
742	TG(58:4)	0.489455	0.000418537	0.00584983
743	TG(58:5)	0.5422	0.00334407	0.0256724
744	TG(58:6)	0.614763	0.0622705	0.166812
745	TG(58:7)	0.787421	0.448281	0.560423
746	TG(58:8)	0.923322	0.824897	0.873746
747	TG(58:9)	0.835991	0.667021	0.746989
748	TG(58:10)	0.722342	0.464457	0.574774
749	TG(58:11)	0.415757	0.0306243	0.106474
750	TG(58:12)	0.228334	0.0357683	0.118431
751	TG(59:0)	1.25076	0.54926	0.646956
752	TG(59:1)	0.704291	0.226396	0.350399
753	TG(59:2)	0.435019	0.0119416	0.0593659
754	TG(59:3)	0.377338	0.00413628	0.0299019
755	TG(59:4)	0.39812	0.000705274	0.00867837
756	TG(59:5)	0.34659	8.09E-07	5.85E-05
757	TG(59:6)	0.41129	0.000318571	0.00493501
758	TG(59:7)	0.490136	0.0421241	0.129814
759	TG(60:0)	1.21866	0.474739	0.584165
760	TG(60:1)	0.453779	0.0286766	0.102797
761	TG(60:2)	0.375367	0.0196027	0.0809777
762	TG(60:3)	0.408978	0.0234883	0.090762
763	TG(60:4)	0.47035	0.0271208	0.0990015
764	TG(60:5)	0.521978	0.00601215	0.0371213
765	TG(60:6)	0.561653	0.0110425	0.0561842
766	TG(60:7)	0.699751	0.212716	0.338514
767	TG(60:8)	0.90429	0.775362	0.832701
768	TG(60:9)	0.804599	0.514115	0.617721
769	TG(60:10)	0.797638	0.55513	0.651395
770	TG(60:11)	0.642261	0.295639	0.410337
771	TG(60:12)	0.598553	0.278042	0.39559
772	TG(60:13)	0.353869	0.0571763	0.159063
773	TG(61:0)	1.36246	0.462083	0.572652
774	TG(61:1)	0.88444	0.703184	0.775604
775	TG(61:2)	0.487251	0.0359168	0.118471
776	TG(61:3)	0.372485	0.00581365	0.0365962
777	TG(61:4)	0.367058	0.000964014	0.0108608
778	TG(61:5)	0.364025	6.60E-05	0.00154777
779	TG(61:6)	0.333282	1.26E-05	0.000459014
780	TG(62:0)	1.39474	0.220521	0.345149
781	TG(62:1)	0.691073	0.242971	0.365656
782	TG(62:2)	0.370599	0.0168945	0.0738173
783	TG(62:3)	0.33911	0.0105914	0.054854
784	TG(62:4)	0.398021	0.0050774	0.0332426
785	TG(62:5)	0.485717	0.00320519	0.0249372
786	TG(62:6)	0.465594	0.000580241	0.0075832
787	TG(62:7)	0.574003	0.0134262	0.0631284
788	TG(62:8)	0.828991	0.582899	0.670643
789	TG(62:9)	0.735091	0.391897	0.504408
790	TG(62:10)	0.764812	0.482849	0.58913
791	TG(62:11)	0.749814	0.505332	0.609278
792	TG(62:12)	0.754741	0.571664	0.662975
793	TG(62:13)	0.722052	0.572031	0.662975
794	TG(62:14)	0.509673	0.219117	0.344632
795	TG(63:0)	1.43483	0.402163	0.512676
796	TG(63:1)	1.11635	0.760403	0.820564
797	TG(63:2)	0.826852	0.550176	0.647156
798	TG(63:3)	0.534569	0.0259185	0.0962924
799	TG(63:4)	0.385672	0.000993704	0.0110676
800	TG(63:5)	0.3281	0.000317545	0.00493501
801	TG(63:6)	0.330323	5.93E-05	0.00148146
802	TG(63:7)	0.397332	0.00161521	0.0149766
803	TG(64:0)	1.3073	0.444254	0.557325
804	TG(64:1)	0.99955	0.998965	0.999106
805	TG(64:2)	0.745183	0.316106	0.429815
806	TG(64:3)	0.61349	0.0743661	0.18485
807	TG(64:4)	0.543454	0.0184334	0.0776261
808	TG(64:5)	0.511576	0.00328663	0.0254191
809	TG(64:6)	0.456451	0.00127257	0.013089
810	TG(64:7)	0.472774	0.0025116	0.0208738
811	TG(64:8)	0.588675	0.0363441	0.118666
812	TG(64:9)	0.700939	0.336837	0.451283
813	TG(65:0)	1.59045	0.30135	0.415284
814	TG(65:1)	1.12946	0.752046	0.816521
815	TG(65:2)	0.93741	0.847887	0.888993
816	TG(65:3)	0.788486	0.480696	0.588985
817	TG(65:4)	0.630095	0.116873	0.242528
818	TG(65:5)	0.559539	0.0553533	0.156669
819	TG(65:6)	0.31152	0.00105619	0.0114531
820	TG(66:0)	1.34656	0.461624	0.572493
821	TG(66:1)	1.07402	0.848515	0.888993
822	TG(66:2)	0.893494	0.720484	0.790164
823	TG(66:3)	0.844471	0.539955	0.638597
824	TG(66:4)	0.842227	0.542619	0.640687
825	TG(66:5)	0.658009	0.133909	0.262325
826	TG(66:6)	0.481086	0.00356362	0.0268821
827	TG(66:7)	0.403192	0.000627005	0.00798989
828	TG(66:8)	0.434849	0.00254826	0.0209537
829	TG(66:9)	0.568974	0.071861	0.180694
830	TG(67:0)	1.55502	0.398668	0.510095
831	TG(67:1)	1.21374	0.667339	0.746989
832	TG(67:2)	0.944791	0.874319	0.907263
833	TG(67:3)	0.823934	0.541068	0.639478
834	TG(67:4)	0.782553	0.456984	0.568772
835	TG(67:5)	0.688475	0.276641	0.394971
836	TG(68:1)	0.957861	0.887588	0.917739
837	TG(68:2)	0.845324	0.62963	0.71213
838	TG(68:3)	0.819149	0.511008	0.61484
839	TG(68:4)	0.921105	0.804335	0.856674
840	TG(68:5)	0.982503	0.960935	0.973277
841	TG(68:6)	0.690807	0.252708	0.373455
842	TG(68:7)	0.393268	0.0760565	0.187707
843	TG(69:1)	1.47314	0.384959	0.497692
844	TG(69:2)	0.908012	0.83288	0.878581
845	TG(69:3)	0.799026	0.528424	0.629698
846	TG(69:4)	0.935407	0.87225	0.906597
847	TG(69:5)	0.77973	0.537741	0.637718
848	TG(70:1)	1.36698	0.568985	0.661212
849	TG(70:2)	0.69716	0.373576	0.487042
850	TG(70:3)	0.721303	0.3356	0.450322
851	TG(70:4)	1.03818	0.926717	0.94691
852	TG(70:5)	1.16314	0.698771	0.772701
853	TG(70:6)	1.04058	0.914734	0.939647
854	TG(O-42:1)	4.99582	0.0903473	0.208715
855	TG(O-44:1)	5.11054	0.0767497	0.18808
856	TG(O-44:2)	3.30588	0.149082	0.277232
857	TG(O-46:1)	6.0368	0.106099	0.229356
858	TG(O-46:2)	4.05647	0.144972	0.273631
859	TG(O-46:3)	3.00742	0.228949	0.352463
860	TG(O-48:0)	1.11063	0.727829	0.796206
861	TG(O-48:1)	1.05879	0.872632	0.906597
862	TG(O-48:2)	1.77328	0.312489	0.426472
863	TG(O-48:3)	2.55474	0.312665	0.426472
864	TG(O-49:0)	0.86258	0.584993	0.672423
865	TG(O-49:1)	1.02464	0.921442	0.943916
866	TG(O-49:2)	1.69651	0.349354	0.463047
867	TG(O-50:0)	0.769357	0.283286	0.401226
868	TG(O-50:1)	0.88198	0.582063	0.670126
869	TG(O-50:2)	0.847066	0.59529	0.680388
870	TG(O-50:3)	1.25202	0.695162	0.7692
871	TG(O-50:4)	2.17092	0.360933	0.474408
872	TG(O-50:5)	2.60524	0.336576	0.451282
873	TG(O-50:6)	2.80627	0.273247	0.392129
874	TG(O-50:7)	1.7018	0.437536	0.550091
875	TG(O-51:0)	0.745781	0.262697	0.382728
876	TG(O-51:1)	0.734802	0.242878	0.365656
877	TG(O-51:2)	0.670114	0.0377125	0.120722
878	TG(O-51:3)	0.987738	0.9576	0.970465
879	TG(O-52:0)	0.900341	0.727657	0.796206
880	TG(O-52:1)	0.696693	0.168413	0.294409
881	TG(O-52:2)	0.769255	0.205113	0.330226
882	TG(O-52:3)	0.871774	0.651709	0.733754
883	TG(O-52:4)	1.32462	0.632589	0.714545
884	TG(O-52:5)	1.40599	0.671418	0.750586
885	TG(O-52:6)	1.73784	0.483569	0.589593
886	TG(O-53:0)	0.827672	0.439629	0.552322
887	TG(O-53:1)	0.568568	0.0560122	0.157309
888	TG(O-53:2)	0.691351	0.146803	0.275058
889	TG(O-53:3)	0.606017	0.0445023	0.135697
890	TG(O-53:4)	1.01142	0.965976	0.976672
891	TG(O-53:5)	0.920287	0.827365	0.875496
892	TG(O-54:0)	0.676541	0.189963	0.316301
893	TG(O-54:1)	0.461826	0.0179537	0.0766917
894	TG(O-54:2)	0.414475	0.00376818	0.0279393
895	TG(O-54:3)	0.603584	0.0297831	0.104797
896	TG(O-54:4)	1.07969	0.823258	0.873076
897	TG(O-54:5)	1.04556	0.924114	0.945365
898	TG(O-54:6)	1.16811	0.827558	0.875496
899	TG(O-54:7)	1.77686	0.566439	0.659344
900	TG(O-55:0)	0.734457	0.254393	0.373814
901	TG(O-55:1)	0.438658	0.00569041	0.0362806
902	TG(O-55:2)	0.385016	0.00136775	0.0134832
903	TG(O-55:3)	0.636899	0.0343394	0.115017
904	TG(O-55:4)	0.521045	0.0120235	0.0594322
905	TG(O-55:5)	0.546528	0.012562	0.0608532
906	TG(O-55:6)	0.795012	0.512246	0.615902
907	TG(O-56:0)	0.725454	0.220389	0.345149
908	TG(O-56:1)	0.516316	0.0360925	0.118599
909	TG(O-56:2)	0.35035	0.0016837	0.0153749
910	TG(O-56:3)	0.331917	0.000406908	0.00578676
911	TG(O-56:4)	0.40316	8.79E-05	0.00193087
912	TG(O-56:5)	0.504333	0.00143184	0.0138014
913	TG(O-56:6)	0.779536	0.473787	0.583407
914	TG(O-56:7)	1.25154	0.711163	0.782415
915	TG(O-56:8)	1.74614	0.533229	0.633731
916	TG(O-56:9)	1.87799	0.533748	0.633825
917	TG(O-57:0)	1.33489	0.187225	0.31394
918	TG(O-57:1)	0.580043	0.0498541	0.146098
919	TG(O-57:2)	0.368712	0.0025232	0.0208738
920	TG(O-57:3)	0.300411	0.000512894	0.00684516
921	TG(O-57:4)	0.274496	2.84E-05	0.000822127
922	TG(O-57:5)	0.294016	7.47E-06	0.000324075
923	TG(O-57:6)	0.381491	0.000190409	0.00340577
924	TG(O-57:7)	0.589657	0.0455128	0.137987
925	TG(O-58:0)	1.10634	0.586395	0.673141
926	TG(O-58:1)	0.643793	0.122112	0.246354
927	TG(O-58:2)	0.466668	0.0198743	0.0817107
928	TG(O-58:3)	0.330165	0.00111768	0.0119702
929	TG(O-58:4)	0.291876	0.000128919	0.00257097
930	TG(O-58:5)	0.301415	4.86E-06	0.00022536
931	TG(O-58:6)	0.367765	1.72E-05	0.000540724
932	TG(O-58:7)	0.589307	0.0320844	0.109796
933	TG(O-58:8)	1.14926	0.756391	0.819188
934	TG(O-58:9)	1.92343	0.385738	0.497958
935	TG(O-59:1)	0.778196	0.301016	0.415153
936	TG(O-59:2)	0.44651	0.017224	0.0745227
937	TG(O-59:3)	0.293646	0.00187711	0.0167715
938	TG(O-59:4)	0.272572	0.000421458	0.00584983
939	TG(O-59:5)	0.270152	2.05E-05	0.000613852
940	TG(O-59:6)	0.263258	1.48E-05	0.000493212
941	TG(O-59:7)	0.327113	0.000165825	0.00310915
942	TG(O-60:1)	0.853103	0.473361	0.583407
943	TG(O-60:2)	0.530746	0.0698698	0.17834
944	TG(O-60:3)	0.38713	0.0100898	0.0530481
945	TG(O-60:4)	0.338166	0.00227629	0.0192652
946	TG(O-60:5)	0.350921	0.00022389	0.00363981
947	TG(O-60:6)	0.354429	3.77E-05	0.00103864
948	TG(O-60:7)	0.389162	6.12E-05	0.00148146
949	TG(O-60:8)	0.481962	0.0017575	0.0159648
950	TG(O-60:9)	1.23709	0.538916	0.638437
951	TG(O-60:10)	1.14387	0.765467	0.824897
952	TG(O-61:2)	0.698412	0.208413	0.333521
953	TG(O-61:3)	0.355966	0.0258809	0.0962924
954	TG(O-61:4)	0.393406	0.0150181	0.0680492
955	TG(O-61:5)	0.332621	0.00282778	0.0226793
956	TG(O-61:6)	0.327634	0.00130432	0.0132339
957	TG(O-61:7)	0.246572	0.000630902	0.00798989
958	TG(O-62:1)	1.73226	0.0161387	0.0716131
959	TG(O-62:2)	0.868239	0.581542	0.66997
960	TG(O-62:3)	0.569268	0.137669	0.266877
961	TG(O-62:4)	0.485347	0.0368057	0.118666
962	TG(O-62:5)	0.468643	0.00644465	0.0389598
963	TG(O-62:6)	0.417569	0.00252651	0.0208738
964	TG(O-62:7)	0.385554	0.00081322	0.00959821
965	TG(O-62:8)	0.349676	0.000203925	0.00350307
966	TG(O-62:9)	0.374178	0.000166657	0.00310915
967	TG(O-62:10)	0.522641	0.041469	0.12871
968	TG(O-63:6)	0.333346	0.0314225	0.107956
969	TG(O-64:3)	0.971755	0.92945	0.949145
970	TG(O-64:4)	0.721251	0.329755	0.443852
971	TG(O-64:5)	0.491068	0.0335947	0.113178
972	TG(O-64:6)	0.409691	0.0114369	0.0572243
973	TG(O-64:7)	0.345555	0.00359424	0.0269957
974	TG(O-64:8)	0.325185	0.00127495	0.013089
975	TG(O-64:9)	0.315696	0.00033511	0.00507491
976	TG(O-64:10)	0.363254	0.00083227	0.0096912
977	TG(O-66:6)	0.539148	0.121052	0.245567
978	TG(O-66:7)	0.389539	0.0221413	0.0869121
979	TG(O-66:8)	0.365874	0.0137385	0.0639043
980	TG(O-66:9)	0.312286	0.00438714	0.0305095
981	TG(O-66:10)	0.281538	0.00202988	0.0177871
982	DG(26:0)	2.34519	0.0325018	0.110413
983	DG(26:1)	27.1763	0.15745	0.284185
984	DG(26:2)	61.3128	0.205947	0.330851
985	DG(28:1)	1.71441	0.263295	0.382774
986	DG(28:2)	2.88491	0.0228249	0.089192
987	DG(28:3)	3.03575	0.0664997	0.173119
988	DG(29:0)	0.811146	0.309065	0.42356
989	DG(30:0)	0.526145	0.227269	0.350948
990	DG(30:1)	1.2982	0.55683	0.652596
991	DG(30:2)	2.49255	0.142152	0.271624
992	DG(30:3)	2.85177	0.153636	0.282073
993	DG(31:0)	0.849167	0.497331	0.602562
994	DG(31:1)	0.658768	0.21162	0.337154
995	DG(32:0)	1.07736	0.716824	0.787145
996	DG(32:1)	0.907835	0.841085	0.88495
997	DG(32:2)	0.970509	0.933482	0.951581
998	DG(32:3)	1.61686	0.2584	0.378304
999	DG(33:0)	1.0697	0.74556	0.812529
1000	DG(33:1)	1.08105	0.82865	0.875833
1001	DG(33:2)	0.768931	0.532294	0.633423
1002	DG(34:0)	1.9078	0.127857	0.254103
1003	DG(34:1)	1.43528	0.33228	0.446252
1004	DG(34:2)	1.22351	0.585221	0.672423
1005	DG(34:3)	0.711053	0.322223	0.435402
1006	DG(34:4)	1.24044	0.443554	0.55685
1007	DG(35:0)	1.39024	0.317159	0.430909
1008	DG(35:1)	1.68555	0.295869	0.410337
1009	DG(35:2)	1.33685	0.509735	0.613734
1010	DG(36:0)	1.48783	0.286192	0.403109
1011	DG(36:1)	2.53548	0.152125	0.280975
1012	DG(36:2)	1.67902	0.340343	0.454806
1013	DG(36:3)	1.3672	0.586622	0.673141
1014	DG(36:4)	1.30102	0.653891	0.734305
1015	DG(36:5)	0.867005	0.543818	0.640981
1016	DG(36:6)	1.22741	0.561179	0.655653
1017	DG(37:0)	1.36989	0.297334	0.411711
1018	DG(37:1)	2.33086	0.159417	0.285673
1019	DG(37:2)	1.97808	0.291931	0.407821
1020	DG(37:3)	1.33369	0.565905	0.659344
1021	DG(37:4)	1.83171	0.0888016	0.206529
1022	DG(38:0)	3.36034	0.0899287	0.208035
1023	DG(38:1)	3.06921	0.0590965	0.162235
1024	DG(38:2)	2.79345	0.108838	0.231186
1025	DG(38:3)	2.51496	0.0771117	0.1887
1026	DG(38:4)	2.18083	0.0460898	0.139071
1027	DG(38:5)	1.18499	0.64231	0.724112
1028	DG(38:6)	0.942111	0.848378	0.888993
1029	DG(38:7)	0.668811	0.177272	0.303022
1030	DG(39:0)	1.66867	6.00E-05	0.00148146
1031	DG(39:3)	2.0274	0.0957354	0.217481
1032	DG(39:4)	1.74147	0.155516	0.283027
1033	DG(39:5)	1.00379	0.992324	0.995767
1034	DG(39:6)	1.06082	0.884161	0.914741
1035	DG(40:0)	1.87853	0.0168481	0.0738169
1036	DG(40:1)	5.47748	0.0366527	0.118666
1037	DG(40:2)	3.41469	0.0644926	0.170053
1038	DG(40:3)	3.04065	0.0574821	0.159315
1039	DG(40:4)	2.24166	0.0418465	0.129418
1040	DG(40:5)	1.23723	0.54283	0.640687
1041	DG(40:6)	0.826088	0.572772	0.663389
1042	DG(40:7)	1.00102	0.997796	0.998948
1043	DG(40:8)	0.961615	0.909762	0.935648
1044	DG(40:9)	1.28175	0.617251	0.70133
1045	DG(41:0)	1.23427	0.251446	0.3733
1046	DG(41:5)	1.13767	0.74911	0.815374
1047	DG(41:6)	0.734991	0.475668	0.584893
1048	DG(42:1)	3.07842	0.0291254	0.103255
1049	DG(42:2)	5.83286	0.0467131	0.139658
1050	DG(42:3)	3.09555	0.117951	0.24301
1051	DG(42:4)	2.64211	0.054806	0.155373
1052	DG(42:5)	1.90555	0.12015	0.244959
1053	DG(42:6)	1.50456	0.273693	0.392444
1054	DG(42:7)	0.866508	0.624054	0.708132
1055	DG(42:8)	0.836346	0.454435	0.566819
1056	DG(44:4)	4.46507	0.0958642	0.217481
1057	DG(44:6)	2.06789	0.143787	0.272348
1058	DG(44:8)	1.06664	0.813466	0.865336
1059	DG(44:9)	0.462647	0.0409802	0.127971
1060	DG(O-32:0)	3.28004	0.0537489	0.153931
1061	DG(O-32:1)	1.18854	0.704976	0.776099
1062	DG(O-33:1)	1.57966	0.13396	0.262325
1063	DG(O-34:0)	4.64734	0.107902	0.230554
1064	DG(O-34:1)	3.71049	0.0295379	0.104163
1065	DG(O-34:2)	2.85616	0.0915021	0.210273
1066	DG(O-35:1)	2.58544	0.0564321	0.157932
1067	DG(O-36:1)	3.03758	0.100419	0.222327
1068	DG(O-36:2)	3.73433	0.0493442	0.145319
1069	DG(O-36:3)	4.29554	0.0200866	0.0821938
1070	DG(O-38:4)	2.54678	0.0278177	0.100549
1071	DG(O-38:5)	2.26608	0.039783	0.124816
1072	DG(O-40:1)	3.22838	0.103929	0.226804
1073	DG(O-40:4)	2.78171	0.0580669	0.160424
1074	DG(O-40:5)	2.27334	0.0979711	0.219093
1075	DG(O-40:6)	1.54832	0.254452	0.373814
1076	DG(O-40:7)	2.57501	0.0100429	0.0530481
1077	DG(O-42:2)	3.7293	0.0638031	0.168734
1078	DG(O-42:5)	2.55327	0.0692136	0.177717
1079	DG(O-42:7)	2.09246	0.202002	0.328334
1080	DG(P-32:0)	1.12103	0.528438	0.629698
1081	DG(P-32:1)	0.348964	0.0718166	0.180694
1082	DG(P-34:0)	2.705	0.0608389	0.16404
1083	DG(P-34:1)	1.47429	0.130113	0.257115
1084	DG(P-34:2)	1.72161	0.152	0.280975
1085	DG(P-35:1)	2.33299	0.0349411	0.116582
1086	DG(P-35:2)	4.27273	0.0689531	0.177498
1087	DG(P-36:1)	3.29591	0.0318092	0.109069
1088	DG(P-36:2)	5.11881	0.0291555	0.103255
1089	DG(P-36:3)	4.00488	0.00639757	0.0388104
1090	DG(P-36:4)	1.29583	0.308199	0.422708
1091	DG(P-37:4)	2.33361	0.00423629	0.0303756
1092	DG(P-38:2)	3.73889	0.013694	0.0638687
1093	DG(P-38:4)	3.55417	0.00217693	0.0186058
1094	DG(P-38:5)	2.11231	8.74E-09	1.52E-06
1095	DG(P-38:6)	1.44933	0.110475	0.233465
1096	DG(P-39:4)	2.62765	0.0232825	0.0901678
1097	DG(P-39:5)	1.6574	0.169284	0.29452
1098	DG(P-39:6)	1.80625	0.10253	0.225465
1099	DG(P-40:1)	3.18965	0.0624942	0.166812
1100	DG(P-40:5)	2.87368	0.0299997	0.104938
1101	DG(P-40:6)	4.17967	0.00500481	0.0330418
1102	DG(P-40:7)	4.21611	0.00631633	0.0385875
1103	DG(P-42:2)	4.28982	0.0772201	0.1887
1104	DG(P-42:5)	2.76378	0.0765763	0.18808
1105	DG(P-42:6)	2.13049	0.22124	0.3455
1106	CE(16:0)	1.10673	0.751198	0.816111
1107	CE(16:1)	2.99193	0.0840585	0.200332
1108	CE(17:0)	1.15045	0.532076	0.633423
1109	CE(18:0)	0.625493	0.0220731	0.0868409
1110	CE(18:1)	1.03736	0.88273	0.91435
1111	CE(18:2)	2.67239	0.119544	0.244585
1112	CE(18:3)	3.68189	0.0236542	0.0909978
1113	CE(19:1)	0.64887	0.0265993	0.0979824
1114	CE(20:1)	0.572694	0.00435301	0.0305095
1115	CE(20:2)	0.820201	0.359538	0.473292
1116	CE(20:3)	1.29253	0.399819	0.510782
1117	CE(20:4)	2.65866	0.107083	0.229936
1118	CE(21:1)	0.990206	0.971148	0.979635
1119	CE(21:2)	2.49739	0.432511	0.545112
1120	CE(22:1)	0.530122	0.00919119	0.0503413
1121	CE(22:2)	0.538064	0.0108484	0.0555221
1122	CE(22:3)	0.693732	0.0857857	0.202777
1123	CE(22:4)	0.760123	0.32314	0.436302
1124	CE(22:5)	1.40682	0.319017	0.43208
1125	CE(23:1)	0.780583	0.11714	0.242528
1126	CE(24:1)	0.502523	0.00125884	0.013089
1127	CE(24:2)	0.509145	0.00368832	0.0275829
1128	CE(24:3)	0.609793	0.0187318	0.0783526
1129	CE(24:4)	0.539047	0.108087	0.230666
1130	CE(24:5)	0.598307	0.107388	0.23017
1131	CE(25:1)	0.770988	0.232997	0.356796
1132	CE(26:1)	0.620009	0.0185081	0.0777519
1133	CE(26:2)	0.535887	0.012208	0.0601732
1134	CE(26:3)	0.567323	0.0133383	0.0628857
1135	CE(26:4)	0.440269	0.0262124	0.0970669
1136	CE(26:5)	0.38425	0.00280395	0.0226273
1137	PC(O-28:0)	3.02742	0.127418	0.253812
1138	PC(O-29:0)	1.65527	0.208669	0.333521
1139	PC(O-30:0)	2.51814	0.148167	0.276533
1140	PC(O-30:1)	1.8529	0.263389	0.382774
1141	PC(O-30:2)	2.85833	0.0847724	0.201696
1142	PC(O-31:0)	1.86727	0.200961	0.327336
1143	PC(O-31:2)	2.05871	0.205011	0.330226
1144	PC(O-32:0)	1.96268	0.0569111	0.158747
1145	PC(O-32:1)	1.74396	0.132575	0.260495
1146	PC(O-32:2)	1.97944	0.00832468	0.0464416
1147	PC(O-32:3)	1.08053	0.798132	0.851232
1148	PC(O-33:0)	1.79013	0.210219	0.335537
1149	PC(O-33:1)	2.10779	0.156221	0.283519
1150	PC(O-33:2)	1.80396	0.107457	0.23017
1151	PC(O-34:0)	2.83262	0.0331764	0.112242
1152	PC(O-34:1)	2.33842	0.0494168	0.145319
1153	PC(O-34:2)	3.42271	0.102351	0.225465
1154	PC(O-35:1)	1.88249	0.245693	0.36825
1155	PC(O-36:0)	2.27642	0.0463337	0.139564
1156	PC(O-36:1)	3.16999	0.0241064	0.0919223
1157	PC(O-36:2)	2.79272	0.0597587	0.162742
1158	PC(O-36:3)	3.72786	0.0391773	0.123455
1159	PC(O-36:4)	3.78017	0.0396303	0.124563
1160	PC(O-38:0)	2.35033	0.0508913	0.1479
1161	PC(O-38:1)	2.17417	0.15734	0.284185
1162	PC(O-38:2)	2.78184	0.012288	0.0603956
1163	PC(O-38:3)	1.45061	0.275426	0.394277
1164	PC(O-38:4)	1.29767	0.164863	0.290985
1165	PC(O-38:5)	1.27198	0.189578	0.315964
1166	PC(O-39:0)	3.1661	0.00584069	0.0365962
1167	PC(O-40:0)	2.31523	0.0214983	0.085746
1168	PC(O-40:1)	2.4405	0.0954146	0.21725
1169	PC(O-40:2)	2.571	0.0360689	0.118599
1170	PC(O-40:3)	3.14579	0.087234	0.204565
1171	PC(O-40:5)	1.10449	0.629281	0.71213
1172	PC(O-40:6)	1.10483	0.702164	0.775604
1173	PC(O-42:1)	2.92155	0.113395	0.237026
1174	PC(O-42:2)	2.61428	0.130893	0.258067
1175	PC(O-42:3)	3.38575	0.106565	0.229392
1176	PC(O-42:4)	2.62616	0.0663858	0.173119
1177	PC(O-44:3)	3.68795	0.156949	0.283949
1178	PC(O-44:4)	2.78286	0.158835	0.285278
1179	PC(O-44:6)	1.38177	0.356132	0.469878
1180	PC(P-28:0)	0.723167	0.351564	0.464912
1181	PC(P-29:0)	0.294376	1.27E-05	0.000459014
1182	PC(P-30:0)	0.485379	0.0193704	0.0804011
1183	PC(P-30:1)	0.381897	0.000801406	0.00952356
1184	PC(P-30:2)	0.432432	0.00551331	0.0354281
1185	PC(P-31:0)	0.41859	0.00498513	0.0330418
1186	PC(P-31:1)	0.27706	1.25E-05	0.000459014
1187	PC(P-32:0)	0.541541	0.00211105	0.0183134
1188	PC(P-32:1)	0.350082	0.000101773	0.00215336
1189	PC(P-32:2)	0.351706	2.92E-07	2.20E-05
1190	PC(P-32:3)	0.231352	8.08E-08	7.79E-06
1191	PC(P-32:4)	0.302208	0.00187276	0.0167715
1192	PC(P-33:0)	0.774965	0.248661	0.370641
1193	PC(P-33:1)	0.425765	0.00144982	0.0138975
1194	PC(P-33:2)	0.229841	1.79E-06	0.00010702
1195	PC(P-34:0)	1.16803	0.258175	0.378304
1196	PC(P-34:1)	0.540632	0.00370735	0.0276062
1197	PC(P-34:2)	0.826677	0.168106	0.294312
1198	PC(P-34:3)	0.464844	8.68E-06	0.0003578
1199	PC(P-34:4)	0.298953	3.99E-08	4.94E-06
1200	PC(P-35:0)	0.954548	0.883704	0.914741
1201	PC(P-35:1)	0.777265	0.171829	0.297529
1202	PC(P-35:2)	1.17478	0.493038	0.598332
1203	PC(P-35:3)	0.951624	0.78681	0.842675
1204	PC(P-36:0)	1.34086	0.142952	0.271953
1205	PC(P-36:1)	1.83708	0.0112636	0.0568702
1206	PC(P-36:2)	1.58823	0.00451482	0.0310103
1207	PC(P-36:3)	1.42482	0.0282772	0.101998
1208	PC(P-36:4)	0.416722	0.000106309	0.00222224
1209	PC(P-36:5)	0.314135	0.00614851	0.0378286
1210	PC(P-36:6)	0.378207	7.46E-06	0.000324075
1211	PC(P-37:1)	1.21857	0.517998	0.621491
1212	PC(P-37:2)	1.17022	0.45299	0.565483
1213	PC(P-37:3)	0.873645	0.55978	0.654901
1214	PC(P-37:4)	0.502582	0.00473506	0.0319662
1215	PC(P-37:5)	0.492687	0.0126266	0.0608532
1216	PC(P-37:6)	0.640667	0.0220186	0.0868409
1217	PC(P-38:0)	1.88511	0.0735956	0.183475
1218	PC(P-38:1)	1.33966	0.372699	0.487042
1219	PC(P-38:2)	1.62528	0.137116	0.266103
1220	PC(P-38:3)	1.28261	0.17909	0.304033
1221	PC(P-38:4)	0.685313	0.0599377	0.162742
1222	PC(P-38:5)	0.632357	0.0343251	0.115017
1223	PC(P-38:6)	0.500921	0.00946116	0.0507267
1224	PC(P-38:7)	0.400753	9.17E-05	0.00198789
1225	PC(P-39:0)	1.15905	0.689782	0.765199
1226	PC(P-39:1)	1.45737	0.367298	0.481316
1227	PC(P-39:2)	1.33036	0.38474	0.497692
1228	PC(P-39:4)	0.425228	0.000446867	0.00601019
1229	PC(P-39:5)	0.362393	0.000901271	0.0102875
1230	PC(P-39:6)	0.475764	0.00245485	0.0205974
1231	PC(P-39:7)	0.486415	0.0309079	0.106823
1232	PC(P-40:0)	2.12927	0.0503339	0.146754
1233	PC(P-40:1)	1.70087	0.231307	0.35452
1234	PC(P-40:2)	1.15882	0.600695	0.684761
1235	PC(P-40:3)	1.30895	0.411577	0.52314
1236	PC(P-40:4)	0.739839	0.182557	0.307511
1237	PC(P-40:5)	0.488855	0.00719847	0.0417704
1238	PC(P-40:6)	0.521533	0.010344	0.0538943
1239	PC(P-40:7)	0.893362	0.682973	0.761142
1240	PC(P-40:8)	0.91258	0.843401	0.886729
1241	PC(P-40:9)	0.579659	0.205628	0.330645
1242	PC(P-41:1)	2.7336	0.058472	0.16103
1243	PC(P-41:2)	2.56111	0.134592	0.262674
1244	PC(P-41:6)	0.264694	0.000212992	0.00362296
1245	PC(P-41:7)	0.388834	0.0208494	0.0842566
1246	PC(P-42:2)	2.10912	0.147881	0.27648
1247	PC(P-42:3)	1.70172	0.182747	0.307532
1248	PC(P-42:4)	1.52812	0.329019	0.443205
1249	PC(P-42:5)	0.645871	0.246089	0.36839
1250	PC(P-42:6)	0.525727	0.0387856	0.123022
1251	PC(P-42:7)	0.417475	0.00519758	0.0339015
1252	PC(P-42:8)	0.586642	0.230917	0.354236
1253	PC(P-43:3)	1.7116	0.0366866	0.118666
1254	PC(P-43:5)	0.532621	0.181	0.306375
1255	PC(P-44:3)	1.48854	0.372489	0.487042
1256	PC(P-44:4)	1.92895	0.269355	0.388499
1257	PC(P-44:5)	1.04835	0.903357	0.930715
1258	PC(P-44:6)	0.709702	0.27466	0.393505
1259	PC(P-44:7)	0.491369	0.0586095	0.161153
1260	PC(P-44:8)	0.277934	0.000769623	0.00927289
1261	PC(P-46:3)	2.58962	0.270351	0.389261
1262	PC(P-46:4)	2.05056	0.312327	0.426472
1263	PC(P-46:5)	1.57091	0.3923	0.504552
1264	PC(P-46:6)	1.31953	0.500043	0.605003
1265	PC(P-46:7)	0.986957	0.972518	0.980429
1266	PC(P-46:8)	0.607565	0.0767276	0.18808
1267	1-acyl LPC(15:0)	5.71731	0.114674	0.238274
1268	1-acyl LPC(16:0)	5.89422	0.129539	0.256271
1269	1-acyl LPC(16:1)	6.1827	0.107745	0.230503
1270	1-acyl LPC(16:3)	4.11863	0.29179	0.407821
1271	1-acyl LPC(17:0)	7.74585	0.136904	0.265989
1272	1-acyl LPC(17:1)	7.17515	0.119878	0.244959
1273	1-acyl LPC(18:0)	7.14331	0.0869159	0.204565
1274	1-acyl LPC(18:1)	9.10749	0.112383	0.235784
1275	1-acyl LPC(18:2)	7.40422	0.16867	0.294409
1276	1-acyl LPC(18:3)	9.3087	0.15929	0.285673
1277	1-acyl LPC(19:0)	7.29175	0.0369334	0.118666
1278	1-acyl LPC(19:1)	5.65172	0.148438	0.276627
1279	1-acyl LPC(20:0)	7.73973	0.0204547	0.0833073
1280	1-acyl LPC(20:1)	11.9672	0.141843	0.271332
1281	1-acyl LPC(20:2)	17.579	0.228307	0.351787
1282	1-acyl LPC(20:3)	3.48905	0.0237354	0.0911082
1283	1-acyl LPC(22:0)	6.65321	0.00570871	0.0362806
1284	1-acyl LPC(22:1)	6.15801	0.134154	0.26241
1285	1-acyl LPC(22:2)	9.11912	0.130523	0.257631
1286	1-acyl LPC(22:5)	0.848288	0.686405	0.762428
1287	1-acyl LPC(23:1)	1.60611	0.285515	0.403005
1288	1-acyl LPC(24:0)	3.44032	0.00731598	0.0421702
1289	1-acyl LPC(24:1)	5.22487	0.00826533	0.0462592
1290	1-acyl LPC(24:2)	9.89952	0.141716	0.271332
1291	1-acyl LPC(24:4)	14.1125	0.0851337	0.202061
1292	1-acyl LPC(26:0)	2.06397	0.0325193	0.110413
1293	2-acyl LPC(14:1)	2.27668	0.345956	0.459949
1294	2-acyl LPC(15:0)	6.67988	0.155398	0.283027
1295	2-acyl LPC(16:0)	9.11277	0.153277	0.281711
1296	2-acyl LPC(16:1)	6.19661	0.225974	0.350058
1297	2-acyl LPC(16:2)	7.22637	0.270996	0.389543
1298	2-acyl LPC(17:1)	8.11895	0.207911	0.333079
1299	2-acyl LPC(18:1)	7.74389	0.179436	0.304322
1300	2-acyl LPC(18:2)	7.20359	0.251521	0.3733
1301	2-acyl LPC(18:3)	8.5924	0.260074	0.379822
1302	2-acyl LPC(19:1)	7.39142	0.213059	0.338514
1303	2-acyl LPC(20:1)	5.14241	0.191254	0.31693
1304	2-acyl LPC(20:2)	6.95358	0.294533	0.409479
1305	2-acyl LPC(20:3)	3.44034	0.234026	0.35774
1306	2-acyl LPC(20:4)	1.47017	0.418821	0.530792
1307	2-acyl LPC(20:5)	1.65589	0.469938	0.580315
1308	2-acyl LPC(22:1)	2.92024	0.187278	0.31394
1309	2-acyl LPC(22:2)	7.31576	0.270275	0.389261
1310	2-acyl LPC(22:3)	9.61542	0.195034	0.320743
1311	2-acyl LPC(22:4)	1.72127	0.487346	0.593782
1312	2-acyl LPC(22:5)	1.10529	0.869206	0.90452
1313	2-acyl LPC(22:6)	1.51488	0.358731	0.472588
1314	2-acyl LPC(22:7)	1.65684	0.480021	0.588577
1315	2-acyl LPC(24:4)	9.34969	0.22559	0.349775
1316	2-acyl LPC(24:5)	4.43974	0.311224	0.425511
1317	2-acyl LPC(24:6)	1.96223	0.427727	0.539714
1318	LPC(O-14:0)	6.79562	0.138985	0.267933
1319	LPC(O-16:0)	10.0246	0.155178	0.283027
1320	LPC(O-17:0)	13.7932	0.128263	0.254619
1321	LPC(O-18:0)	10.4804	0.113814	0.23734
1322	LPC(O-18:1)	15.3114	0.138244	0.267492
1323	LPC(O-20:0)	5.12993	0.0171323	0.0744977
1324	LPC(O-20:1)	11.5913	0.0638581	0.168734
1325	LPC(O-20:2)	14.9751	0.143944	0.272348
1326	LPC(O-22:0)	3.09227	0.0473703	0.140491
1327	LPC(O-22:1)	6.1974	0.0365197	0.118666
1328	LPC(O-22:2)	7.42534	0.0426667	0.131021
1329	LPC(O-24:0)	2.27397	0.199514	0.325641
1330	LPC(O-24:1)	3.94807	0.118208	0.24301
1331	LPC(O-24:2)	4.62912	0.0148721	0.0677248
1332	LPC(O-26:1)	4.22921	0.25224	0.373314
1333	LPC(O-26:2)	4.24774	0.204902	0.330226
1334	LPC(P-15:0)	1.34925	0.68628	0.762428
1335	LPC(P-16:0)	4.83914	0.252921	0.373455
1336	LPC(P-16:1)	2.86794	0.339391	0.454354
1337	LPC(P-17:0)	9.96038	0.222474	0.346803
1338	LPC(P-17:1)	5.43695	0.219816	0.345141
1339	LPC(P-18:0)	8.9553	0.142835	0.271953
1340	LPC(P-18:1)	7.89171	0.148228	0.276533
1341	LPC(P-18:2)	6.37767	0.178066	0.303898
1342	LPC(P-18:3)	6.93875	0.236519	0.360915
1343	LPC(P-19:0)	7.13146	0.145193	0.273631
1344	LPC(P-19:1)	3.14046	0.128445	0.254688
1345	LPC(P-20:0)	4.42822	0.054188	0.15455
1346	LPC(P-20:1)	4.4959	0.108818	0.231186
1347	LPC(P-20:2)	4.80374	0.1832	0.307996
1348	LPC(P-20:3)	6.76851	0.230277	0.353796
1349	LPC(P-22:0)	2.849	0.0206073	0.0837321
1350	LPC(P-22:2)	3.6249	0.220617	0.345149
1351	LPC(P-24:0)	1.78843	0.201118	0.327336
1352	LPC(P-24:1)	2.66411	0.0960174	0.217481
1353	LPC(P-24:2)	3.36583	0.08555	0.202772
1354	PE(P-28:0)	1.22025	0.694361	0.768994
1355	PE(P-30:0)	1.27742	0.465215	0.575302
1356	PE(P-30:1)	1.78897	0.28726	0.403886
1357	PE(P-32:0)	1.3706	0.25336	0.373474
1358	PE(P-32:1)	0.802736	0.233731	0.357605
1359	PE(P-32:2)	1.26986	0.421229	0.532406
1360	PE(P-33:0)	2.18525	0.0542485	0.15455
1361	PE(P-33:1)	1.09431	0.691362	0.766462
1362	PE(P-33:2)	0.433052	0.00557523	0.0356938
1363	PE(P-34:0)	2.77067	0.00476393	0.0320365
1364	PE(P-34:1)	1.83306	0.0306841	0.106474
1365	PE(P-34:2)	1.2202	0.526962	0.628966
1366	PE(P-34:3)	0.847719	0.473375	0.583407
1367	PE(P-34:4)	1.00036	0.999106	0.999106
1368	PE(P-35:0)	2.28981	0.0504123	0.146754
1369	PE(P-35:1)	1.68817	0.15239	0.280975
1370	PE(P-35:2)	2.19619	0.118214	0.24301
1371	PE(P-35:3)	1.71698	0.189099	0.315611
1372	PE(P-35:4)	0.336782	2.81E-06	0.0001523
1373	PE(P-36:0)	2.70598	0.0211218	0.0846334
1374	PE(P-36:1)	2.96225	0.0231121	0.0899092
1375	PE(P-36:2)	2.93537	0.0151537	0.0682899
1376	PE(P-36:3)	2.04893	0.00761111	0.0434384
1377	PE(P-36:4)	0.568899	0.000289852	0.00457175
1378	PE(P-36:5)	0.594013	0.13551	0.263584
1379	PE(P-36:6)	1.11144	0.852516	0.891571
1380	PE(P-37:0)	2.83094	0.0495962	0.1456
1381	PE(P-37:1)	2.06784	0.145917	0.274286
1382	PE(P-37:2)	1.96562	0.0305278	0.106357
1383	PE(P-37:3)	1.12355	0.622103	0.70638
1384	PE(P-37:4)	0.931134	0.680882	0.760187
1385	PE(P-37:5)	0.811154	0.459185	0.570518
1386	PE(P-37:6)	0.515392	0.0848635	0.201696
1387	PE(P-38:0)	3.16227	0.00312614	0.0244318
1388	PE(P-38:1)	2.11758	0.0544466	0.154607
1389	PE(P-38:2)	2.62139	0.00668151	0.0395646
1390	PE(P-38:3)	1.75552	0.118006	0.24301
1391	PE(P-38:4)	1.15054	0.135514	0.263584
1392	PE(P-38:5)	1.03137	0.775588	0.832701
1393	PE(P-38:6)	0.823791	0.366648	0.481167
1394	PE(P-39:0)	4.18202	0.0206813	0.0838364
1395	PE(P-39:1)	2.44178	0.14326	0.272242
1396	PE(P-39:2)	1.78834	0.0608348	0.16404
1397	PE(P-39:3)	1.51971	0.242998	0.365656
1398	PE(P-39:4)	0.82289	0.160386	0.28658
1399	PE(P-39:5)	0.671636	0.0983385	0.219585
1400	PE(P-39:6)	0.968193	0.908229	0.934624
1401	PE(P-39:7)	0.659847	0.303227	0.416547
1402	PE(P-40:0)	3.20857	0.00932462	0.0503994
1403	PE(P-40:1)	2.84505	0.0366099	0.118666
1404	PE(P-40:2)	2.30736	0.00272887	0.0222282
1405	PE(P-40:3)	1.62854	0.0870115	0.204565
1406	PE(P-40:4)	1.11312	0.339879	0.454657
1407	PE(P-40:5)	0.696978	0.0969837	0.218245
1408	PE(P-40:6)	1.14328	0.482729	0.58913
1409	PE(P-40:7)	1.16873	0.47893	0.587654
1410	PE(P-40:8)	1.35278	0.489584	0.595672
1411	PE(P-41:1)	3.98527	0.117519	0.24301
1412	PE(P-41:2)	2.67629	0.00928484	0.0503413
1413	PE(P-41:3)	1.39762	0.364826	0.479162
1414	PE(P-41:4)	0.93741	0.73523	0.802352
1415	PE(P-41:5)	0.684433	0.121483	0.245567
1416	PE(P-41:6)	0.766018	0.176503	0.302563
1417	PE(P-41:7)	0.859569	0.632141	0.714505
1418	PE(P-42:1)	2.52394	0.0147544	0.0675434
1419	PE(P-42:2)	2.2641	0.014396	0.0665155
1420	PE(P-42:3)	1.78947	0.055703	0.157107
1421	PE(P-42:4)	1.4698	0.0219814	0.0868409
1422	PE(P-42:5)	0.991129	0.968552	0.978136
1423	PE(P-42:6)	0.690329	0.0753407	0.186471
1424	PE(P-42:7)	0.82801	0.253906	0.373814
1425	PE(P-42:8)	1.08973	0.847847	0.888993
1426	PE(P-44:2)	2.07904	0.0111947	0.056792
1427	PE(P-44:3)	2.24638	0.0657105	0.172217
1428	PE(P-44:4)	1.79943	0.0638473	0.168734
1429	PE(P-44:5)	1.30827	0.42354	0.534819
1430	PE(P-44:6)	0.888451	0.555281	0.651395
1431	PE(P-44:7)	0.825163	0.395162	0.50673
1432	PE(P-44:8)	0.510913	0.0180321	0.0766917
1433	PE(P-45:3)	5.57241	0.129132	0.255758
1434	PE(P-46:5)	1.70504	0.286995	0.403842
1435	PE(P-46:6)	1.22941	0.573596	0.663459
1436	PE(P-46:7)	1.43551	0.205178	0.330226
1437	PE(P-46:8)	1.0729	0.759366	0.820361
1438	PE(O-32:0)	6.01131	0.110313	0.233405
1439	PE(O-34:0)	5.10004	0.106872	0.229768
1440	PE(O-34:1)	3.41779	0.157976	0.284436
1441	PE(O-36:0)	5.73047	0.0818017	0.19603
1442	PE(O-36:1)	3.27296	0.191004	0.31693
1443	PE(O-38:0)	12.2603	0.0698884	0.17834
1444	PE(O-38:1)	3.47109	0.142452	0.271896
1445	PE(O-40:0)	1.33239	0.288141	0.404158
1446	PE(O-40:1)	4.69479	0.108587	0.231186
1447	1-acyl LPE(16:0)	13.5088	0.300029	0.414245
1448	1-acyl LPE(16:1)	8.2789	0.163381	0.289652
1449	1-acyl LPE(17:0)	11.3419	0.301679	0.415401
1450	1-acyl LPE(18:0)	9.49116	0.302486	0.415858
1451	1-acyl LPE(18:1)	13.2926	0.178931	0.304033
1452	1-acyl LPE(19:1)	17.5903	0.197686	0.323398
1453	1-acyl LPE(20:0)	20.1852	0.263419	0.382774
1454	1-acyl LPE(20:1)	17.2525	0.207609	0.332903
1455	1-acyl LPE(22:0)	15.7399	0.104665	0.227277
1456	1-acyl LPE(22:1)	17.7118	0.153004	0.281509
1457	1-acyl LPE(22:3)	3.65683	0.271653	0.390164
1458	1-acyl LPE(22:5)	2.39861	0.477518	0.586337
1459	2-acyl LPE(16:0)	4.42377	0.154615	0.282719
1460	2-acyl LPE(16:1)	2.31251	0.237713	0.3621
1461	2-acyl LPE(18:1)	7.77037	0.170025	0.294699
1462	2-acyl LPE(18:2)	6.74428	0.292979	0.408616
1463	2-acyl LPE(18:3)	5.98944	0.268059	0.387445
1464	2-acyl LPE(20:1)	6.25697	0.19719	0.323064
1465	2-acyl LPE(20:2)	8.4603	0.281638	0.399543
1466	2-acyl LPE(20:3)	3.6948	0.23855	0.363057
1467	2-acyl LPE(20:4)	1.7522	0.382984	0.496249
1468	2-acyl LPE(20:5)	1.63596	0.405304	0.515923
1469	2-acyl LPE(22:4)	1.72001	0.481372	0.588985
1470	2-acyl LPE(22:5)	0.925019	0.888665	0.917758
1471	2-acyl LPE(22:6)	2.13291	0.284267	0.401636
1472	2-acyl LPE(24:4)	2.16481	0.276993	0.394971
1473	LPE(P-16:0)	24.3495	0.267036	0.386472
1474	LPE(P-16:1)	22.33	0.243733	0.366444
1475	LPE(P-17:0)	40.3847	0.242084	0.365231
1476	LPE(P-18:0)	28.1249	0.223898	0.347773
1477	LPE(P-18:1)	28.7858	0.206459	0.331366
1478	LPE(P-18:2)	32.4825	0.277965	0.39559
1479	LPE(P-19:0)	29.3391	0.192414	0.318245
1480	LPE(P-19:1)	12.8309	0.141794	0.271332
1481	LPE(P-20:0)	6.14698	0.0979643	0.219093
1482	LPE(P-20:1)	12.9603	0.167467	0.293916
1483	LPE(P-20:2)	27.8249	0.278167	0.39559
1484	LPE(P-22:0)	2.61175	0.0732925	0.183231
1485	LPE(P-22:1)	5.26903	0.0657034	0.172217
1486	LPE(P-24:0)	1.74987	0.169582	0.29452
1487	LPE(P-24:1)	3.74469	0.15666	0.283949
1488	LPE(O-16:0)	26.9642	0.176086	0.302329
1489	LPE(O-18:0)	16.8777	0.143935	0.272348
1490	LPE(O-18:1)	27.0238	0.165133	0.291165
1491	LPI(18:1)	1.93435	0.386929	0.499123
1492	LPI(20:4)	1.04838	0.86959	0.90452
1493	PS(32:0)	2.32776	0.0680244	0.175629
1494	PS(32:1)	1.00954	0.979023	0.985602
1495	PS(34:0)	4.28332	1.46E-05	0.000493212
1496	PS(34:1)	2.68013	0.0499344	0.146098
1497	PS(34:2)	1.42499	0.155276	0.283027
1498	PS(36:1)	2.02184	0.020882	0.0842566
1499	PS(36:2)	2.31549	0.00245745	0.0205974
1500	PS(36:3)	2.16078	0.001533	0.0143771
1501	PS(36:4)	0.501168	0.00018685	0.00337692
1502	PS(37:4)	0.351936	4.83E-08	5.37E-06
1503	PS(38:1)	2.12814	0.0597028	0.162742
1504	PS(38:2)	2.36102	0.00302217	0.0238339
1505	PS(38:3)	2.07121	0.00886271	0.0489707
1506	PS(38:4)	0.532935	0.000154318	0.00294221
1507	PS(38:5)	0.782148	0.266512	0.386315
1508	PS(38:6)	1.29313	0.503562	0.607567
1509	PS(39:4)	0.677179	0.0857266	0.202777
1510	PS(39:5)	1.01466	0.968413	0.978136
1511	PS(39:6)	0.823977	0.496594	0.60209
1512	PS(40:1)	2.16884	0.100598	0.22234
1513	PS(40:2)	1.65427	0.0887033	0.206529
1514	PS(40:3)	1.80523	0.0249434	0.094491
1515	PS(40:4)	1.31053	0.0602134	0.163235
1516	PS(40:5)	1.05366	0.833006	0.878581
1517	PS(40:6)	0.951403	0.768155	0.826424
1518	PS(40:7)	1.4964	0.208763	0.333521
1519	PS(40:8)	4.03867	0.17524	0.301887
1520	PS(41:1)	2.49055	0.0414184	0.12871
1521	PS(41:6)	0.852583	0.566618	0.659344
1522	PS(42:1)	2.02141	0.0598939	0.162742
1523	PS(42:2)	1.6464	0.0780941	0.189501
1524	PS(42:3)	1.62089	0.0470013	0.139875
1525	PS(42:4)	1.79722	0.0354551	0.117619
1526	PS(42:5)	1.25626	0.262726	0.382728
1527	PS(42:6)	0.910541	0.753121	0.816666
1528	PS(42:8)	1.08284	0.684899	0.76222
1529	PS(43:1)	2.26633	0.0267137	0.0981955
1530	PS(44:1)	1.67206	0.202299	0.328334
1531	PS(44:2)	1.40827	0.318235	0.431695
1532	PS(44:3)	2.11179	0.12081	0.245567
1533	PS(44:4)	2.61856	0.0671665	0.173672
1534	PS(44:5)	1.96428	0.189185	0.315611
1535	PS(46:4)	1.5046	0.347666	0.461869
1536	LPS(18:0)	2.23554	0.373633	0.487042
1537	LPS(18:1)	2.76154	0.0777502	0.189409
1538	LPS(18:2)	6.19425	0.127615	0.253912
1539	LPS(20:3)	7.105	0.108864	0.231186
1540	LPS(20:4)	1.20446	0.533284	0.633731
1541	LPS(22:5)	2.09778	0.296543	0.410944
1542	LPS(22:6)	1.49722	0.100169	0.222327
1543	FA(14:0)	1.24119	0.0108331	0.0555221
1544	FA(15:0)	1.09741	0.407118	0.517852
1545	FA(16:0)	1.21772	0.412539	0.523978
1546	FA(16:1)	2.59942	0.00650376	0.0390924
1547	FA(16:2)	2.78302	0.0112757	0.0568702
1548	FA(17:0)	1.18052	0.29206	0.407821
1549	FA(17:1)	1.78504	0.00590701	0.0368657
1550	FA(17:2)	1.17473	0.68158	0.760477
1551	FA(18:0)	1.20025	0.435393	0.547794
1552	FA(18:1)	6.0424	0.0184295	0.0776261
1553	FA(18:2)	6.49055	0.0783505	0.189858
1554	FA(18:3)	6.11303	0.0557799	0.157107
1555	FA(19:0)	1.34003	0.0966179	0.217987
1556	FA(19:1)	4.26508	0.0162628	0.0719795
1557	FA(19:2)	1.70063	0.177265	0.303022
1558	FA(20:0)	0.99748	0.985054	0.989617
1559	FA(20:1)	6.2966	0.0210694	0.084619
1560	FA(20:2)	4.01321	0.0763094	0.188064
1561	FA(20:3)	5.88871	0.0148338	0.0677248
1562	FA(20:4)	7.59518	0.154015	0.282383
1563	FA(20:5)	10.7204	0.169481	0.29452
1564	FA(22:1)	3.95377	0.058	0.160424
1565	FA(22:2)	6.19966	0.113526	0.237026
1566	FA(22:4)	8.20694	0.110926	0.234132
1567	FA(22:5)	14.3202	0.240725	0.364402
1568	FA(22:6)	32.9563	0.145324	0.273631
1569	FA(24:4)	3.88422	0.0992386	0.22131
1570	FA(24:5)	11.9842	0.0511177	0.14831
1571	FA(24:6)	9.25317	0.0325149	0.110413
1572	FA-OH(16:0)	1.89565	0.102531	0.225465
1573	FA-OH(16:1)	1.21668	0.10034	0.222327
1574	FA-OH(17:0)	1.52371	0.0592943	0.162521
1575	FA-OH(17:1)	1.27402	0.32108	0.434535
1576	FA-OH(18:0)	1.66075	0.106272	0.229356
1577	FA-OH(18:1)	1.65018	0.0262948	0.0970669
1578	FA-OH(18:2)	1.38345	0.156177	0.283519
1579	FA-OH(18:3)	1.20853	0.58963	0.676145
1580	FA-OH(19:0)	1.74836	0.00297828	0.0237033
1581	FA-OH(19:2)	0.83191	0.172104	0.297708
1582	FA-OH(20:0)	1.31433	0.0322601	0.11018
1583	FA-OH(20:1)	2.4158	0.112388	0.235784
1584	FA-OH(20:2)	2.39399	0.158038	0.284436
1585	FA-OH(20:4)	8.38367	0.152271	0.280975
1586	FA-OH(20:5)	14.8877	0.178874	0.304033
1587	FA-OH(21:0)	1.53623	0.0369262	0.118666
1588	FA-OH(21:1)	1.5974	0.00982906	0.0521511
1589	FA-OH(21:2)	1.11111	0.463907	0.574503
1590	FA-OH(21:3)	1.30701	0.19028	0.316526
1591	FA-OH(21:5)	0.476682	0.000415792	0.00584983
1592	FA-OH(22:0)	1.17105	0.527099	0.628966
1593	FA-OH(22:1)	4.90516	0.191488	0.317014
1594	FA-OH(22:2)	3.9899	0.139692	0.268996
1595	FA-OH(22:4)	1.52444	0.490359	0.595813
1596	FA-OH(22:5)	3.5931	0.245633	0.36825
1597	FA-OH(22:6)	37.2702	0.173271	0.299129
1598	CL(64:3)	6.16353	0.0468304	0.139658
1599	CL(64:4)	2.02857	0.0977326	0.219093
1600	CL(64:5)	0.623356	0.0514274	0.148959
1601	CL(64:6)	0.106417	8.97E-08	8.19E-06
1602	CL(66:2)	8.93984	0.0489892	0.144552
1603	CL(66:3)	11.6135	0.0232213	0.0901321
1604	CL(66:4)	5.11221	0.0180789	0.0766917
1605	CL(66:5)	0.867494	0.640296	0.72278
1606	CL(66:6)	0.255639	9.90E-07	6.87E-05
1607	CL(66:7)	0.23766	8.87E-06	0.0003578
1608	CL(67:5)	0.659236	0.00683651	0.0403447
1609	CL(67:6)	0.14802	6.61E-09	1.43E-06
1610	CL(68:2)	4.74467	0.015397	0.069028
1611	CL(68:3)	5.83388	0.00750794	0.0431334
1612	CL(68:4)	4.74783	0.00127458	0.013089
1613	CL(68:5)	1.873	0.0269612	0.0988957
1614	CL(68:6)	0.272307	9.87E-09	1.56E-06
1615	CL(68:7)	0.1812	9.95E-13	4.32E-10
1616	CL(68:8)	0.246049	1.65E-05	0.00054015
1617	CL(69:3)	5.65487	0.0251343	0.0945484
1618	CL(69:4)	2.96528	0.00923683	0.0503413
1619	CL(69:5)	2.06486	0.000361395	0.00531373
1620	CL(69:6)	0.317793	4.94E-06	0.00022536
1621	CL(69:7)	0.139252	3.04E-14	2.64E-11
1622	CL(70:3)	7.19841	0.0105062	0.0545759
1623	CL(70:4)	3.89036	0.00100936	0.01111
1624	CL(70:5)	2.58574	0.000434184	0.00594021
1625	CL(70:6)	1.09721	0.598769	0.683357
1626	CL(70:7)	0.200255	3.38E-11	8.38E-09
1627	CL(70:8)	0.238003	2.64E-11	7.64E-09
1628	CL(70:9)	0.280745	3.50E-06	0.000184066
1629	CL(71:4)	3.63107	0.0144149	0.0665155
1630	CL(71:5)	1.74283	0.0187997	0.0784073
1631	CL(71:6)	0.813738	0.124464	0.249979
1632	CL(71:7)	0.386273	1.42E-07	1.17E-05
1633	CL(71:8)	0.180954	5.66E-14	3.27E-11
1634	CL(71:9)	0.166692	1.23E-08	1.78E-06
1635	CL(72:4)	7.61928	0.0163844	0.0723334
1636	CL(72:5)	2.86915	0.0133211	0.0628857
1637	CL(72:6)	0.685791	0.0660921	0.172956
1638	CL(72:7)	0.292476	5.07E-08	5.37E-06
1639	CL(72:8)	0.203924	5.01E-15	8.70E-12
1640	CL(72:9)	0.149089	1.73E-12	6.00E-10
1641	CL(72:10)	0.284095	2.43E-07	1.92E-05
1642	CL(73:5)	2.73248	0.0310125	0.106972
1643	CL(73:6)	0.699742	0.0392067	0.123455
1644	CL(73:7)	0.320065	2.72E-08	3.63E-06
1645	CL(73:8)	0.395662	5.27E-08	5.37E-06
1646	CL(74:5)	5.9123	0.00101175	0.01111
1647	CL(74:6)	3.50859	0.00494299	0.0330418
1648	CL(74:7)	1.15376	0.373302	0.487042
1649	CL(74:8)	0.650203	0.00655759	0.0392325
1650	CL(74:9)	0.55512	0.00168026	0.0153749
1651	CL(74:10)	0.298997	1.02E-07	8.87E-06
1652	CL(74:11)	0.239287	8.64E-09	1.52E-06
1653	CL(75:9)	0.94227	0.829548	0.875999
1654	CL(76:8)	3.42954	0.0467749	0.139658
1655	CL(76:9)	2.34171	0.0568528	0.158747
1656	CL(76:10)	0.698191	0.0647192	0.170186
1657	CL(76:11)	0.408362	2.24E-05	0.000658403
1658	CL(76:12)	0.302382	3.87E-06	0.000196566
1659	CL(78:11)	2.51197	0.118986	0.24402
1660	CL(78:12)	2.66463	0.106523	0.229392
1661	MLCL(52:2)	33.1462	0.00413567	0.0299019
1662	MLCL(52:3)	38.7813	0.00308223	0.0241976
1663	MLCL(52:5)	1.68332	0.249442	0.371168
1664	MLCL(54:2)	45.7865	0.00503605	0.0330968
1665	MLCL(54:3)	41.2826	0.00191252	0.0169297
1666	MLCL(54:4)	33.2446	0.00341744	0.0260055
1667	MLCL(54:5)	13.1618	0.0229587	0.089513
1668	MLCL(54:6)	0.539893	0.0736017	0.183475
1669	MLCL(56:4)	24.3113	0.00452196	0.0310103
1670	MLCL(56:5)	35.4365	0.000375712	0.00547781
1671	DLCL(36:2)	104.07	0.0159977	0.0711694
1672	DLCL(36:3)	3.37759	0.0422516	0.129976
1673	DLCL(36:4)	0.687334	0.215279	0.341085
1674	Cer(d32:1)	1.58371	0.112579	0.235899
1675	Cer(d34:0)	2.74892	0.227358	0.350948
1676	Cer(d34:1)	1.8791	0.185879	0.312198
1677	Cer(d34:2)	2.14978	0.223463	0.347721
1678	Cer(d35:1)	0.884404	0.677473	0.756868
1679	Cer(d36:1)	0.641473	0.0707482	0.178933
1680	Cer(d36:2)	0.928459	0.79077	0.845861
1681	Cer(d38:0)	4.27178	0.157571	0.284185
1682	Cer(d38:1)	2.07059	0.0862374	0.203567
1683	Cer(d38:2)	1.97666	0.1679	0.294249
1684	Cer(d39:0)	2.63378	0.135501	0.263584
1685	Cer(d39:1)	1.90163	0.021484	0.085746
1686	Cer(d39:2)	2.92971	0.0699995	0.17834
1687	Cer(d40:0)	5.66179	0.194573	0.320289
1688	Cer(d40:1)	2.0276	0.0746146	0.184938
1689	Cer(d40:2)	1.87261	0.079692	0.191769
1690	Cer(d41:0)	3.25634	0.114289	0.23804
1691	Cer(d41:1)	1.38896	0.053765	0.153931
1692	Cer(d41:2)	1.46399	0.0168282	0.0738169
1693	Cer(d41:3)	1.09285	0.671197	0.750586
1694	Cer(d42:0)	4.3443	0.219293	0.344632
1695	Cer(d42:1)	1.44686	0.187537	0.314071
1696	Cer(d42:2)	1.13832	0.448339	0.560423
1697	Cer(d42:3)	0.788435	0.162025	0.288055
1698	Cer(d42:4)	0.800012	0.269374	0.388499
1699	Cer(d43:0)	1.3489	0.489417	0.595672
1700	Cer(d43:2)	0.908991	0.591664	0.677135
1701	Cer(d43:3)	0.989088	0.952936	0.966868
1702	Cer(d44:1)	1.52646	0.168659	0.294409
1703	Cer(d44:2)	1.07964	0.735297	0.802352
1704	Cer(d44:3)	1.19174	0.421322	0.532406
1705	Cer(d44:4)	1.11101	0.703137	0.775604
1706	HexCer(d34:1)	1.4294	0.246491	0.368674
1707	HexCer(d38:1)	1.5063	0.287743	0.404158
1708	HexCer(d40:1)	1.66118	0.0741456	0.184566
1709	HexCer(d41:1)	1.33768	0.0671355	0.173672
1710	HexCer(d42:1)	1.849	0.0140397	0.0651306
1711	HexCer(d42:2)	1.05511	0.612016	0.695956
1712	HexCer(d43:1)	0.312674	0.0169333	0.0738173
1713	HexCer(d43:2)	0.166422	0.00946178	0.0507267
1714	HexCer(d44:1)	0.778621	0.19645	0.32246
1715	HexCer(d44:2)	0.959303	0.798245	0.851232
1716	Hex2Cer(d32:1)	1.59775	0.277049	0.394971
1717	Hex2Cer(d34:1)	1.52176	0.26571	0.38578
1718	Hex2Cer(d41:1)	1.53032	0.34454	0.458945
1719	Hex2Cer(d42:1)	2.20261	0.164434	0.290523
1720	Hex2Cer(d42:2)	1.69912	0.143612	0.272348
1721	Hex2Cer(t34:1)	3.83922	0.0412506	0.128492
1722	Hex3Cer(d32:1)	1.59303	0.235757	0.36007
1723	Hex3Cer(d34:1)	1.31756	0.167441	0.293916
1724	Hex3Cer(d36:1)	0.645918	0.026246	0.0970669
1725	Hex3Cer(d36:2)	0.326557	0.000251589	0.00400466
1726	Hex3Cer(d38:1)	1.40303	0.230426	0.353796
1727	Hex3Cer(d40:1)	1.08894	0.685788	0.762428
1728	Hex3Cer(d40:2)	0.951031	0.851458	0.891001
1729	Hex3Cer(d41:1)	1.05381	0.837982	0.882756
1730	Hex3Cer(d42:0)	1.02194	0.92125	0.943916
1731	Hex3Cer(d42:1)	1.1682	0.459374	0.570518
1732	Hex3Cer(d42:2)	0.69577	0.0596555	0.162742
1733	Hex3Cer(d42:3)	0.718431	0.24036	0.364402
1734	Hex3Cer(d43:1)	1.03999	0.793183	0.847397
1735	Hex3Cer(d44:1)	0.972149	0.856147	0.894763

## Sheet: Legend
Dataset EV4 includes all statistics calculated on the full lipidomics dataset (EV2).
