# Supplementary material for: Integrated multi-omics mapping of mitochondrial dysfunction and substrate preference in Barth syndrome cardiac tissue
Source: EMBO Mol Med. 2025 Oct 13;17(11):3227–46. doi: 10.1038/s44321-025-00320-5 (PMC12603102; doi:10.1038/s44321-025-00320-5)
Supplement: Supplementary file 7 — Dataset EV5 [file 44321_2025_320_MOESM7_ESM.xlsx]

## Sheet: Statistics_metabolomics
	Metabolite	FoldChange	PValue	p.adjustPvalue
1	1,3-Diphosphoglyceric acid	1.66599	0.102435	0.33307
2	2-Aminobutyric acid	1.87564	0.0366024	0.22268
3	2-Hydroxybutyric acid	1.56283	0.356459	0.492634
4	2-Hydroxyglutarate	2.31416	0.11661	0.340772
5	3-phosphoglyceric acid	3.56515	0.0461018	0.226821
6	Acetyl-CoA	0.221281	0.00116422	0.0286399
7	Acetylglutamic acid	2.00149	0.157886	0.372542
8	Adenine	0.689669	0.215968	0.374141
9	Adenosine	1.00913	0.985364	0.993441
10	ADP	0.520143	0.0174884	0.165467
11	ADP-Ribose	1.25423	0.520944	0.674485
12	Alanine	1.45138	0.0485548	0.228692
13	Alpha-Ketoglutarate	2.20358	0.124656	0.348471
14	Aminoadipic acid	2.75343	0.17418	0.372542
15	AMP	1.09616	0.857402	0.933731
16	Asparagine	2.60296	0.0368754	0.22268
17	Aspartate	0.869111	0.564686	0.723504
18	ATP	0.324769	0.0047259	0.0729238
19	CDP	0.543554	0.178699	0.372542
20	CDP-ethanolamine	1.87075	0.323547	0.457428
21	Citric acid	1.01368	0.980294	0.993441
22	Citrulline	2.55809	0.0250554	0.177257
23	CoA-Glutathione	0.878174	0.646968	0.798338
24	Coenzyme_A	0.836363	0.663283	0.799841
25	Creatine	0.782587	0.301069	0.451604
26	Creatine-P	0.0975016	0.0380185	0.22268
27	Creatinine	1.19411	0.742988	0.867763
28	Cystathionine	5.19474	0.310172	0.457212
29	Cytidine	1.18492	0.801776	0.904756
30	Dihydroxyacetone-P	3.56038	0.178551	0.372542
31	FAD	1.29201	0.29801	0.451604
32	Fructose-1,6-diphosphate	0.679859	0.246865	0.41595
33	GDP	1.01307	0.973127	0.993441
34	Gluconate	42.1204	0.00689745	0.0848386
35	Gluconate-6P	4.6277	0.0426987	0.226821
36	Glucose	2.35843	0.213195	0.374141
37	Glutamate	1.26838	0.489169	0.646966
38	Glutamine	0.62081	0.000436491	0.0177404
39	Glutathione	0.70278	0.341962	0.47797
40	Glycerate	12.3566	0.145509	0.360295
41	Glycerol-3P	0.950476	0.867666	0.936166
42	Glycerophosphoinositol	4.46665	0.0833478	0.330702
43	Glycine	0.921544	0.655546	0.798338
44	GMP	1.61823	0.423406	0.572296
45	GTP	0.646101	0.211663	0.374141
46	Guanosine	3.0504	0.161061	0.372542
47	Hexose-P	2.03538	0.193164	0.374141
48	Hippuric acid	2.86133	0.296434	0.451604
49	Histidine	0.0985476	0.00688074	0.0848386
50	Homocysteine	11.2828	0.297424	0.451604
51	Homoglutathione	1.05468	0.851449	0.933731
52	Hydroxyphenyllactic acid	11.969	0.292691	0.451604
53	Hypoxanthine	5.11122	0.145608	0.360295
54	IMP	0.778498	0.437474	0.584884
55	Inosine	2.01861	0.105596	0.33307
56	Isoleucine	3.67711	0.275156	0.451365
57	Kynurenine	0.385878	0.0259401	0.177257
58	Lactate	2.02975	0.0447819	0.226821
59	Leucine	4.0345	0.275223	0.451365
60	Lysine	2.58193	0.284206	0.451604
61	Malate	1.66489	0.0888578	0.33307
62	Methionine	0.997515	0.995451	0.995451
63	NAD+	1.12218	0.76375	0.869826
64	NADH	1.44441	0.592827	0.744059
65	NADP+	1.02511	0.951371	0.993441
66	NADPH	1.22268	0.735778	0.867763
67	Ophthalmic acid	0.726729	0.201646	0.374141
68	Ornithine	6.0014	0.206679	0.374141
69	Oxiglutathione	0.927813	0.751216	0.867763
70	Pantothenic acid	7.45677	0.107608	0.33307
71	Phenylalanine	4.49913	0.205728	0.374141
72	Phosphoenolpyruvate	6.81936	0.108315	0.33307
73	Phosphorylethanolamine	1.81337	0.167352	0.372542
74	Phosphoserine	0.994695	0.983466	0.993441
75	Proline	4.10108	0.146461	0.360295
76	Pyroglutamic acid	1.45571	0.416098	0.568667
77	Pyruvate	2.04088	0.0249123	0.177257
78	Ribose-5P	2.898	0.0717566	0.294202
79	Sedoheptulose	4.17905	0.131061	0.350447
80	Sedoheptulose-7P	4.96567	0.142459	0.360295
81	Serine	3.09266	0.0418946	0.226821
82	Succinate	1.01977	0.91401	0.969166
83	Succinyl_AMP	1.14237	0.754883	0.867763
84	Taurine	0.647867	0.0964169	0.33307
85	Threonine	1.05291	0.819246	0.916066
86	Tryptophan	0.944722	0.899449	0.962019
87	Tyrosine	3.7777	0.170829	0.372542
88	UDP	0.480891	0.0502007	0.228692
89	UDP-HexNac	3.28239	0.0925273	0.33307
90	UDP-hexose	2.68027	0.186087	0.374141
91	UMP	2.18672	0.312243	0.457212
92	Uracil	7.22314	0.101329	0.33307
93	Uric acid	2.13108	0.168044	0.372542
94	Uridine	2.44287	0.0647791	0.274753
95	Valine	3.13447	0.24062	0.41106
96	Xanthine	7.00268	0.18643	0.374141
97	Adenylthiomethylpentose	1.52688	0.206136	0.374141
98	Anserine	0.369514	0.0133968	0.149801
99	Arginine	1.20724	0.705707	0.842738
100	Betaine	1.192	0.652091	0.798338
101	Carnitine	1.2067	0.494874	0.647548
102	Carnitine (C10:0)	0.536574	0.130542	0.350447
103	Carnitine (C10:1)	0.528716	0.0237138	0.177257
104	Carnitine (C12:0)	0.381531	0.0170933	0.165467
105	Carnitine (C14:0)	0.209116	0.000516539	0.0177404
106	Carnitine (C14:1)	0.169082	0.000576923	0.0177404
107	Carnitine (C16:0)	0.166038	0.00217711	0.0446307
108	Carnitine (C18:1)	0.154232	0.00474301	0.0729238
109	Carnitine (C2:0)	0.380169	4.90926930196834e-05	0.0060384
110	Carnitine (C3:0)	0.375709	0.0213048	0.177257
111	Carnitine (C4:0)	0.953781	0.857818	0.933731
112	Carnitine (C5:0)	0.988276	0.979566	0.993441
113	Carnitine (C6:0)	0.588293	0.0555579	0.244058
114	Carnitine (C8:0)	0.5487	0.106216	0.33307
115	Carnosine	1.79706	0.149417	0.360359
116	CDP-choline	1.97329	0.287478	0.451604
117	Glycerophosphocholine	0.825952	0.319645	0.457428
118	Methyl-NAM	7.18141	0.215107	0.374141
119	Methylmalonylcarnitine	1.96001	0.587611	0.744059
120	Nicotinamide	1.41573	0.190169	0.374141
121	S-adenosyl homocysteine	4.26571	0.11613	0.340772
122	S-adenosyl methionine	2.03028	0.320728	0.457428
123	Thiamine monophosphate	1.80816	0.119132	0.340772

## Sheet: Legend
Dataset EV5 includes all statistics calculated on the full metabolomics dataset (EV1).
