# Supplementary material for: Integrated multi-omics mapping of mitochondrial dysfunction and substrate preference in Barth syndrome cardiac tissue
Source: EMBO Mol Med. 2025 Oct 13;17(11):3227–46. doi: 10.1038/s44321-025-00320-5 (PMC12603102; doi:10.1038/s44321-025-00320-5)
Supplement: Supplementary file 8 — Dataset EV6 [file 44321_2025_320_MOESM8_ESM.xlsx]

## Sheet: Statistics_proteomics
	Metabolite	FoldChange	PValue	p.adjustPvalue
1	A2M	3.60271	0.213703	0.395139
2	AAMDC	0.613589	0.012269	0.0736202
3	AARS1	1.43007	0.00870922	0.060519
4	ABHD10	0.986645	0.804528	0.889685
5	ABHD14B	1.06161	0.679745	0.80855
6	ABLIM1	0.821203	0.144679	0.316282
7	ACAA1	0.959913	0.44169	0.619029
8	ACAA2	1.16208	0.2119	0.393755
9	ACAD8	1.05211	0.512373	0.680284
10	ACADM	0.660122	6.12054919451781e-06	0.000166256
11	ACADS	0.908311	0.397267	0.578176
12	ACADSB	0.943992	0.666338	0.800892
13	ACADVL	0.446855	9.06995509943638e-08	5.89152735589476e-06
14	ACAT1	1.07469	0.463851	0.636854
15	ACE2	1.09381	0.318828	0.505656
16	ACO1	0.857515	0.206789	0.391055
17	ACO2	1.36503	0.114963	0.277023
18	ACOT1;ACOT2	1.24983	0.173045	0.352701
19	ACOT13	0.899288	0.0536534	0.176172
20	ACOT9	1.50016	0.0229696	0.105265
21	ACP1	1.02303	0.76436	0.863114
22	ACSL1	0.900914	0.394051	0.577536
23	ACSS1	0.735075	0.00245577	0.0239799
24	ACTA1	0.717233	0.00218928	0.0219515
25	ACTA1;ACTBL2	0.646069	0.000252916	0.00370448
26	ACTA1;ACTBL2;POTEF	0.721847	0.00579999	0.0452827
27	ACTA1;POTEF;POTEI	0.685689	0.000141146	0.00242519
28	ACTA2;ACTC1;ACTG2	0.706465	0.00912052	0.0625048
29	ACTB;ACTG1	1.04531	0.49738	0.668844
30	ACTBL2	1.00815	0.908742	0.948087
31	ACTN1	1.62414	0.0116364	0.071838
32	ACTN1;ACTN2	0.791292	0.0413418	0.152883
33	ACTN1;ACTN2;ACTN3	0.661864	0.0023533	0.0231305
34	ACTN1;ACTN2;ACTN3;ACTN4	0.785913	0.0395755	0.149685
35	ACTN1;ACTN2;ACTN4	0.890575	0.341917	0.526923
36	ACTN1;ACTN4	1.63012	0.00554016	0.0443947
37	ACTN2	0.780466	0.0267515	0.113542
38	ACTN3	0.770895	0.0271301	0.114193
39	ACTN4	1.09777	0.268932	0.455478
40	ACTR1A	1.12183	0.230999	0.417811
41	ACTR1A;ACTR1B	0.966033	0.773208	0.868551
42	ACTR2	1.09448	0.308589	0.494139
43	ACTR3	1.114	0.040692	0.151424
44	ACY1	0.680653	0.0130633	0.0765357
45	ADD1	0.850956	0.084845	0.228806
46	ADH5	1.2659	0.215837	0.397608
47	ADI1	0.663575	9.34134535189908e-05	0.00168144
48	ADPRS	0.955936	0.616121	0.763888
49	ADSL	0.985684	0.950077	0.968845
50	ADSS1	0.641083	4.10383691648772e-07	1.83220834389016e-05
51	AFG2B	1.06523	0.690453	0.817126
52	AFG3L2	1.01456	0.888777	0.938481
53	AGK	1.24449	0.0619606	0.190471
54	AGL	0.920984	0.717922	0.834367
55	AGRN	0.994084	0.89982	0.94339
56	AHCY	1.20251	0.145807	0.317544
57	AHNAK	1.21892	0.0142189	0.079861
58	AHSA1	1.29698	0.076027	0.213104
59	AIFM1	1.29677	0.26781	0.454668
60	AIP	1.10297	0.478461	0.650998
61	AK1	0.475232	0.000291966	0.0041942
62	AK2	1.27161	6.54085929275059e-05	0.0012858
63	AK3	0.910277	0.405218	0.583891
64	AK4	0.742305	0.031335	0.125508
65	AKAP12	1.0429	0.823989	0.902522
66	AKAP2	1.0562	0.444569	0.620159
67	AKR1A1	0.855903	0.0241271	0.107235
68	AKR1B1	0.765718	0.064882	0.195826
69	AKR7A2	1.0203	0.742355	0.849957
70	ALAD	1.03615	0.69984	0.823276
71	ALB	1.70185	0.0668952	0.198296
72	ALDH1A1	1.11767	0.255746	0.441716
73	ALDH1B1	0.919813	0.361849	0.548278
74	ALDH2	1.16183	0.396345	0.577697
75	ALDH3A2	1.20783	0.161796	0.340969
76	ALDH4A1	0.985616	0.890146	0.939179
77	ALDH5A1	1.08359	0.261621	0.447931
78	ALDH6A1	1.2801	0.00968868	0.0649328
79	ALDH7A1	1.06445	0.429401	0.608081
80	ALDH9A1	1.47567	0.0922825	0.239126
81	ALDOA	0.742527	0.0141491	0.0797688
82	ALDOC	0.573971	0.0175102	0.0899336
83	ALYREF	1.41598	0.0916547	0.238558
84	AMBRA1	1.19218	0.303359	0.487855
85	ANP32A	1.79214	0.00958189	0.0647753
86	ANXA1	0.945003	0.677929	0.807677
87	ANXA11	0.95135	0.384589	0.567763
88	ANXA2	0.974349	0.827931	0.903528
89	ANXA3	0.512667	0.000539419	0.00713179
90	ANXA4	1.02006	0.817632	0.898853
91	ANXA5	1.32553	0.0163767	0.0867616
92	ANXA6	0.866457	0.125075	0.29061
93	ANXA7	0.943333	0.385516	0.56857
94	APEH	0.90968	0.603901	0.756902
95	APEX1	1.30632	0.141724	0.313816
96	API5	1.06075	0.666209	0.800892
97	APOA1	1.99987	0.121961	0.287852
98	APOC3	1.32611	0.256363	0.442271
99	APOE	0.913317	0.440934	0.618789
100	APOL2	0.927843	0.524182	0.68769
101	APOO	0.964718	0.62589	0.770247
102	APOOL	1.14674	0.104011	0.258371
103	APRT	1.1499	0.0433971	0.15623
104	ARF1;ARF3	0.852196	0.00147115	0.0166508
105	ARF4	1.00556	0.936061	0.962474
106	ARF6	1.0937	0.405875	0.583891
107	ARFIP1	1.03176	0.747814	0.851097
108	ARHGAP1	1.12788	0.377713	0.560381
109	ARHGDIA	1.00772	0.919408	0.957312
110	ARHGDIB	1.05937	0.576514	0.736794
111	ARHGEF26	0.460379	0.0001473	0.00242933
112	ARL3	0.874353	0.0687588	0.200245
113	ARL6IP5	0.784591	0.0271343	0.114193
114	ARMC1	0.98593	0.904164	0.946454
115	ARPC2	0.996839	0.9498	0.968845
116	ARPC3	1.09758	0.337181	0.524191
117	ARPC4	1.09083	0.247951	0.436838
118	ARPC5	1.09642	0.414623	0.594478
119	ARPC5L	0.947898	0.573937	0.735388
120	ASAH1	1.26405	0.112303	0.271929
121	ATAD1	0.869367	0.000356868	0.00498281
122	ATAD3A	1.24828	0.126719	0.291709
123	ATG3	0.921722	0.422692	0.602496
124	ATIC	1.11982	0.33945	0.526313
125	ATOX1	1.11371	0.56861	0.729187
126	ATP1A1;ATP1A2;ATP1A3	1.50315	0.338933	0.526313
127	ATP1A1;ATP1A3	1.10966	0.621662	0.766673
128	ATP1B1	0.981659	0.786459	0.878755
129	ATP2A2	0.781711	0.331386	0.520543
130	ATP5F1A	0.536851	0.000772513	0.00969861
131	ATP5F1B	0.468067	0.000176887	0.00280407
132	ATP5F1C	0.485588	1.30022702116478e-05	0.000317128
133	ATP5F1D	0.40698	6.70079352568923e-05	0.00130013
134	ATP5ME	0.464152	4.79506691723283e-06	0.000140467
135	ATP5MF	0.524041	5.09967610740157e-05	0.00104369
136	ATP5MG	0.411112	1.46089959501288e-05	0.000346442
137	ATP5MK	0.605685	0.00154858	0.0172275
138	ATP5PB	0.448711	7.6280990482892e-05	0.00142455
139	ATP5PD	0.446344	0.000178305	0.00280407
140	ATP5PF	0.638717	0.0587258	0.183823
141	ATP5PO	0.421552	4.63744571242586e-05	0.000975823
142	ATP6V1A	0.830146	0.0598115	0.186163
143	ATP6V1E1	0.864248	0.108465	0.264721
144	ATP6V1G1	0.966992	0.651508	0.790522
145	ATPAF1	0.871976	0.153922	0.329786
146	ATPAF2	1.1201	0.180051	0.361069
147	AUH	0.832275	0.0181258	0.0921088
148	B2M	1.07783	0.653438	0.791115
149	BAG2	0.766543	0.00179863	0.018774
150	BAG3	1.0137	0.76067	0.860288
151	BANF1	1.52709	0.040518	0.151424
152	BAX	0.650864	0.00356709	0.0309839
153	BCAM	1.48428	0.0466159	0.16272
154	BCKDHA	0.846185	0.168282	0.345765
155	BCKDHB	0.960934	0.716242	0.833384
156	BCL2L13	0.490238	7.35055671432488e-05	0.00139009
157	BDH1	0.532331	0.0032004	0.0291699
158	BGN	1.82095	0.0567555	0.180543
159	BLTP3A	1.73926	0.00892209	0.0617111
160	BLVRB	1.09339	0.487807	0.660812
161	BOLA2	1.01353	0.886264	0.938397
162	BPHL	0.822313	0.0390851	0.148583
163	BSG	1.02753	0.711014	0.832042
164	BTF3L4	0.949276	0.596829	0.752692
165	BZW2	0.844905	0.295057	0.480192
166	C11orf54	1.14699	0.187929	0.371876
167	C12orf57	0.940451	0.636754	0.779124
168	C1QBP	0.974974	0.84595	0.914815
169	C3	1.14805	0.445492	0.620159
170	C4A	1.05113	0.714572	0.832089
171	C8orf82	0.961938	0.544154	0.706686
172	CA2	1.37016	0.263146	0.449818
173	CAB39;CAB39L	0.858903	0.102683	0.256536
174	CACNA2D1	2.12343	0.00629011	0.0479801
175	CACYBP	1.17832	0.225914	0.410602
176	CALD1	1.03964	0.792595	0.881428
177	CALM1;CALM2;CALM3	1.14844	0.272662	0.457704
178	CALR	0.944989	0.532602	0.69494
179	CALU	0.784612	0.0407447	0.151424
180	CAMK2D	0.933785	0.713541	0.832042
181	CAND1	1.2466	0.284252	0.468734
182	CAND2	1.00195	0.988331	0.992919
183	CANX	1.13691	0.0021849	0.0219515
184	CAP1	0.961215	0.545228	0.707093
185	CAP2	1.09844	0.269726	0.455563
186	CAPN1	1.012	0.899608	0.94339
187	CAPN2	1.16494	0.118636	0.282893
188	CAPNS1	0.992894	0.934946	0.961989
189	CAPZA1	1.07842	0.251955	0.44057
190	CAPZA1;CAPZA2	0.92418	0.0869964	0.23168
191	CAPZA2	0.917324	0.0585045	0.183625
192	CAPZB	0.91385	0.0172917	0.0895483
193	CARHSP1	1.06696	0.713413	0.832042
194	CAST	0.747954	0.065479	0.196437
195	CAT	1.53549	0.395074	0.577536
196	CAV1	0.861942	0.261743	0.447931
197	CAVIN1	1.00971	0.904643	0.946454
198	CAVIN2	0.881628	0.206939	0.391055
199	CBR1	0.994651	0.951174	0.968845
200	CBR4	1.02565	0.690784	0.817126
201	CBX1	1.21927	0.163964	0.342431
202	CCDC127	0.788816	0.00260225	0.0249215
203	CCS	0.879426	0.470299	0.642842
204	CCT2	1.11521	0.283574	0.468133
205	CCT3	1.28547	0.247278	0.436167
206	CCT4	1.3682	0.15564	0.332654
207	CCT5	1.19454	0.261637	0.447931
208	CCT6A	1.35151	0.157822	0.335846
209	CCT7	1.1318	0.42258	0.602496
210	CCT8	1.26105	0.343934	0.528639
211	CD2AP	0.920508	0.578278	0.737785
212	CD44	0.979652	0.8273	0.903528
213	CD59	0.811199	0.135333	0.304959
214	CD63	0.86648	0.0468578	0.162804
215	CD81	1.24756	0.0573366	0.18144
216	CDC37	0.987797	0.881278	0.936235
217	CDC42	1.08314	0.297627	0.483846
218	CDH13	1.00861	0.95232	0.968845
219	CDH2	1.0573	0.610281	0.761068
220	CEP192	0.818663	0.128527	0.294058
221	CES1	0.791454	0.196246	0.381675
222	CFL1	1.09083	0.376588	0.559824
223	CFL1;CFL2	0.78433	0.0834904	0.225969
224	CFL2	0.814529	0.0123193	0.0736202
225	CGN	0.741153	0.067077	0.198442
226	CHCHD1	0.710193	0.0834391	0.225969
227	CHCHD10	0.403515	0.00277324	0.026058
228	CHCHD2	0.554288	0.0195896	0.097232
229	CHCHD3	1.06097	0.581085	0.740104
230	CHCHD4	1.02423	0.84035	0.912414
231	CHID1	0.956673	0.720838	0.835479
232	CHMP2A	0.899516	0.312069	0.496962
233	CHMP4B	1.00543	0.960225	0.973914
234	CHP1	1.23015	0.134982	0.304626
235	CIRBP	1.02706	0.896339	0.941724
236	CISD1	0.819396	0.0166264	0.0877733
237	CISD2	1.31731	0.0256427	0.111229
238	CKAP4	1.10271	0.142232	0.313816
239	CKB	0.301188	1.43249396509626e-06	5.09558567584241e-05
240	CKB;CKM	0.365102	3.07245690190426e-05	0.000695493
241	CKM	0.353623	9.89671804538756e-06	0.000250605
242	CKMT1A	0.819517	0.342112	0.526923
243	CKMT1A;CKMT2	0.791785	0.259195	0.445613
244	CKMT2	0.77179	0.245196	0.434178
245	CLIC1	1.04383	0.29957	0.484895
246	CLIC4	1.01911	0.809589	0.892261
247	CLNS1A	0.825447	0.0879824	0.232669
248	CLTA	1.24572	0.25724	0.443272
249	CLTB	1.071	0.507228	0.67657
250	CLTC	1.04443	0.746167	0.851097
251	CLU	0.657372	0.0630969	0.192348
252	CLYBL	0.707301	0.0192184	0.0960279
253	CMC2	1.12081	0.447914	0.620915
254	CMC4	0.732355	0.236466	0.422079
255	CMPK1	0.692506	0.00689681	0.0517781
256	CNBP	1.0959	0.664627	0.800221
257	CNDP2	0.900727	0.104287	0.258382
258	CNN1	0.808183	0.368097	0.554024
259	CNN3	0.914452	0.582149	0.740196
260	COA3	0.837362	0.209534	0.391919
261	COA4	0.881742	0.423037	0.602496
262	COA6	1.01858	0.930217	0.960432
263	COL18A1	1.06571	0.696278	0.820706
264	COL6A1	1.22186	0.381295	0.564573
265	COL6A2	1.00339	0.98407	0.990701
266	COMMD6	1.07548	0.411541	0.590627
267	COMT	1.28103	0.0235649	0.106042
268	COPS2	0.981741	0.734057	0.845552
269	COPS3	0.755349	0.00905393	0.0623345
270	COPS4	0.90457	0.0231836	0.105277
271	COPS5	0.853013	0.0862189	0.230496
272	COPS7A	0.887676	0.18981	0.373617
273	COPS8	0.926781	0.252469	0.44057
274	COQ3	0.460406	5.94547437296918e-12	2.22063467830399e-09
275	COQ5	0.500214	7.68687959797958e-07	3.10383732956256e-05
276	COQ6	0.383352	1.30122843003827e-11	3.2400587907953e-09
277	COQ7	0.449992	2.1710521792996e-07	1.11846619168055e-05
278	COQ8A	0.310597	1.00503992847868e-12	5.00509884382384e-10
279	COQ9	0.350624	4.16708591530659e-06	0.000127054
280	COX20	1.20044	0.0923532	0.239126
281	COX4I1	0.649545	0.0402183	0.151264
282	COX5A	0.700916	0.080407	0.220015
283	COX5B	0.564732	0.0172113	0.0895483
284	COX6B1	0.73342	0.0447719	0.160022
285	COX7A2	0.648021	0.0233139	0.105548
286	CPNE3	1.02534	0.76767	0.865129
287	CPPED1	0.873576	0.362883	0.548926
288	CPVL	0.95819	0.767846	0.865129
289	CRAT	0.881361	0.211011	0.393102
290	CRIP2	0.71265	0.123028	0.289455
291	CRK	1.06006	0.647166	0.787992
292	CRKL	0.952884	0.669336	0.803203
293	CRYM	0.74065	0.0665841	0.197767
294	CRYZ	0.997631	0.97754	0.985455
295	CS	1.00451	0.941453	0.965565
296	CSNK2A1	1.17288	0.0173223	0.0895483
297	CSNK2B	1.06012	0.147284	0.31983
298	CSRP1	0.892818	0.634653	0.777828
299	CSTB	0.640052	0.048827	0.167159
300	CTNNA1	1.50747	0.0318537	0.126568
301	CTNNA1;CTNNA2	1.56539	0.0122289	0.0736202
302	CTNNA2	1.34906	0.14444	0.316282
303	CTNNB1	1.23826	0.11217	0.271929
304	CTNNB1;JUP	1.11569	0.455499	0.629508
305	CTNND1	1.23281	0.0426775	0.154758
306	CTSB	0.781279	0.0690148	0.200599
307	CTSD	0.719706	0.000966657	0.0117413
308	CTSL	1.22807	0.048808	0.167159
309	CTSZ	0.882451	0.0821524	0.224006
310	CTTN	0.73039	0.00228587	0.0227673
311	CUTA	0.953468	0.648852	0.788194
312	CYB5A	0.596804	0.00174005	0.0184371
313	CYB5B	0.815173	0.131047	0.297544
314	CYB5R1	0.953557	0.819745	0.899459
315	CYB5R3	1.10879	0.577672	0.737642
316	CYC1	0.908763	0.127459	0.292744
317	CYCS	0.825353	0.124845	0.29061
318	CYRIB	0.923863	0.177896	0.358588
319	DAG1	1.25188	0.0985837	0.247953
320	DAP3	1.026	0.6623	0.799253
321	DARS1	1.47136	0.09415	0.240145
322	DBI	0.698447	0.0441963	0.158343
323	DBNL	0.996584	0.972743	0.981945
324	DBT	1.13063	0.405782	0.583891
325	DCTN1	0.945318	0.748928	0.851521
326	DCTN2	0.975704	0.807143	0.8906
327	DCTN3	0.914321	0.306106	0.491745
328	DCXR	1.0544	0.713974	0.832042
329	DDAH1	1.22092	0.108941	0.265078
330	DDAH2	1.18243	0.186493	0.371
331	DDOST	1.079	0.618565	0.76438
332	DDRGK1	1.14269	0.321599	0.509511
333	DDT	0.725696	0.00856379	0.0600671
334	DDX1	1.04732	0.695554	0.820706
335	DDX17	1.32973	0.00130722	0.0149083
336	DDX17;DDX3X	0.863245	0.139778	0.312451
337	DDX39B	1.42578	2.65856567023145e-06	8.63455893766474e-05
338	DDX3X	0.859792	0.167296	0.345511
339	DECR1	0.943309	0.424304	0.603149
340	DEK	1.46289	0.0750496	0.2119
341	DES	1.20427	0.638874	0.781078
342	DES;VIM	1.07463	0.863946	0.923933
343	DGLUCY	1.36084	0.117771	0.281971
344	DHX15	0.973015	0.740547	0.849752
345	DHX9	1.25877	0.054563	0.17787
346	DIABLO	0.838693	0.200428	0.386293
347	DLAT	1.16345	0.193865	0.378608
348	DLD	1.12942	0.217501	0.399156
349	DLST	0.944993	0.598151	0.752854
350	DMAC1	0.853532	0.14858	0.321241
351	DMAC2L	0.914351	0.558679	0.71954
352	DMD	0.784356	0.168975	0.346294
353	DNAJA1	1.06416	0.60916	0.760853
354	DNAJA2	0.933134	0.246679	0.435625
355	DNAJA3	0.733063	0.000233776	0.00345803
356	DNAJB1;DNAJB4	1.24704	0.0652849	0.196249
357	DNAJB11	0.969837	0.793522	0.881428
358	DNAJB4	1.15438	0.152046	0.326844
359	DNAJB6	0.88996	0.0418347	0.153943
360	DNAJC19	0.855534	0.167668	0.345511
361	DNM1L	0.943825	0.357465	0.543289
362	DNM2	1.71489	0.0056162	0.0443947
363	DNPEP	1.25905	0.126419	0.291709
364	DPYSL2	1.20877	0.164175	0.342431
365	DPYSL2;DPYSL3	1.62049	0.0256855	0.111229
366	DPYSL3	1.70401	0.0217424	0.102795
367	DR1	1.33055	0.143149	0.314508
368	DSC2	1.12156	0.331698	0.520543
369	DSG2	1.02869	0.732783	0.844936
370	DSP	0.913856	0.589629	0.74653
371	DSTN	0.780718	0.0136311	0.0780264
372	DTNA	1.01995	0.887906	0.938481
373	DUSP19	1.40583	0.0749732	0.2119
374	DUSP3	0.679938	0.0106458	0.0685552
375	DUT	1.16257	0.0420931	0.154514
376	DYNC1H1	0.965522	0.853047	0.917554
377	DYNC1LI1	0.924047	0.174247	0.353703
378	DYNLL1;DYNLL2	0.839167	0.0662742	0.197238
379	DYNLRB1	0.964203	0.601093	0.75465
380	DYRK2	1.38935	0.0230865	0.105265
381	ECH1	0.998618	0.988258	0.992919
382	ECHDC1	1.02149	0.793298	0.881428
383	ECHDC3	1.0925	0.346454	0.53142
384	ECHS1	0.784176	0.0305319	0.123278
385	ECI1	1.51086	0.00537091	0.0436094
386	ECI2	0.822862	0.0409811	0.151925
387	EEF1A1;EEF1A1P5	1.74557	0.0729693	0.20881
388	EEF1A2	1.0021	0.985482	0.991454
389	EEF1B2	0.988652	0.914857	0.953801
390	EEF1B2;EEF1D	0.964538	0.718204	0.834367
391	EEF1D	0.8635	0.118724	0.282893
392	EEF1E1	0.964559	0.727073	0.840098
393	EEF1G	1.08791	0.591642	0.748445
394	EEF2	1.04121	0.863813	0.923933
395	EFEMP1	1.4514	0.148409	0.321241
396	EFHD1;EFHD2	1.13549	0.461854	0.634784
397	EFHD2	0.90179	0.421146	0.602098
398	EHD1	0.98641	0.848111	0.916013
399	EHD1;EHD2;EHD3	0.883222	0.401344	0.582144
400	EHD1;EHD3	1.01697	0.797256	0.884919
401	EHD1;EHD3;EHD4	1.18384	0.0547657	0.17787
402	EHD2	0.852995	0.212725	0.394307
403	EHD2;EHD4	0.928434	0.586275	0.743889
404	EHD3	1.65512	0.00480408	0.0394357
405	EHD3;EHD4	1.10335	0.36578	0.551995
406	EHD4	1.14866	0.055757	0.179788
407	EIF1;EIF1B	1.01199	0.920482	0.957554
408	EIF1AX;EIF1AY	1.17974	0.129009	0.294708
409	EIF2S1	1.26868	0.0630412	0.192348
410	EIF2S2	1.21313	0.0791618	0.21861
411	EIF3A	0.96434	0.799321	0.886336
412	EIF3C;EIF3CL	1.26782	0.235972	0.421701
413	EIF3E	1.23057	0.000392847	0.00541917
414	EIF3F	1.01636	0.825704	0.903076
415	EIF3J	1.10963	0.253146	0.44057
416	EIF3K	1.05767	0.536165	0.697762
417	EIF3L	1.00575	0.928009	0.960306
418	EIF4A1	0.985167	0.871253	0.929751
419	EIF4A1;EIF4A2	1.02949	0.836967	0.910981
420	EIF4A2	0.947846	0.713805	0.832042
421	EIF4B	0.982995	0.929452	0.960306
422	EIF4E	1.13204	0.171753	0.350546
423	EIF4G2	1.04564	0.630399	0.773884
424	EIF4H	1.23554	0.209601	0.391919
425	EIF5	0.97484	0.736032	0.847174
426	EIF5A	1.02491	0.806527	0.8906
427	EIF6	1.30157	0.234277	0.42018
428	ELAVL1	1.23529	0.0197879	0.0974649
429	ELOB	0.776694	0.00812186	0.0583368
430	ELOC	0.869742	0.00177739	0.0187001
431	EMD	1.29753	0.0561678	0.180074
432	ENO1	0.931883	0.427167	0.605491
433	ENO1;ENO2;ENO3	0.627843	5.70262182588887e-06	0.000157773
434	ENO2	0.749115	0.0114076	0.0707175
435	ENO3	0.405194	8.65728443510629e-06	0.000223
436	ENOPH1	0.857591	0.0489221	0.167159
437	EPDR1	0.440381	0.000212052	0.00321091
438	EPHX2	0.846198	0.0259075	0.111392
439	EPN1	0.844908	0.299118	0.484689
440	ERLIN2	1.1736	0.245279	0.434178
441	ERP29	1.11895	0.124762	0.29061
442	ESD	0.975373	0.771813	0.867636
443	ETFA	1.04894	0.534821	0.697088
444	ETFB	0.851124	0.018979	0.0954702
445	ETFDH	0.665394	0.0163434	0.0867616
446	ETFRF1	0.848736	0.285277	0.469905
447	ETHE1	1.28184	0.0613042	0.189282
448	EWSR1	1.35108	0.0533302	0.175884
449	EZR	0.983572	0.751569	0.853873
450	EZR;MSN;RDX	0.949099	0.377304	0.56033
451	F13A1	0.782552	0.216271	0.397917
452	FABP3	0.668685	0.00808084	0.0583226
453	FABP5	0.856432	0.328562	0.517798
454	FAHD1	0.822228	0.0877973	0.232669
455	FAHD2A	1.2015	0.0998682	0.250761
456	FAM162A	0.455043	3.73117495504209e-05	0.000810363
457	FAM177A1	0.972417	0.787487	0.878755
458	FAM98B	1.17559	0.0112773	0.0702015
459	FARSA	0.870091	0.0556351	0.179788
460	FBLN1	1.16443	0.291901	0.477133
461	FDPS	0.919445	0.0879906	0.232669
462	FERMT2	1.24624	0.0392024	0.148651
463	FGB	0.597634	0.00971723	0.0649328
464	FGG	0.498225	0.00367014	0.0316947
465	FH	1.16765	0.0120773	0.0734671
466	FHL1	0.731782	0.0960503	0.243219
467	FHL2	0.638936	0.0925143	0.239129
468	FIS1	0.75248	0.0157029	0.0843888
469	FJX1	1.27082	0.00560797	0.0443947
470	FKBP1A	1.28538	0.159368	0.338203
471	FKBP2	1.00685	0.934063	0.961744
472	FKBP3	1.1327	0.325364	0.513841
473	FKBP4	1.13131	0.075192	0.2119
474	FLNA	1.11899	0.608344	0.760557
475	FLNA;FLNB;FLNC	1.53474	0.38289	0.566236
476	FLNB;FLNC	2.34644	0.317598	0.504241
477	FLNC	2.3482	0.291896	0.477133
478	FLOT1	1.29351	0.0881791	0.232755
479	FLOT2	1.37703	0.144804	0.316282
480	FMC1	1.1155	0.0637223	0.193498
481	FN1	0.860574	0.527443	0.690622
482	FN3K	0.922842	0.180414	0.361312
483	FNTA	0.98995	0.86975	0.928811
484	FSIP2	0.786729	0.101583	0.254214
485	FTH1	1.03133	0.896067	0.941724
486	FTL	1.4201	0.597048	0.752692
487	FUBP1	1.48647	0.0578263	0.182263
488	FUNDC2	0.602859	9.12059670458647e-05	0.00168144
489	FUS	1.3158	0.166244	0.344477
490	FUS;TAF15	1.40792	0.126589	0.291709
491	FXN	0.934763	0.673205	0.805177
492	G3BP1	0.998042	0.981314	0.988592
493	GAA	1.12936	0.0943254	0.240145
494	GADD45GIP1	1.04188	0.696556	0.820706
495	GAMT	0.683049	0.0305899	0.123278
496	GANAB	1.14407	0.196408	0.381675
497	GAPDH	0.683207	0.00152559	0.0171371
498	GATC	0.713588	0.0661799	0.197238
499	GATD3;GATD3B	0.893219	0.332677	0.520984
500	GBE1	1.10775	0.621959	0.766673
501	GC	1.17479	0.330283	0.51996
502	GCDH	1.08714	0.524743	0.68769
503	GCFC2	0.629845	0.0003208	0.00456453
504	GCHFR	1.29022	0.0100303	0.0663063
505	GCSH	0.778996	0.125651	0.291043
506	GDI1	1.14607	0.17621	0.356686
507	GDI1;GDI2	1.37242	0.074512	0.211637
508	GDI2	1.19253	0.219282	0.400988
509	GET3	1.09297	0.0491695	0.167159
510	GGCT	1.22263	0.195454	0.381212
511	GLO1	0.765255	0.0106314	0.0685552
512	GLOD4	1.21044	0.0490415	0.167159
513	GLRX	0.613308	0.0292265	0.119957
514	GLRX3	0.858502	0.200645	0.386293
515	GLRX5	0.754613	0.139691	0.312451
516	GLUD1	1.4754	0.0851414	0.229191
517	GNA11	0.860189	0.201315	0.386329
518	GNAI2	1.18884	0.0278739	0.116323
519	GNAI2;GNAI3	1.15504	0.232079	0.418522
520	GNAS	1.03781	0.501759	0.672916
521	GNB1	1.01009	0.881715	0.936235
522	GNB1;GNB2;GNB4	1.18947	0.0503846	0.16992
523	GNB2	0.899256	0.290385	0.475697
524	GNG12	1.18972	0.0737821	0.210363
525	GNG2	1.13144	0.521395	0.686918
526	GNG7	0.713706	0.0677585	0.198971
527	GNPDA1	0.992147	0.886955	0.938464
528	GNS	1.03792	0.827472	0.903528
529	GOLGA2	0.765301	0.166621	0.344781
530	GORASP2	0.841184	0.0981148	0.24719
531	GOT1	0.813444	0.0501536	0.169524
532	GOT2	1.09347	0.217746	0.399156
533	GPC1	1.22913	0.189088	0.372687
534	GPD1L	0.908295	0.478405	0.650998
535	GPI	0.839813	0.0567973	0.180543
536	GPS1	0.963522	0.469334	0.642637
537	GPX1	1.28237	0.0254322	0.111099
538	GPX3	0.729529	0.209443	0.391919
539	GPX4	0.795426	0.0126614	0.0750638
540	GRB2	0.991038	0.932894	0.961203
541	GRHPR	1.11794	0.0518413	0.172497
542	GRPEL1	0.958673	0.788174	0.878755
543	GRSF1	1.14719	0.224951	0.40935
544	GSN	0.846348	0.086243	0.230496
545	GSR	1.15356	0.374802	0.559025
546	GSTK1	1.06101	0.720343	0.835479
547	GSTM2	0.533772	0.00469136	0.0387232
548	GSTM3	0.577196	0.00326447	0.0291706
549	GSTO1	0.741309	0.00322157	0.0291699
550	GSTP1	0.963727	0.484418	0.65733
551	GSTT1	0.558054	0.000136667	0.00241405
552	GYG1	0.908501	0.547823	0.709035
553	GYS1	0.821132	0.37214	0.558131
554	H1-0	1.8537	0.0425329	0.154629
555	H1-10	2.02682	0.0218916	0.102849
556	H1-2;H1-3;H1-4	1.51699	0.0558377	0.179788
557	H1-5	2.63364	0.0536016	0.176172
558	H2AC11;H2AC12;H2AC14;H2AC18;H2AC20;H2AC25;H2AC4;H2AC6;H2AC7;H2AJ	1.78222	0.0128743	0.0757253
559	H2AZ1;H2AZ2	1.39019	0.0612087	0.189282
560	H2BC12;H2BC12L;H2BC13;H2BC14;H2BC15;H2BC18;H2BC4;H2BC5;H2BC9	1.72119	0.0140335	0.0794167
561	H2BC19P;H2BC20P	3.5597	0.0190621	0.0955662
562	H4C1	1.54317	0.0103635	0.0676117
563	HADH	0.835762	0.0613318	0.189282
564	HADHA	1.44394	0.16204	0.340969
565	HADHB	1.11231	0.191351	0.374676
566	HAGH	0.777325	0.0110112	0.0698329
567	HARS1	0.926819	0.201	0.386329
568	HBA1	2.66618	0.0753912	0.2119
569	HBB	1.87589	0.156599	0.334228
570	HDGF	1.28964	0.168347	0.345765
571	HDGFL3	1.88136	0.00629458	0.0479801
572	HDHD2	0.829551	0.0902045	0.235193
573	HDHD5	0.791769	0.0748292	0.2119
574	HEATR5B	0.710881	0.0028688	0.0267875
575	HEBP1	0.981332	0.823059	0.902165
576	HEBP2	0.748993	0.0974671	0.245973
577	HEXB	0.824549	0.0632148	0.192348
578	HIBADH	0.818147	0.0458677	0.16151
579	HIBCH	0.788632	1.31605925527941e-05	0.000317128
580	HINT1	1.0432	0.633417	0.77695
581	HINT2	1.35709	6.02927778395819e-05	0.00120103
582	HIRA	0.613321	0.0307166	0.123362
583	HK1	1.27645	0.378796	0.561429
584	HLA-A;HLA-B	1.21356	0.197224	0.381675
585	HLA-DRA	1.00796	0.921822	0.957554
586	HMGB1	1.58383	0.0694854	0.201575
587	HMGB2	1.62077	0.0936328	0.240145
588	HMGCL	1.39236	1.72240357553391e-06	5.84834304965377e-05
589	HMOX2	0.703229	0.00120247	0.0138192
590	HNRNPA1	1.25071	0.203574	0.388925
591	HNRNPA2B1	1.18935	0.372374	0.558131
592	HNRNPA3	1.20402	0.235566	0.42155
593	HNRNPC	1.27436	0.0175303	0.0899336
594	HNRNPD	1.18351	0.359802	0.54573
595	HNRNPDL	1.17007	0.341459	0.526923
596	HNRNPF;HNRNPH1	1.3516	0.124387	0.29061
597	HNRNPH1	1.16699	0.300767	0.485255
598	HNRNPH1;HNRNPH2	1.11645	0.551209	0.711145
599	HNRNPH2	1.13218	0.251408	0.44057
600	HNRNPH3	1.25594	0.164956	0.342759
601	HNRNPK	1.33577	0.0362995	0.139772
602	HNRNPL	1.2708	0.0159212	0.0852554
603	HNRNPM	1.25367	0.0405816	0.151424
604	HNRNPR	1.07109	0.429963	0.6083
605	HNRNPR;SYNCRIP	1.27682	0.0153867	0.0835918
606	HNRNPU	1.34311	4.00836600336791e-05	0.0008555
607	HNRNPUL2	0.968251	0.746479	0.851097
608	HP1BP3	1.52027	0.0194786	0.0970033
609	HPRT1	1.03928	0.564082	0.725248
610	HRC	0.626302	0.00160296	0.01755
611	HSD17B10	1.22419	0.0256659	0.111229
612	HSD17B12	0.943239	0.493758	0.665171
613	HSD17B4	1.09461	0.446232	0.620159
614	HSD17B8	1.33882	6.39201851495484e-07	2.65268768370626e-05
615	HSDL2	1.19064	0.0588135	0.183823
616	HSP90AA1	1.24091	0.24233	0.429978
617	HSP90AA1;HSP90AB1	1.30623	0.300248	0.484941
618	HSP90AA1;HSP90AB1;HSP90AB2P	1.22564	0.332425	0.520984
619	HSP90AB1	1.20462	0.341228	0.526923
620	HSP90AB1;HSP90AB2P	1.26025	0.343343	0.528274
621	HSP90AB2P	1.37555	0.2088	0.391893
622	HSP90B1	1.10414	0.323622	0.512173
623	HSPA1A;HSPA1B	1.07276	0.446129	0.620159
624	HSPA1L	0.974766	0.775873	0.869583
625	HSPA1L;HSPA2;HSPA5;HSPA8	1.05894	0.233251	0.418842
626	HSPA1L;HSPA2;HSPA6;HSPA8	2.04857	0.0289012	0.118949
627	HSPA1L;HSPA6	1.16279	0.125557	0.291043
628	HSPA2	1.22839	0.298636	0.484689
629	HSPA2;HSPA8	1.10133	0.293188	0.478646
630	HSPA4	1.21549	0.203467	0.388925
631	HSPA5	1.09271	0.141581	0.313816
632	HSPA6	1.21304	0.0795894	0.219136
633	HSPA8	0.972468	0.739587	0.849303
634	HSPA9	1.92392	0.00028152	0.0040834
635	HSPB1	1.0421	0.838419	0.910981
636	HSPB7	1.01511	0.89455	0.941724
637	HSPB8	1.0233	0.866611	0.926121
638	HSPD1	1.46608	0.00109451	0.0129074
639	HSPE1	1.09022	0.522704	0.68769
640	HSPG2	1.77413	0.232792	0.418522
641	HYOU1	1.36789	0.116372	0.279518
642	IAH1	0.851541	0.0839165	0.226711
643	IARS2	1.06412	0.615501	0.763888
644	IBA57	1.0444	0.618517	0.76438
645	IDH1	0.879703	0.0770931	0.215284
646	IDH2	0.58889	0.000597176	0.00782614
647	IDH3A	1.27866	0.087843	0.232669
648	IDH3B	1.15622	0.230872	0.417811
649	IDH3G	0.950374	0.426013	0.604429
650	IFITM3	0.898945	0.517226	0.684442
651	IFT70B	0.298316	0.000400773	0.00544323
652	IGFBP7	0.760272	0.00784845	0.0574784
653	IGHA1	0.80849	0.396021	0.577697
654	IGHG1	1.17205	0.505888	0.675422
655	IGHG1;IGHG3;IGHG4	1.11409	0.648514	0.788194
656	IGHG1;IGHG4	1.06526	0.801346	0.88748
657	IGHG2;IGHG3;IGHG4	0.893628	0.70044	0.823334
658	IGHG2;IGHG4	0.782092	0.47305	0.646012
659	IGKC	0.947621	0.856898	0.91942
660	IGKV2-28;IGKV2-29;IGKV2-30;IGKV2-40;IGKV2D-26;IGKV2D-28;IGKV2D-29;IGKV2D-30;IGKV2D-40	0.932848	0.744926	0.851097
661	IGKV3-20;IGKV3D-20	0.970325	0.883297	0.937249
662	IGKV4-1	1.24601	0.464213	0.636854
663	IGLC2;IGLC3;IGLC6	1.23072	0.505205	0.675113
664	ILF2	1.4407	0.0215257	0.102422
665	ILF3	1.24385	0.036225	0.139772
666	ILK	1.04938	0.60752	0.760163
667	IMMT	1.10621	0.299062	0.484689
668	IMPA1	0.817965	0.0572819	0.18144
669	IPO5	1.15942	0.446126	0.620159
670	IQGAP1	0.827642	0.0574437	0.18144
671	IRAK2	1.28658	0.171127	0.349746
672	ISCA2	0.880782	0.423616	0.602745
673	ISCU	0.992126	0.96239	0.974787
674	ISOC1	0.893062	0.270742	0.456284
675	ISOC2	1.81302	8.73620647744414e-08	5.89152735589476e-06
676	IST1	0.931651	0.444874	0.620159
677	ITGA1	0.911423	0.37507	0.559025
678	ITGA7	1.31133	0.0788804	0.218586
679	ITGB1	1.20065	0.037966	0.145067
680	ITIH1	0.933513	0.615729	0.763888
681	ITIH2	1.40823	0.029428	0.120453
682	IVD	1.3316	0.0531878	0.175802
683	JUP	0.961425	0.689644	0.817072
684	KANK2	1.21611	0.0640219	0.193621
685	KCTD12	0.882258	0.254467	0.44057
686	KHSRP	1.27379	0.136823	0.307389
687	KLC1	0.957857	0.454195	0.628885
688	KMT2C	1.01067	0.922303	0.957554
689	KPNA4	1.12041	0.211022	0.393102
690	KPNB1	1.0439	0.60332	0.75681
691	KRT1	0.836864	0.501158	0.672713
692	KRT1;KRT2;KRT77	0.82404	0.546946	0.708705
693	KRT1;KRT6B	0.834966	0.493541	0.665171
694	KRT10	0.822927	0.430426	0.608378
695	KRT10;KRT14;KRT16	0.62285	0.13593	0.305843
696	KRT2	0.845238	0.312347	0.496962
697	KRT2;KRT5;KRT6A;KRT6B	1.08299	0.759171	0.859895
698	KRT6A	0.68639	0.127561	0.292744
699	KRT9	0.846809	0.456208	0.629508
700	KTN1	1.1249	0.254787	0.44057
701	LACTB2	0.756169	0.0306133	0.123278
702	LAMB1	1.12105	0.719351	0.835051
703	LAMB2	1.38321	0.439897	0.618789
704	LAMC1	1.0782	0.775609	0.869583
705	LAMP1	1.02282	0.743002	0.849957
706	LAMTOR1	0.923901	0.405615	0.583891
707	LAMTOR2	0.844632	0.105668	0.260508
708	LAMTOR5	0.862822	0.403005	0.583454
709	LANCL1	1.20863	0.0492302	0.167159
710	LAP3	1.11517	0.280814	0.465633
711	LASP1	1.42253	0.232632	0.418522
712	LCP1	1.01752	0.874499	0.93122
713	LCP1;PLS3	1.13984	0.299961	0.484941
714	LDAF1	0.866137	0.239945	0.427779
715	LDB3	0.636696	0.0589656	0.183914
716	LDHA	0.633434	0.00263442	0.0249318
717	LDHA;LDHB	0.704314	0.0137514	0.0784145
718	LDHB	0.710433	0.00738821	0.0549153
719	LDHD	0.870402	0.336261	0.523307
720	LEMD2	1.5774	0.014394	0.0801233
721	LETM1	0.962611	0.674388	0.805177
722	LGALS1	0.716625	0.00249815	0.0242353
723	LGALS3	0.607973	0.00979014	0.0650065
724	LGALS3BP	0.70951	0.0198984	0.0974657
725	LIMCH1	0.880402	0.149349	0.321974
726	LIMS1	0.998386	0.988931	0.992919
727	LMNA	1.43578	0.000185808	0.00289164
728	LMNB2	1.20266	0.0216042	0.102466
729	LMO7	1.25688	0.0801085	0.220004
730	LONP1	1.82841	0.0102218	0.0669799
731	LPP	1.15295	0.5122	0.680284
732	LRG1	0.345995	4.12710008256251e-07	1.83220834389016e-05
733	LRPAP1	0.789694	0.16048	0.340081
734	LRPPRC	0.828342	0.0715456	0.205952
735	LRRC20	0.544196	2.77359578669839e-06	8.8164938411221e-05
736	LRRC47	1.03223	0.753301	0.855071
737	LRRFIP1;LRRFIP2	0.981565	0.746936	0.851097
738	LRRFIP2	1.04783	0.519841	0.68608
739	LSM2	1.34523	0.133343	0.301839
740	LSM3	1.16714	0.334972	0.521843
741	LSM6	2.5714	0.148909	0.321489
742	LTA4H	0.9581	0.697263	0.820891
743	LUM	1.78149	0.0929154	0.239751
744	LYPLA1	1.01618	0.79972	0.886336
745	LYPLAL1	1.18761	0.0351604	0.13644
746	LYZ	0.9136	0.724527	0.837804
747	MACROD1	0.877741	0.25827	0.444534
748	MACROH2A1	1.55812	0.0226414	0.104951
749	MACROH2A1;MACROH2A2	2.81059	0.0118026	0.0722666
750	MACROH2A2	1.30821	0.0170352	0.0889882
751	MANF	1.32799	0.015549	0.0838635
752	MAOA	0.888643	0.619946	0.765454
753	MAOB	0.797422	0.160946	0.340585
754	MAP1B	0.840077	0.283006	0.467711
755	MAP2K1	0.992723	0.953004	0.968845
756	MAP4	1.8174	0.0104357	0.0677866
757	MAP7D1	0.724083	0.0560533	0.180074
758	MAPK1	1.25679	0.00599939	0.0464409
759	MAPRE1	1.00009	0.999368	0.999368
760	MARCKS	0.978723	0.92197	0.957554
761	MAT2A	0.821389	0.0143833	0.0801233
762	MAT2B	1.13395	0.0468132	0.162804
763	MATR3	1.03269	0.68814	0.815938
764	MAVS	0.907912	0.403744	0.583891
765	MB	0.50772	0.00180955	0.018774
766	MCAM	1.25171	0.0833425	0.225969
767	MCCC1	0.87694	0.325203	0.513841
768	MCCC2	0.96321	0.711638	0.832042
769	MCTS1	1.09236	0.558159	0.71949
770	MDC1	0.277557	4.86850319792416e-05	0.00101021
771	MDH1	0.670894	0.000604696	0.00785579
772	MDH2	0.959988	0.56462	0.725316
773	ME2	1.33572	0.0614471	0.189282
774	MECP2	1.12924	0.37563	0.559025
775	MFAP4	1.573	0.133064	0.301666
776	MGST3	0.755537	0.0327997	0.128955
777	MICOS13	0.891724	0.519645	0.68608
778	MIF	1.28823	0.0132046	0.0767612
779	MIX23	1.03293	0.713133	0.832042
780	MLYCD	1.62975	0.036881	0.141283
781	MMAB	1.11904	0.520638	0.686526
782	MMUT	0.722666	0.0147789	0.0811752
783	MOB1A;MOB1B	1.07945	0.468999	0.642637
784	MOCS2	0.696336	0.00455047	0.0377689
785	MPC2	0.963603	0.673989	0.805177
786	MPI	0.681527	8.75955497121204e-07	3.35558336589507e-05
787	MPO	0.907433	0.75434	0.855071
788	MPP7	1.15806	0.0264908	0.112756
789	MPST	1.08652	0.22074	0.403161
790	MRPL11	0.751138	0.0802725	0.220015
791	MRPL12	0.750785	0.0241889	0.107235
792	MRPL17	0.801288	0.204887	0.389752
793	MRPL20	0.846557	0.207804	0.391245
794	MRPL38	0.910401	0.496353	0.668065
795	MRPL43	0.863302	0.107962	0.264588
796	MRPL46	0.905773	0.469718	0.642637
797	MRPL49	0.970705	0.693618	0.819182
798	MRPL9	0.85984	0.279331	0.464205
799	MRPS23	0.79396	0.0948527	0.240594
800	MRPS25	1.07106	0.447511	0.620915
801	MRPS26	0.834302	0.0509526	0.17068
802	MRPS30	0.959413	0.655954	0.792876
803	MRPS31	0.778674	0.0754556	0.2119
804	MRPS36	0.780574	0.0890092	0.234119
805	MRPS6	1.00823	0.907523	0.948087
806	MRPS7	0.929705	0.488311	0.660812
807	MRPS9	0.931964	0.456002	0.629508
808	MRRF	0.641311	0.00840205	0.0593703
809	MSI2	0.98819	0.925798	0.959849
810	MSN	1.06719	0.347735	0.532837
811	MSRB2	1.36688	0.249798	0.439056
812	MT-ATP6	0.655046	0.0150044	0.0818125
813	MT-CO2	0.54147	0.000141639	0.00242519
814	MT-ND3	0.475599	2.0920085563333e-10	3.90682597895244e-08
815	MTCH2	1.13032	0.647164	0.787992
816	MTDH	0.982754	0.876255	0.932425
817	MTFR1L	0.950266	0.641851	0.783436
818	MTHFD1	0.892615	0.302841	0.487548
819	MTPN	1.17002	0.222524	0.405923
820	MTRES1	0.602832	0.000679987	0.00868291
821	MTX1	1.13704	0.176645	0.356686
822	MTX2	1.0577	0.544442	0.706686
823	MXRA7	0.646179	0.0179107	0.0913261
824	MYH9	1.14448	0.550825	0.711145
825	MYL12A;MYL12B	1.6447	0.0262464	0.112034
826	MYL3	0.59945	0.0281762	0.116931
827	MYL4	0.541742	0.130018	0.29656
828	MYL6	0.755883	0.0433158	0.15623
829	MYL6;MYL6B	1.14689	0.272242	0.457513
830	MYL9	1.30827	0.0055866	0.0443947
831	MYO1C	1.01171	0.951699	0.968845
832	NACA	1.11272	0.444758	0.620159
833	NAE1	1.07704	0.492907	0.665171
834	NAGK	0.812296	0.0112077	0.0700601
835	NAMPT	0.591517	9.31173026168312e-07	3.47793125273865e-05
836	NAP1L1	0.98767	0.830693	0.905219
837	NAP1L1;NAP1L4	0.955329	0.595804	0.752692
838	NAP1L4	0.893406	0.344735	0.529326
839	NAPA	0.836923	0.0400156	0.150968
840	NAPG	0.674829	0.00110036	0.0129074
841	NAPRT	0.99357	0.972536	0.981945
842	NARS1	1.32904	0.0496511	0.168206
843	NASP	1.33965	0.108617	0.264721
844	NAXE	0.935393	0.253498	0.44057
845	NCAM1	1.22689	0.0335885	0.131709
846	NCL	1.36732	0.094354	0.240145
847	NDRG1	1.1124	0.276611	0.461621
848	NDRG4	0.881191	0.124277	0.29061
849	NDUFA10	0.278206	1.69390673967157e-09	2.30063333551757e-07
850	NDUFA11	0.348306	1.60101296483099e-15	2.39191336945749e-12
851	NDUFA12	0.245344	3.0319714933131e-09	3.77480450917481e-07
852	NDUFA13	0.224	1.77693015694462e-10	3.79247664925037e-08
853	NDUFA2	0.232678	3.46996007748886e-07	1.67229688895754e-05
854	NDUFA4	0.635544	0.0146101	0.0808425
855	NDUFA5	0.297377	5.01017275990503e-08	3.74259905164906e-06
856	NDUFA6	0.304607	5.11910817301845e-09	5.46281972177826e-07
857	NDUFA7	0.282418	3.48835297564184e-05	0.000777851
858	NDUFA9	0.221922	1.14559108263251e-11	3.2400587907953e-09
859	NDUFAB1	0.452735	0.0008005	0.00996622
860	NDUFAF2	0.540216	8.64421706904076e-08	5.89152735589476e-06
861	NDUFAF4	1.03411	0.587045	0.743889
862	NDUFB1	0.197458	1.30258498868379e-08	1.21628873318348e-06
863	NDUFB10	0.224241	4.42104070487237e-07	1.88715280373695e-05
864	NDUFB11	0.25409	6.58802435879718e-13	4.92125419602149e-10
865	NDUFB3	0.229671	1.86706990959655e-08	1.64082496761014e-06
866	NDUFB4	0.207105	5.9593799192224e-10	9.89257066590919e-08
867	NDUFB5	0.29957	1.51323203673845e-07	8.69526408802787e-06
868	NDUFB6	0.275234	1.16481978342971e-07	6.96096302577593e-06
869	NDUFB7	0.229458	1.98572849475467e-07	1.05952798970124e-05
870	NDUFB8	0.266361	1.07870420947105e-07	6.7149337039573e-06
871	NDUFB9	0.264506	1.94448865275933e-06	6.45570232716096e-05
872	NDUFS1	0.297675	6.94662125652405e-06	0.000185326
873	NDUFS2	0.463869	5.03086505803482e-09	5.46281972177826e-07
874	NDUFS3	0.316099	2.9996117659724e-07	1.49380665945425e-05
875	NDUFS4	0.337648	7.36805062136186e-06	0.00019312
876	NDUFS5	0.232397	3.42008618183873e-08	2.83867153092615e-06
877	NDUFS6	0.294127	3.74263884387324e-05	0.000810363
878	NDUFS7	0.628411	3.14809073054352e-06	9.79843239881669e-05
879	NDUFS8	0.286105	8.06235772790604e-07	3.16977959091885e-05
880	NDUFV1	0.345305	1.83595644558263e-07	1.01589589988905e-05
881	NDUFV2	0.24936	4.5777259213682e-08	3.59953817185478e-06
882	NEBL	0.613546	0.00581947	0.0452827
883	NEK7	0.67796	0.000812203	0.0100284
884	NENF	0.556278	0.000142849	0.00242519
885	NES	1.39174	0.286305	0.470043
886	NEXN	1.1264	0.0549646	0.178128
887	NFS1	1.05078	0.474768	0.647766
888	NFU1	0.789482	0.178585	0.359039
889	NHERF1	0.738571	0.0230064	0.105265
890	NHERF2	0.818864	0.187626	0.371769
891	NHLRC2	1.0584	0.524372	0.68769
892	NIBAN1	1.03082	0.793216	0.881428
893	NID1	1.2438	0.497876	0.668909
894	NID2	1.15007	0.309875	0.495667
895	NIPSNAP1	1.21958	0.154077	0.329786
896	NIPSNAP2	0.962467	0.617721	0.76438
897	NIPSNAP3A	1.55958	0.0276727	0.116132
898	NIPSNAP3A;NIPSNAP3B	1.29304	0.253979	0.44057
899	NIPSNAP3B	1.00151	0.99423	0.99623
900	NIT2	0.83799	0.00194681	0.0200588
901	NME1	1.11652	0.0700345	0.202774
902	NME2P1	0.98754	0.81353	0.895662
903	NME3	0.97656	0.830581	0.905219
904	NNT	0.851301	0.586848	0.743889
905	NOL3	0.678933	0.11473	0.27691
906	NONO	0.99739	0.974341	0.982894
907	NPEPPS	0.975538	0.838396	0.910981
908	NPM1	1.97114	0.000217932	0.0032559
909	NPTN	1.00077	0.992984	0.99565
910	NSFL1C	0.931537	0.47888	0.650998
911	NUBPL	0.772191	0.0084247	0.0593703
912	NUCB1	0.865605	0.190304	0.37388
913	NUCB2	0.765972	0.0789072	0.218586
914	NUDC	1.03718	0.535181	0.697088
915	NUDT21	1.21251	0.09012	0.235193
916	NUDT4	0.560349	0.000342442	0.00482649
917	NUDT9	0.755488	0.0345814	0.134543
918	NUP160	1.26781	0.206444	0.391055
919	NUTF2	1.15945	0.21753	0.399156
920	OAT	0.785762	0.0546964	0.17787
921	OCIAD1	1.02391	0.850378	0.917303
922	OGDH	0.826435	0.164225	0.342431
923	OLA1	0.779276	1.52205978843313e-06	5.28827284632349e-05
924	OPA1	0.948629	0.615161	0.763888
925	OTUB1	0.86561	0.173913	0.353552
926	OXCT1	1.11754	0.279278	0.464205
927	P3H4	0.719577	0.0505528	0.170103
928	P4HA1	1.02843	0.742931	0.849957
929	P4HB	0.969103	0.513173	0.680284
930	PA2G4	1.01062	0.884919	0.937638
931	PABPC1	1.68455	0.0110763	0.0698329
932	PABPC1;PABPC4	1.18615	0.162361	0.341163
933	PABPC4	0.876094	0.0656698	0.196609
934	PABPN1	1.3525	0.0770721	0.215284
935	PACSIN2	0.945898	0.508626	0.677262
936	PACSIN3	0.900646	0.405741	0.583891
937	PAFAH1B1	0.927483	0.664709	0.800221
938	PAFAH1B2	1.51663	0.0175774	0.0899336
939	PAK2	0.923502	0.277541	0.462258
940	PALLD	0.868247	0.254261	0.44057
941	PALMD	0.913516	0.67488	0.805177
942	PAM16	0.917033	0.0932948	0.239901
943	PARK7	0.83396	0.0101943	0.0669799
944	PARP1	1.20914	0.18677	0.371056
945	PARVA	0.982732	0.84348	0.914484
946	PAXX	1.14023	0.285744	0.470043
947	PCBD2	0.646517	0.0066678	0.0503116
948	PCBP1	1.2153	0.0147473	0.0811752
949	PCBP1;PCBP2	1.19612	0.00973558	0.0649328
950	PCBP2	0.996623	0.964963	0.97673
951	PCCB	0.862506	0.269861	0.455563
952	PCMT1	0.666481	0.000137345	0.00241405
953	PCYOX1	0.820773	0.0482298	0.166409
954	PDAP1	0.870523	0.394693	0.577536
955	PDCD10	1.12121	0.276671	0.461621
956	PDCD5	0.971939	0.806654	0.8906
957	PDCD6	0.97423	0.639507	0.781213
958	PDCD6IP	1.02605	0.732956	0.844936
959	PDHA1	1.23692	0.0629902	0.192348
960	PDHB	1.13178	0.162842	0.341694
961	PDHX	0.962651	0.746946	0.851097
962	PDIA3	1.008	0.951017	0.968845
963	PDIA4	1.13356	0.142523	0.313816
964	PDIA6	1.18425	0.0300819	0.122568
965	PDK1	0.986312	0.894609	0.941724
966	PDK2	1.00516	0.953281	0.968845
967	PDLIM1	0.983533	0.927478	0.960306
968	PDLIM3	0.405489	0.000151223	0.00242933
969	PDLIM5	0.6111	0.0268785	0.113758
970	PDLIM7	0.980028	0.894181	0.941724
971	PDP1	1.29027	0.208393	0.391622
972	PDXP	1.15254	0.139913	0.312451
973	PEA15	1.11406	0.388596	0.570858
974	PEBP1	0.673261	0.00320251	0.0291699
975	PECAM1	0.970981	0.722259	0.836477
976	PEX14	0.791389	0.0223556	0.104103
977	PFDN1	0.937675	0.349359	0.533683
978	PFDN2	0.959035	0.702561	0.824779
979	PFDN4	1.21787	0.228333	0.413992
980	PFDN5	0.826028	0.273339	0.458327
981	PFDN6	1.0086	0.928775	0.960306
982	PFKL;PFKM	0.707732	0.213108	0.394528
983	PFKM	0.610312	0.00614164	0.047297
984	PFKP	1.22436	0.406066	0.583891
985	PFN1	1.09165	0.22698	0.412039
986	PFN2	0.647476	0.0079543	0.057688
987	PGAM1	0.846374	0.197198	0.381675
988	PGAM1;PGAM2	0.573935	0.000395375	0.00541917
989	PGAM2	0.536557	6.02335564214349e-05	0.00120103
990	PGD	1.00552	0.952918	0.968845
991	PGK1	0.780905	0.00301327	0.0278431
992	PGK1;PGK2	0.796494	0.000727242	0.00920762
993	PGLS	1.15452	0.000638335	0.00822132
994	PGM1	0.718982	0.00104018	0.0125325
995	PGM5	1.03543	0.857783	0.91942
996	PGP	0.718966	0.0234783	0.105971
997	PGRMC2	1.08596	0.510225	0.678785
998	PHB1	1.17977	0.0249167	0.10981
999	PHB2	1.0289	0.854571	0.91851
1000	PICALM	1.15904	0.169453	0.346798
1001	PIGBOS1	1.11575	0.393506	0.577502
1002	PIN1	1.03661	0.737294	0.847973
1003	PITPNA	1.03457	0.502938	0.673892
1004	PITPNB	1.29404	0.00168542	0.0179859
1005	PKIG	1.12272	0.680617	0.808944
1006	PKM	0.712622	0.024657	0.108987
1007	PKP2	0.868462	0.326009	0.514316
1008	PLEC	0.989521	0.96786	0.978337
1009	PLGRKT	0.866818	0.0365289	0.140293
1010	PLIN2	0.492447	1.24059651793183e-05	0.000308909
1011	PLIN3	0.759505	0.021086	0.101294
1012	PLP2	1.23399	0.130684	0.297173
1013	PLPBP	0.755793	0.0513764	0.171331
1014	PLS3	1.17074	0.0942535	0.240145
1015	PMVK	0.861893	0.205376	0.389876
1016	PNP	0.683197	0.0341227	0.133105
1017	PNPO	0.941423	0.646271	0.787992
1018	PNPT1	1.09558	0.442379	0.619413
1019	POLR2M	1.06207	0.386127	0.568909
1020	POTEF	0.750484	0.00110202	0.0129074
1021	POTEF;POTEI	1.13801	0.294493	0.479796
1022	PPA1	1.07194	0.400323	0.581227
1023	PPA2	1.11267	0.223071	0.406425
1024	PPIA	0.985581	0.873821	0.93122
1025	PPIB	1.32076	0.0610939	0.189282
1026	PPID	0.820281	0.164409	0.342431
1027	PPIL1	0.543648	1.01334458540626e-08	1.00929120706463e-06
1028	PPP1CA;PPP1CB	0.987754	0.842255	0.913819
1029	PPP1CB	0.989389	0.908211	0.948087
1030	PPP1R12A	1.09041	0.14527	0.316837
1031	PPP1R12B	0.562684	0.0214659	0.102422
1032	PPP1R12C	0.829821	0.187054	0.371127
1033	PPP1R13L	0.724946	0.0237463	0.106537
1034	PPP1R7	0.891463	0.0790071	0.218586
1035	PPP2CA	1.07697	0.161812	0.340969
1036	PPP2R1A	1.04906	0.403029	0.583454
1037	PPP2R5A	0.915554	0.0923101	0.239126
1038	PPP2R5A;PPP2R5E	0.667464	0.000146828	0.00242933
1039	PPP2R5D	1.00036	0.997258	0.997926
1040	PPP3R1	0.800329	0.0971522	0.245593
1041	PPP5C	1.19122	0.181339	0.362679
1042	PRDX1	0.891428	0.0834002	0.225969
1043	PRDX1;PRDX2	0.739478	0.0123136	0.0736202
1044	PRDX2	0.8643	0.235605	0.42155
1045	PRDX3	1.0568	0.45633	0.629508
1046	PRDX4	1.05303	0.340437	0.526515
1047	PRDX5	0.795848	0.054043	0.177062
1048	PRDX6	0.688474	1.36055946570487e-06	4.95774595551968e-05
1049	PRKACA	0.771438	0.0082768	0.0588835
1050	PRKACA;PRKACB	0.903525	0.15272	0.32782
1051	PRKAG2	0.673083	0.0284835	0.117553
1052	PRKAR1A	0.875961	0.182849	0.364722
1053	PRKAR2A	0.79063	0.000212771	0.00321091
1054	PRKAR2A;PRKAR2B	0.935245	0.425352	0.604065
1055	PRKCSH	1.00712	0.937831	0.963631
1056	PRMT1	1.04046	0.814466	0.896032
1057	PRNP	1.07574	0.58168	0.740196
1058	PRPH;VIM	1.13343	0.549977	0.710783
1059	PRPS1;PRPS2	1.13868	0.134258	0.303451
1060	PRXL2A	0.674264	0.0015567	0.0172275
1061	PSAP	0.828826	0.293467	0.478646
1062	PSMA1	0.976963	0.666956	0.800991
1063	PSMA2	1.0425	0.663238	0.79974
1064	PSMA3	0.704571	4.49461463823642e-06	0.000134299
1065	PSMA4	0.943173	0.49317	0.665171
1066	PSMA5	0.925386	0.168485	0.345765
1067	PSMA6	1.02329	0.852486	0.917554
1068	PSMA7	0.97831	0.609599	0.760853
1069	PSMB1	1.05455	0.648915	0.788194
1070	PSMB2	0.911726	0.130481	0.297162
1071	PSMB3	1.04437	0.742196	0.849957
1072	PSMB4	0.868274	0.0167679	0.0882087
1073	PSMB5	1.03792	0.846234	0.914815
1074	PSMC1	0.843511	0.000434218	0.00579216
1075	PSMC2	0.872703	0.00329472	0.0291706
1076	PSMC3	0.945326	0.0821656	0.224006
1077	PSMC4	0.996824	0.955279	0.970215
1078	PSMC5	0.871119	0.0026367	0.0249318
1079	PSMC6	1.04405	0.480474	0.652571
1080	PSMD11	0.973507	0.627346	0.771403
1081	PSMD13	1.07801	0.440373	0.618789
1082	PSMD14	0.888746	0.079646	0.219136
1083	PSMD2	0.934985	0.654437	0.791683
1084	PSMD3	1.10031	0.442912	0.61958
1085	PSMD4	1.06216	0.47682	0.649972
1086	PSMD7	0.945591	0.512963	0.680284
1087	PSMD8	1.00797	0.884334	0.937638
1088	PSMD9	0.752705	0.0356252	0.137886
1089	PSME1	0.925206	0.448023	0.620915
1090	PSME2	0.990647	0.853067	0.917554
1091	PSPC1	0.722352	0.00329975	0.0291706
1092	PTCD3	0.646828	9.28459350977231e-05	0.00168144
1093	PTGES2	0.668151	1.48223542065451e-09	2.21445971845784e-07
1094	PTGES3	1.04603	0.548149	0.709035
1095	PTGR2	0.771646	0.0111016	0.0698329
1096	PTMS	1.86086	0.0776767	0.216106
1097	PUDP	0.893636	0.274944	0.46001
1098	PURA	1.25812	7.10606173796659e-05	0.00136108
1099	PYGB	1.42448	0.266684	0.453788
1100	PYGB;PYGL;PYGM	1.35238	0.417561	0.598117
1101	PYGB;PYGM	1.19073	0.505072	0.675113
1102	PYGM	0.562579	0.0021872	0.0219515
1103	QDPR	0.846337	0.0460531	0.16151
1104	QKI	1.21422	0.141897	0.313816
1105	RAB10;RAB14;RAB1A;RAB1B;RAB1C;RAB35	0.910001	0.157445	0.335554
1106	RAB11B	0.810353	0.000193403	0.00297881
1107	RAB18	0.718946	0.000149925	0.00242933
1108	RAB1A;RAB1B;RAB1C	0.923038	0.254648	0.44057
1109	RAB21	0.985002	0.777796	0.871085
1110	RAB2A	0.982442	0.763389	0.862711
1111	RAB5A	0.98649	0.888856	0.938481
1112	RAB5A;RAB5B;RAB5C	0.988788	0.844383	0.914799
1113	RAB5B	0.83245	0.0316069	0.125956
1114	RAB5C	0.81322	0.0284573	0.117553
1115	RAB6A	0.885381	0.0134281	0.0774904
1116	RAB7A	1.10853	0.118623	0.282893
1117	RAC1	1.31411	0.0461853	0.161595
1118	RACK1	1.17092	0.212458	0.394301
1119	RAD23A	1.00868	0.925153	0.959846
1120	RAD23B	0.984452	0.858495	0.91942
1121	RALA	1.51679	0.0675265	0.198971
1122	RALY	1.20251	0.24101	0.428447
1123	RAN	1.24954	0.10594	0.260748
1124	RANBP1	1.21744	0.176524	0.356686
1125	RAP1A	1.13829	0.121305	0.286757
1126	RARS1	1.19633	0.207931	0.391245
1127	RBM8A	1.48318	0.00749762	0.0554527
1128	RBMXL1	1.26542	0.126146	0.291709
1129	RBP4	1.62258	0.197154	0.381675
1130	RBPMS	1.27733	0.0183302	0.0927845
1131	RCN1	1.05327	0.461464	0.634784
1132	RCN2	0.78291	0.0321697	0.127484
1133	RDX	1.11591	0.142625	0.313816
1134	REEP5	0.865662	0.0706262	0.203786
1135	REXO2	1.32328	0.0149972	0.0818125
1136	RHOA	1.20861	0.0435269	0.15632
1137	RHOA;RHOC	1.13649	0.115665	0.278265
1138	RHOC	0.990477	0.824692	0.902629
1139	RIDA	0.973649	0.819989	0.899459
1140	RMDN1	0.694177	0.0107855	0.0691566
1141	RNH1	1.19794	0.372538	0.558131
1142	RPA3	1.20219	0.192866	0.377149
1143	RPL10	1.2817	0.147001	0.319679
1144	RPL10A	1.13796	0.0325687	0.128384
1145	RPL11	1.30091	0.0203302	0.098936
1146	RPL12	1.23512	0.00567599	0.0446312
1147	RPL13	1.00731	0.939071	0.964242
1148	RPL13A	0.97139	0.873889	0.93122
1149	RPL14	1.03357	0.615415	0.763888
1150	RPL17	1.06352	0.434476	0.612944
1151	RPL18	0.901167	0.333622	0.521843
1152	RPL18A	1.11063	0.531692	0.69436
1153	RPL19	0.94827	0.504458	0.675113
1154	RPL22	1.11681	0.190443	0.37388
1155	RPL23A	1.03453	0.7702	0.866475
1156	RPL26	0.876865	0.186166	0.370843
1157	RPL29	0.86835	0.334819	0.521843
1158	RPL30	1.27985	0.0459384	0.16151
1159	RPL35	1.05117	0.678877	0.808162
1160	RPL38	1.29443	0.0896711	0.235033
1161	RPL4	0.951111	0.615426	0.763888
1162	RPL5	1.19751	0.0316154	0.125956
1163	RPL6	1.08218	0.358073	0.54366
1164	RPL7	0.851971	0.190932	0.374347
1165	RPL7A	0.912133	0.203143	0.388925
1166	RPL9	1.34903	0.0110073	0.0698329
1167	RPLP0	1.25771	0.0425384	0.154629
1168	RPLP1	1.33533	0.0215265	0.102422
1169	RPLP2	1.17266	0.123693	0.290563
1170	RPN1	1.09128	0.203875	0.389002
1171	RPN2	1.03965	0.760358	0.860288
1172	RPS10	1.25126	0.0199628	0.0974657
1173	RPS12	1.29828	0.0301088	0.122568
1174	RPS13	1.1952	0.0565649	0.180543
1175	RPS14	1.20607	0.178094	0.358588
1176	RPS15A	1.1502	0.266479	0.453788
1177	RPS16	1.30216	0.0677887	0.198971
1178	RPS17	1.43666	0.0898451	0.235076
1179	RPS18	1.24996	0.0684784	0.200209
1180	RPS19	1.38314	0.00719373	0.0537371
1181	RPS2	1.17179	0.182236	0.363985
1182	RPS20	1.15783	0.261369	0.447931
1183	RPS21	1.32506	0.00400635	0.0342028
1184	RPS23	1.35626	0.173936	0.353552
1185	RPS24	1.09203	0.523003	0.68769
1186	RPS25	1.33854	0.0450126	0.160116
1187	RPS27;RPS27L	1.25689	0.28625	0.470043
1188	RPS27A;UBA52;UBB;UBC	1.26808	0.0730976	0.20881
1189	RPS3	1.22609	0.124515	0.29061
1190	RPS3A	1.38351	0.0082121	0.0587028
1191	RPS4X	1.21209	0.105173	0.260146
1192	RPS5	1.4836	0.0459933	0.16151
1193	RPS6	1.06576	0.457069	0.629946
1194	RPS7	0.863844	0.108229	0.264638
1195	RPS8	1.00904	0.895742	0.941724
1196	RPS9	0.991391	0.951554	0.968845
1197	RPSA	1.17878	0.0402966	0.151264
1198	RRAS;RRAS2	1.17815	0.207045	0.391055
1199	RRBP1	1.01954	0.837862	0.910981
1200	RSU1	0.952601	0.67025	0.803655
1201	RTCB	1.12101	0.105605	0.260508
1202	RTN4	1.84973	0.0218768	0.102849
1203	RTRAF	1.10784	0.373404	0.558424
1204	RUVBL1	1.27881	0.0424689	0.154629
1205	RUVBL2	1.0997	0.147856	0.320605
1206	S100A1	0.509176	0.0680969	0.199484
1207	S100A10	0.84463	0.394749	0.577536
1208	S100A11	1.07117	0.624463	0.769124
1209	S100A13	1.07875	0.618023	0.76438
1210	S100A16	1.1361	0.374817	0.559025
1211	S100A4	0.947459	0.653248	0.791115
1212	S100A8	0.982658	0.961842	0.974787
1213	S100A9	0.934237	0.857646	0.91942
1214	SAFB	1.15952	0.210178	0.392508
1215	SAMM50	1.20088	0.246658	0.435625
1216	SAR1A;SAR1B	0.823295	0.252576	0.44057
1217	SARS1	2.29212	0.0168794	0.0884838
1218	SCARB2	0.976326	0.775163	0.869583
1219	SCP2	0.706272	0.00160933	0.01755
1220	SDCBP	0.629432	0.0011145	0.0129074
1221	SDHA	0.668416	0.0163689	0.0867616
1222	SDHAF4	0.826148	0.348995	0.533672
1223	SDHB	0.592185	0.00162158	0.0175554
1224	SDHC	0.679715	0.0675927	0.198971
1225	SEC22B	0.770731	0.0154574	0.0836716
1226	SELENBP1	0.771671	0.165642	0.343707
1227	SEPTIN11	1.02298	0.879479	0.93519
1228	SEPTIN2	1.30102	0.00484266	0.0395352
1229	SEPTIN7	1.15799	0.108031	0.264588
1230	SERPINA1	0.746184	0.00935109	0.0637923
1231	SERPINA3	0.360495	2.8943125476482e-05	0.000665247
1232	SERPINB1	1.04166	0.507654	0.67657
1233	SERPINB1;SERPINB9	1.00975	0.932531	0.961203
1234	SERPINB6	0.624402	0.00205469	0.0210253
1235	SERPINC1	1.07856	0.629577	0.77351
1236	SERPINF1	0.992852	0.965686	0.976801
1237	SERPING1	1.10465	0.567091	0.727865
1238	SERPINH1	1.93126	0.0449852	0.160116
1239	SET	1.51624	0.022343	0.104103
1240	SETD7	0.962455	0.785102	0.877951
1241	SF1	1.1749	0.287503	0.471493
1242	SF3A1	1.18964	0.19789	0.382469
1243	SF3B2	1.08372	0.397447	0.578176
1244	SFPQ	1.21696	0.14365	0.315145
1245	SGTA	1.00646	0.960031	0.973914
1246	SH3BGRL	0.917033	0.672621	0.805177
1247	SH3GLB1	1.04044	0.576081	0.736794
1248	SH3GLB2	0.992759	0.946291	0.968845
1249	SH3KBP1	0.608719	0.020962	0.101024
1250	SH3PXD2A	0.704754	0.0111246	0.0698329
1251	SIRT3	0.742538	0.0476569	0.164813
1252	SIRT5	0.891654	0.395744	0.577697
1253	SKP1	1.02254	0.809843	0.892261
1254	SLC25A11	1.03413	0.804277	0.889685
1255	SLC25A12	0.824166	0.141641	0.313816
1256	SLC25A12;SLC25A13	1.08804	0.7394	0.849303
1257	SLC25A24	0.920352	0.458055	0.630723
1258	SLC25A3	0.818357	0.348954	0.533672
1259	SLC25A4	0.900142	0.612402	0.763077
1260	SLC25A4;SLC25A5;SLC25A6	0.844906	0.367741	0.554024
1261	SLC25A4;SLC25A6	0.94212	0.729832	0.842634
1262	SLC25A5	1.90201	0.0508415	0.17068
1263	SLC26A6	0.418735	0.000149852	0.00242933
1264	SLC30A9	0.959743	0.575203	0.736378
1265	SLC35A4	1.24995	0.0706567	0.203786
1266	SLIRP	0.91392	0.523568	0.68769
1267	SLMAP	1.08701	0.204183	0.389094
1268	SMIM20	0.880454	0.340227	0.526515
1269	SMTN	0.565233	0.0261111	0.111776
1270	SNAP23	0.91802	0.207409	0.391245
1271	SNCG	0.708743	0.0931078	0.239833
1272	SNF8	0.948197	0.59916	0.753489
1273	SNRPA	1.32765	0.0857271	0.229974
1274	SNRPB;SNRPN	1.05019	0.254421	0.44057
1275	SNRPD2	1.16351	0.122546	0.288775
1276	SNRPD3	1.37507	0.0253096	0.110887
1277	SNRPE	1.31884	0.0651294	0.196176
1278	SNRPG;SNRPGP15	1.3538	0.0323699	0.127938
1279	SNTA1	0.896012	0.269201	0.455478
1280	SNU13	1.69635	0.0459025	0.16151
1281	SNX1	0.939402	0.605028	0.75768
1282	SNX1;SNX2	1.03105	0.788099	0.878755
1283	SNX2	0.896851	0.176672	0.356686
1284	SNX3	0.89052	0.0937609	0.240145
1285	SNX5	1.00044	0.995375	0.996709
1286	SNX9	0.965623	0.687287	0.815573
1287	SOCS2	0.85813	0.276849	0.461621
1288	SOD1	0.603345	0.00393712	0.0338049
1289	SOD2	0.868505	0.104109	0.258371
1290	SORBS1	0.966796	0.754013	0.855071
1291	SORBS2	1.24059	0.214585	0.395791
1292	SPATA16	0.704837	0.000942985	0.0115477
1293	SPCS3	0.949833	0.387877	0.570363
1294	SPR	0.813422	0.110761	0.269069
1295	SPTAN1	1.20762	0.120644	0.286048
1296	SPTB	1.43362	0.120814	0.286048
1297	SPTB;SPTBN1	1.10421	0.263546	0.449986
1298	SPTBN1	1.09201	0.352473	0.537342
1299	SRC	0.594213	0.00661287	0.0501504
1300	SRI	0.977727	0.845309	0.914815
1301	SRP14	1.74366	0.0472738	0.163868
1302	SRSF1	1.44673	0.0945733	0.240293
1303	SRSF10	1.29401	0.0657994	0.196609
1304	SRSF3	1.38988	0.012718	0.0751016
1305	SRSF7	1.38894	0.0567038	0.180543
1306	SSB	1.28822	0.0867408	0.231412
1307	SSBP1	1.01535	0.902904	0.94596
1308	SSR1	1.29321	0.0887833	0.233937
1309	ST13	1.01092	0.898891	0.94339
1310	STBD1	0.973315	0.858264	0.91942
1311	STIP1	1.18582	0.00326915	0.0291706
1312	STMN1	1.31293	0.334956	0.521843
1313	STOM	1.09557	0.364424	0.550505
1314	STOML2	0.774795	0.0512525	0.1713
1315	STX7	0.864317	0.2651	0.452123
1316	SUB1	1.58069	0.052449	0.174131
1317	SUCLA2	0.83856	0.188283	0.372083
1318	SUCLG1	0.78047	0.0639588	0.193621
1319	SUCLG2	0.705899	0.0250993	0.110289
1320	SUGT1	0.873127	0.211684	0.393755
1321	SULT1A1	0.869427	0.0729167	0.20881
1322	SUMO2;SUMO3;SUMO4	1.1121	0.488076	0.660812
1323	SYNCRIP	1.23784	0.00943282	0.0640574
1324	SYNJ2BP	0.894434	0.274959	0.46001
1325	SYNM	1.37403	0.250685	0.440097
1326	SYNPO	0.918775	0.398806	0.579587
1327	SYPL1	0.824415	0.0131819	0.0767612
1328	TAF15	1.36647	0.128039	0.293389
1329	TAGLN	1.01917	0.953053	0.968845
1330	TAGLN2	1.0713	0.711486	0.832042
1331	TALDO1	1.24596	0.199464	0.385012
1332	TANGO2	0.717117	0.00347729	0.0303806
1333	TARDBP	1.04246	0.686805	0.815573
1334	TARS1	1.24815	0.103621	0.258324
1335	TAX1BP3	0.89271	0.441104	0.618789
1336	TBCA	0.912681	0.597332	0.752692
1337	TBCB	1.1069	0.218497	0.400042
1338	TCP1	1.15938	0.440398	0.618789
1339	TEKT5	0.532603	0.00257551	0.0248246
1340	TF	1.41759	0.272089	0.457513
1341	TFAM	0.954224	0.658194	0.79494
1342	TFG	1.00681	0.931512	0.961105
1343	TGFBI	1.24255	0.307894	0.493954
1344	TGM2	0.757257	0.422278	0.602496
1345	THY1	1.48764	0.28195	0.466998
1346	TIMM10B	1.06765	0.790111	0.880258
1347	TIMM13	1.25406	0.280563	0.465633
1348	TIMM44	1.13836	0.158032	0.335846
1349	TIMM8A	0.953525	0.768612	0.86534
1350	TIMM8B	1.75	0.0258289	0.111392
1351	TIMM9	1.2082	0.214294	0.395742
1352	TJP1	0.93476	0.518547	0.685583
1353	TJP2	1.20002	0.00543034	0.0438537
1354	TKT	1.2887	0.03823	0.145703
1355	TLN1	1.07258	0.597518	0.752692
1356	TLN1;TLN2	0.983067	0.919506	0.957312
1357	TLN2	1.15972	0.331551	0.520543
1358	TMED9	0.961798	0.514833	0.68188
1359	TMEM109	1.00113	0.992191	0.995523
1360	TMEM126A	0.925517	0.492581	0.665171
1361	TMEM263	0.878357	0.529693	0.69296
1362	TMEM43	1.17531	0.375677	0.559025
1363	TMOD1	0.697706	0.0454556	0.161308
1364	TMPO	1.62787	0.106377	0.261393
1365	TMX1	1.00546	0.941652	0.965565
1366	TMX4	0.886293	0.119376	0.283541
1367	TNNI3	0.585791	0.0228585	0.105265
1368	TNS1	0.797263	0.068724	0.200245
1369	TOM1	0.793094	0.00438629	0.0368107
1370	TOM1L2	1.04118	0.722955	0.836634
1371	TOMM22	0.901537	0.311118	0.496592
1372	TOMM70	1.22601	0.0630247	0.192348
1373	TOR1AIP1	1.36738	0.0416294	0.153566
1374	TPD52	1.17287	0.167608	0.345511
1375	TPD52L2	1.14478	0.240629	0.428447
1376	TPI1	0.767488	0.0278261	0.116323
1377	TPM1	0.601349	0.0134337	0.0774904
1378	TPM1;TPM2	0.542569	0.00427575	0.0360902
1379	TPM1;TPM2;TPM3;TPM4	0.616501	0.0205888	0.0995459
1380	TPM1;TPM3	0.664638	0.0857401	0.229974
1381	TPM2	0.317982	5.50715496905301e-06	0.000157773
1382	TPM2;TPM3;TPM4	0.464489	0.00040476	0.00544785
1383	TPM2;TPM4	0.378426	5.680629394996e-06	0.000157773
1384	TPM3	0.566281	0.0034772	0.0303806
1385	TPM4	0.602685	0.00441038	0.0368107
1386	TPP1	1.30963	0.0743558	0.211595
1387	TPT1	0.813182	0.0719663	0.206765
1388	TRAP1	1.52247	0.00110809	0.0129074
1389	TRIM28	1.24529	0.0226901	0.104951
1390	TRIM29	0.628406	0.00165237	0.01776
1391	TRIM55	1.05374	0.540456	0.702734
1392	TRMT10C	1.14327	0.113963	0.275503
1393	TSC22D1	0.577128	0.0134982	0.0775628
1394	TSG101	0.950419	0.371482	0.558131
1395	TSN	1.21112	0.164291	0.342431
1396	TST	0.986887	0.848569	0.916013
1397	TUBA1C	1.44876	0.0139299	0.0791301
1398	TUBA1C;TUBA4A	1.38864	0.0197564	0.0974649
1399	TUBA1C;TUBA4A;TUBA8	1.27753	0.0117203	0.0720583
1400	TUBA4A	1.24128	0.308143	0.493954
1401	TUBA4A;TUBA8	1.32861	0.0431304	0.156021
1402	TUBA8	0.885846	0.434441	0.612944
1403	TUBB	1.62301	0.0422431	0.154629
1404	TUBB;TUBB1;TUBB2A;TUBB4B;TUBB6	1.28159	0.119223	0.283541
1405	TUBB;TUBB2A	1.1821	0.152034	0.326844
1406	TUBB;TUBB2A;TUBB4B	1.23857	0.125013	0.29061
1407	TUBB;TUBB2A;TUBB4B;TUBB6	1.2563	0.14161	0.313816
1408	TUBB;TUBB4B	1.04245	0.584363	0.74238
1409	TUBB2A	1.10252	0.368237	0.554024
1410	TUBB2A;TUBB6	1.24166	0.116758	0.279994
1411	TUBB4B	1.16066	0.314512	0.499874
1412	TUBB6	1.80738	0.00789781	0.0575577
1413	TUFM	0.985232	0.929414	0.960306
1414	TWF2	0.847348	0.0144265	0.0801233
1415	TXN	0.922757	0.530797	0.693798
1416	TXNDC12	0.840675	0.372835	0.558131
1417	TXNDC17	0.93043	0.232534	0.418522
1418	TXNDC5	0.922558	0.440137	0.618789
1419	TXNL1	1.13229	0.052958	0.175431
1420	TYMP	0.902479	0.383175	0.566236
1421	U2AF2	1.19777	0.20505	0.389752
1422	UBA1	1.12474	0.248427	0.437161
1423	UBE2D1;UBE2D4	0.648704	0.0042482	0.0360614
1424	UBE2D2;UBE2D3	0.845035	0.0124914	0.074351
1425	UBE2H	1.12423	0.2709	0.456284
1426	UBE2L3	0.873389	0.089302	0.234477
1427	UBE2M	1.05258	0.23169	0.418522
1428	UBE2N	0.79369	0.00768375	0.0565493
1429	UBE2V1;UBE2V2	0.927263	0.077306	0.215476
1430	UBL4A	0.814674	0.0259467	0.111392
1431	UBQLN1	1.07405	0.675292	0.805177
1432	UBQLN1;UBQLN2	1.01689	0.907612	0.948087
1433	UBQLN1;UBQLN2;UBQLN4	0.99308	0.950033	0.968845
1434	UBQLN1;UBQLN4	0.88234	0.311644	0.496901
1435	UBQLN2	0.816988	0.100286	0.251387
1436	UCHL1	1.48809	0.196465	0.381675
1437	UCHL3	0.851158	0.164568	0.342431
1438	UCHL5	0.763122	0.0280323	0.116658
1439	UFD1	0.940257	0.560188	0.720862
1440	UGP2	1.10029	0.635518	0.778249
1441	UQCC1	0.958668	0.65189	0.790522
1442	UQCC2	0.870016	0.363011	0.548926
1443	UQCR10	0.84097	0.103745	0.258324
1444	UQCR11	0.731015	0.00865609	0.0604309
1445	UQCRB	0.628949	0.0205369	0.0995459
1446	UQCRC1	0.764909	0.012097	0.0734671
1447	UQCRC2	0.735202	0.0231103	0.105265
1448	UQCRFS1	0.794463	0.0487068	0.167159
1449	UQCRH	0.848757	0.282356	0.467155
1450	UQCRQ	0.752542	0.0340733	0.133105
1451	USO1	0.953028	0.747985	0.851097
1452	USP14	0.933806	0.142534	0.313816
1453	USP5	1.05695	0.702773	0.824779
1454	VAMP2;VAMP3	1.03007	0.764902	0.863114
1455	VAMP3	0.962949	0.818623	0.899281
1456	VAPA	1.3619	0.0223674	0.104103
1457	VAPA;VAPB	1.01327	0.852301	0.917554
1458	VAPB	0.908012	0.16138	0.340969
1459	VAT1	0.950856	0.600553	0.754606
1460	VBP1	0.894591	0.351819	0.536892
1461	VCAN	1.88122	0.0241717	0.107235
1462	VCL	1.2987	1.99755403859075e-05	0.000466304
1463	VCP	1.15386	0.355972	0.54157
1464	VDAC1	0.841691	0.138129	0.309857
1465	VDAC2	0.907281	0.409243	0.587894
1466	VDAC3	0.806665	0.058359	0.183555
1467	VIM	1.11097	0.579794	0.739089
1468	VLDLR	0.928704	0.387144	0.569845
1469	VPS25	0.764395	0.0198322	0.0974649
1470	VPS26A	1.20322	0.18878	0.372573
1471	VPS28	1.04039	0.70502	0.826766
1472	VPS29	1.09949	0.268877	0.455478
1473	VPS35	1.09222	0.419019	0.59963
1474	VPS4A	0.831476	0.0239094	0.106948
1475	VPS4A;VPS4B	0.881558	0.355861	0.54157
1476	VTN	0.593103	0.00232114	0.0229654
1477	WARS1	1.4772	0.0304337	0.123278
1478	WASHC3	0.886918	0.24118	0.428447
1479	WBP2	0.922028	0.3347	0.521843
1480	WDR1	0.864131	0.339602	0.526313
1481	XPNPEP1	1.22931	0.25295	0.44057
1482	XRCC5	1.14381	0.178798	0.359039
1483	XRCC6	1.28356	0.00301913	0.0278431
1484	YBX1	1.53507	0.0542	0.177188
1485	YBX1;YBX3	1.52458	0.018383	0.0927845
1486	YBX3	1.17671	0.311022	0.496592
1487	YWHAB	1.12173	0.26754	0.454668
1488	YWHAB;YWHAE;YWHAG;YWHAH;YWHAQ;YWHAZ	0.972984	0.784573	0.877951
1489	YWHAE	1.12255	0.142175	0.313816
1490	YWHAG	0.971591	0.691776	0.817653
1491	YWHAH	0.942497	0.301679	0.4862
1492	YWHAQ	1.65947	4.16968431675137e-07	1.83220834389016e-05
1493	YWHAZ	1.13318	0.201439	0.386329
1494	ZYX	1.06081	0.673956	0.805177

## Sheet: Legend
Dataset EV6 includes all statistics calculated on the full proteomics dataset (EV3).
